# Supplementary material for: Environmental and Geographical Factors Structure Soil Microbial Diversity in New Caledonian Ultramafic Substrates: A Metagenomic Approach
Source: PLoS One. 2016 Dec 1;11(12):e0167405. doi: 10.1371/journal.pone.0167405 (PMC5131939; doi:10.1371/journal.pone.0167405)
Supplement: S2 Table — (XLSX) [file pone.0167405.s009.xlsx]

## Sheet: Bacteria
OTU	Kingdom	Phylum	Class	Order	Family	Genius	Number total of reads	KP1S	KP2S	KP3S	KP4S	KP1Mq	KP2Mq	KP3Mq	KP4Mq	KP1Na	KP2Na	KP3Na	KP4Na	KP1M	KP2M	KP3M	KP4M	RBP1S	RBP2S	RBP3S	RBP4S	RBP1Mq	RBP2Mq	RBP3Mq	RBP4Mq	RBP1Na	RBP2Na	RBP3Na	RBP4Na	RBP1M	RBP2M	RBP3M	RBP4M
Otu00001	Bacteria(100)	Verrucomicrobia(100)	Spartobacteria(100)	Spartobacteria_order_incertae_sedis(100)	Spartobacteria_family_incertae_sedis(100)	Spartobacteria_genera_incertae_sedis(100)	2082	15	28	11	27	108	85	126	64	122	59	57	10	35	109	78	93	20	13	3	17	134	101	62	69	82	177	165	92	34	35	51	0
Otu00002	Bacteria(100)	Proteobacteria(100)	Gammaproteobacteria(100)	Oceanospirillales(100)	Halomonadaceae(100)	Halomonas(100)	1933	23	10	34	32	91	31	14	30	5	12	5	2	59	52	122	28	687	236	160	132	57	23	5	7	7	17	2	29	8	5	7	1
Otu00003	Bacteria(100)	Verrucomicrobia(100)	Spartobacteria(100)	Spartobacteria_order_incertae_sedis(100)	Spartobacteria_family_incertae_sedis(100)	Spartobacteria_genera_incertae_sedis(100)	1287	13	8	8	16	1	22	7	43	11	59	12	70	9	6	183	4	5	1	0	2	0	1	9	22	124	19	45	127	100	99	118	143
Otu00004	Bacteria(100)	Proteobacteria(100)	Alphaproteobacteria(100)	Rhizobiales(100)	Bradyrhizobiaceae(90)	Bradyrhizobium(90)	1111	53	71	27	42	41	31	71	88	31	51	32	39	26	9	26	7	6	12	11	6	12	31	22	24	34	63	35	71	42	24	52	21
Otu00005	Bacteria(100)	Verrucomicrobia(100)	Spartobacteria(100)	Spartobacteria_order_incertae_sedis(100)	Spartobacteria_family_incertae_sedis(100)	Spartobacteria_genera_incertae_sedis(100)	1043	61	34	25	7	15	7	8	13	5	13	17	8	13	8	38	8	29	1	3	41	289	213	44	22	15	18	15	11	24	19	16	3
Otu00006	Bacteria(100)	Verrucomicrobia(100)	Spartobacteria(100)	Spartobacteria_order_incertae_sedis(100)	Spartobacteria_family_incertae_sedis(100)	Spartobacteria_genera_incertae_sedis(100)	946	45	36	128	77	25	9	24	29	5	20	15	12	7	1	7	2	29	49	24	38	8	8	81	45	46	9	20	11	22	48	58	8
Otu00007	Bacteria(100)	Proteobacteria(100)	Gammaproteobacteria(100)	Oceanospirillales(100)	Halomonadaceae(100)	Halomonas(100)	902	6	7	12	17	31	13	6	10	2	5	1	0	21	26	75	10	326	104	84	64	27	10	3	3	2	10	1	17	3	2	3	1
Otu00008	Bacteria(100)	Verrucomicrobia(100)	Spartobacteria(100)	Spartobacteria_order_incertae_sedis(100)	Spartobacteria_family_incertae_sedis(100)	Spartobacteria_genera_incertae_sedis(100)	839	7	11	7	15	39	32	54	32	36	27	33	4	14	50	40	41	5	4	2	3	47	36	32	21	32	83	59	26	12	18	15	2
Otu00009	Bacteria(100)	Cyanobacteria_Chloroplast(100)	Chloroplast(100)	Chloroplast_order_incertae_sedis(100)	Chloroplast(100)	Streptophyta(100)	822	3	15	1	26	37	54	8	4	51	15	21	5	65	114	48	78	3	3	3	8	40	14	20	22	1	22	59	4	23	16	37	2
Otu00010	Bacteria(100)	Proteobacteria(100)	Gammaproteobacteria(100)	Alteromonadales(100)	Shewanellaceae(100)	Shewanella(100)	638	8	3	13	6	23	5	5	8	4	2	3	0	14	11	37	14	243	90	56	40	16	6	1	6	1	8	2	7	2	1	3	0
Otu00011	Bacteria(100)	Proteobacteria(100)	Alphaproteobacteria(100)	Rhizobiales(100)	Bradyrhizobiaceae(72)	Bradyrhizobium(72)	633	28	29	13	16	34	35	38	60	16	23	14	24	10	9	17	4	4	3	2	3	12	22	16	24	21	30	18	29	27	8	17	27
Otu00012	Bacteria(100)	Verrucomicrobia(100)	Spartobacteria(100)	Spartobacteria_order_incertae_sedis(100)	Spartobacteria_family_incertae_sedis(100)	Spartobacteria_genera_incertae_sedis(100)	630	13	9	5	7	0	14	1	11	4	32	7	45	6	1	66	0	3	1	0	2	2	1	4	8	70	14	34	68	43	54	53	52
Otu00013	Bacteria(100)	Proteobacteria(100)	Alphaproteobacteria(100)	Rhizobiales(100)	Bradyrhizobiaceae(100)	Bradyrhizobium(100)	555	15	15	7	8	25	59	21	31	32	17	30	10	30	23	24	13	2	5	4	8	7	8	18	16	8	15	15	18	10	28	21	12
Otu00014	Bacteria(100)	Verrucomicrobia(100)	Spartobacteria(100)	Spartobacteria_order_incertae_sedis(100)	Spartobacteria_family_incertae_sedis(100)	Spartobacteria_genera_incertae_sedis(100)	505	1	16	0	3	4	4	4	8	3	2	6	3	3	3	30	1	0	0	0	0	2	8	3	3	18	28	21	55	126	55	94	1
Otu00015	Bacteria(100)	Proteobacteria(100)	Alphaproteobacteria(100)	Rhizobiales(100)	Bradyrhizobiaceae(100)	Afipia(100)	486	21	23	7	7	25	9	24	20	24	45	38	20	25	18	20	17	2	1	1	8	19	17	12	11	12	10	6	9	10	5	15	5
Otu00016	Bacteria(100)	Verrucomicrobia(100)	Spartobacteria(100)	Spartobacteria_order_incertae_sedis(100)	Spartobacteria_family_incertae_sedis(100)	Spartobacteria_genera_incertae_sedis(100)	467	47	54	109	85	15	15	24	14	1	1	1	0	0	1	0	0	9	14	3	7	5	2	19	37	0	0	0	0	2	0	1	1
Otu00017	Bacteria(100)	Verrucomicrobia(100)	Spartobacteria(100)	Spartobacteria_order_incertae_sedis(100)	Spartobacteria_family_incertae_sedis(100)	Spartobacteria_genera_incertae_sedis(100)	460	1	39	2	0	6	0	6	0	2	4	4	0	2	7	7	0	0	0	0	0	6	17	5	9	10	29	19	43	71	83	82	6
Otu00018	Bacteria(100)	Verrucomicrobia(100)	Spartobacteria(100)	Spartobacteria_order_incertae_sedis(100)	Spartobacteria_family_incertae_sedis(100)	Spartobacteria_genera_incertae_sedis(100)	444	33	12	9	2	4	2	5	2	3	8	8	4	10	6	20	3	7	2	0	19	119	98	16	7	10	7	5	6	5	7	2	3
Otu00019	Bacteria(100)	Proteobacteria(100)	Alphaproteobacteria(100)	Rhodospirillales(100)	Acetobacteraceae(100)	Acidisoma(100)	392	21	10	48	1	28	26	18	15	14	11	12	0	6	2	6	1	11	12	4	4	48	35	20	19	1	5	7	4	0	2	1	0
Otu00020	Bacteria(100)	Firmicutes(100)	Clostridia(100)	Clostridiales(100)	Ruminococcaceae(98)	Butyricicoccus(98)	390	1	1	7	7	0	0	0	0	0	0	0	0	0	0	0	0	43	63	165	94	0	3	3	3	0	0	0	0	0	0	0	0
Otu00021	Bacteria(100)	Verrucomicrobia(100)	Spartobacteria(100)	Spartobacteria_order_incertae_sedis(100)	Spartobacteria_family_incertae_sedis(100)	Spartobacteria_genera_incertae_sedis(100)	385	22	14	55	27	12	0	11	13	0	4	4	10	3	1	2	0	9	19	13	16	3	1	39	28	12	6	10	6	6	20	15	4
Otu00022	Bacteria(100)	Proteobacteria(100)	Alphaproteobacteria(100)	Rhizobiales(100)	Hyphomicrobiaceae(100)	Rhodomicrobium(100)	349	3	6	0	1	19	42	10	15	16	21	24	4	31	17	9	8	4	3	2	6	25	15	8	10	9	4	7	14	5	4	7	0
Otu00023	Bacteria(100)	Proteobacteria(100)	Alphaproteobacteria(100)	Rhizobiales(100)	Hyphomicrobiaceae(100)	Rhodomicrobium(100)	337	5	4	2	2	15	29	17	19	10	17	25	4	23	6	10	4	5	4	4	5	25	12	21	22	6	5	4	14	9	2	7	0
Otu00024	Bacteria(100)	Proteobacteria(100)	Gammaproteobacteria(100)	Alteromonadales(100)	Shewanellaceae(100)	Shewanella(100)	324	2	5	5	4	12	2	2	3	0	1	0	1	9	7	27	5	124	40	32	17	15	1	0	2	0	3	1	3	0	1	0	0
Otu00025	Bacteria(100)	Planctomycetes(100)	Planctomycetacia(100)	Planctomycetales(100)	Planctomycetaceae(100)	Singulisphaera(100)	317	2	5	0	0	10	24	14	9	27	15	28	10	31	23	4	9	1	1	0	0	1	1	3	4	12	16	25	13	6	15	5	3
Otu00026	Bacteria(100)	Proteobacteria(100)	Alphaproteobacteria(100)	Rhizobiales(100)	Bradyrhizobiaceae(100)	Bradyrhizobium(100)	311	5	10	1	2	8	29	15	15	16	12	15	13	26	15	5	12	3	2	1	4	9	5	4	9	8	13	11	19	5	5	7	7
Otu00027	Bacteria(100)	Verrucomicrobia(100)	Spartobacteria(100)	Spartobacteria_order_incertae_sedis(100)	Spartobacteria_family_incertae_sedis(100)	Spartobacteria_genera_incertae_sedis(100)	307	2	0	1	1	1	0	4	4	4	36	1	16	5	1	78	5	2	0	0	1	0	1	1	8	9	6	15	41	31	5	22	6
Otu00028	Bacteria(100)	Acidobacteria(100)	Acidobacteria_Gp2(100)	Acidobacteria_Gp2_order_incertae_sedis(100)	Acidobacteria_Gp2_family_incertae_sedis(100)	Gp2(100)	292	15	8	12	22	11	0	14	3	1	6	6	0	0	0	1	0	12	38	28	27	16	6	22	12	4	10	1	10	2	0	5	0
Otu00029	Bacteria(100)	Verrucomicrobia(100)	Spartobacteria(100)	Spartobacteria_order_incertae_sedis(100)	Spartobacteria_family_incertae_sedis(100)	Spartobacteria_genera_incertae_sedis(100)	285	9	2	0	6	0	1	2	6	4	16	4	18	0	0	22	0	0	0	0	0	1	0	1	5	24	2	12	30	25	27	25	43
Otu00030	Bacteria(100)	Verrucomicrobia(100)	Spartobacteria(100)	Spartobacteria_order_incertae_sedis(100)	Spartobacteria_family_incertae_sedis(100)	Spartobacteria_genera_incertae_sedis(100)	279	3	6	1	5	14	12	14	15	27	9	7	0	12	15	3	13	5	6	1	3	10	15	16	11	4	21	11	12	0	8	0	0
Otu00031	Bacteria(100)	Proteobacteria(100)	Alphaproteobacteria(100)	Rhizobiales(100)	Bradyrhizobiaceae(89)	Bradyrhizobium(89)	279	2	19	12	1	10	3	11	8	18	8	10	6	14	15	4	26	0	0	0	3	4	3	7	6	8	25	22	3	14	6	6	5
Otu00032	Bacteria(100)	Verrucomicrobia(100)	Spartobacteria(100)	Spartobacteria_order_incertae_sedis(100)	Spartobacteria_family_incertae_sedis(100)	Spartobacteria_genera_incertae_sedis(100)	275	2	4	2	0	3	4	0	0	10	16	4	3	13	33	7	90	1	0	0	1	5	7	6	1	10	10	24	4	5	7	3	0
Otu00033	Bacteria(100)	Verrucomicrobia(100)	Spartobacteria(100)	Spartobacteria_order_incertae_sedis(100)	Spartobacteria_family_incertae_sedis(100)	Spartobacteria_genera_incertae_sedis(100)	273	28	12	4	2	0	0	0	0	1	1	0	0	0	3	0	1	24	2	0	7	101	73	5	3	1	0	0	1	1	3	0	0
Otu00034	Bacteria(100)	Proteobacteria(100)	Alphaproteobacteria(100)	Rhodospirillales(100)	Rhodospirillaceae(100)	Desertibacter(100)	272	6	10	3	2	18	6	20	4	6	16	8	2	16	7	6	8	4	2	1	4	24	22	5	6	9	8	26	14	2	5	1	1
Otu00035	Bacteria(100)	Actinobacteria(100)	Actinobacteria(100)	Actinomycetales(100)	Thermomonosporaceae(100)	Actinoallomurus(100)	264	4	15	1	3	17	4	7	6	8	9	6	5	9	28	30	4	0	4	2	4	4	1	6	9	9	7	6	8	10	16	14	8
Otu00036	Bacteria(100)	Verrucomicrobia(100)	Spartobacteria(100)	Spartobacteria_order_incertae_sedis(100)	Spartobacteria_family_incertae_sedis(100)	Spartobacteria_genera_incertae_sedis(100)	247	1	2	0	0	3	2	3	4	11	18	9	5	15	27	3	43	2	0	0	0	4	5	3	2	11	21	34	10	2	1	6	0
Otu00037	Bacteria(100)	Proteobacteria(100)	Gammaproteobacteria(100)	Chromatiales(100)	Ectothiorhodospiraceae(100)	Ectothiorhodosinus(100)	246	5	14	1	5	13	2	12	10	6	13	10	1	12	6	5	13	3	4	5	2	14	19	19	17	2	4	6	10	7	0	6	0
Otu00038	Bacteria(100)	Verrucomicrobia(100)	Spartobacteria(100)	Spartobacteria_order_incertae_sedis(100)	Spartobacteria_family_incertae_sedis(100)	Spartobacteria_genera_incertae_sedis(100)	234	1	8	0	0	7	2	1	0	8	10	5	6	6	49	6	59	7	0	0	0	3	3	2	2	1	12	27	2	2	4	1	0
Otu00039	Bacteria(100)	Proteobacteria(100)	Alphaproteobacteria(100)	Rhizobiales(100)	Bradyrhizobiaceae(100)	Bradyrhizobium(100)	222	2	5	5	0	9	15	11	7	17	10	11	6	15	10	11	14	0	1	1	1	6	10	3	9	7	9	5	4	4	5	9	0
Otu00040	Bacteria(100)	Verrucomicrobia(100)	Spartobacteria(100)	Spartobacteria_order_incertae_sedis(100)	Spartobacteria_family_incertae_sedis(100)	Spartobacteria_genera_incertae_sedis(100)	219	0	1	3	1	5	12	7	4	5	5	3	7	1	2	9	1	0	5	1	2	16	34	11	13	12	3	11	11	16	10	5	3
Otu00041	Bacteria(100)	Verrucomicrobia(100)	Spartobacteria(100)	Spartobacteria_order_incertae_sedis(100)	Spartobacteria_family_incertae_sedis(100)	Spartobacteria_genera_incertae_sedis(100)	207	3	10	0	0	6	0	0	0	4	11	9	0	0	19	47	18	0	3	0	0	0	0	6	0	0	5	43	2	2	9	9	1
Otu00042	Bacteria(100)	Verrucomicrobia(100)	Spartobacteria(100)	Spartobacteria_order_incertae_sedis(100)	Spartobacteria_family_incertae_sedis(100)	Spartobacteria_genera_incertae_sedis(100)	205	13	0	0	1	2	8	18	13	4	3	3	9	2	0	17	0	3	0	0	1	1	3	1	18	14	0	0	3	14	6	28	20
Otu00043	Bacteria(100)	Acidobacteria(100)	Acidobacteria_Gp1(100)	Acidobacteria_Gp1_order_incertae_sedis(100)	Acidobacteria_Gp1_family_incertae_sedis(100)	Gp1(100)	200	0	3	0	0	0	0	0	1	2	6	2	3	2	13	23	2	1	0	1	0	0	0	0	0	8	14	43	15	14	35	12	0
Otu00044	Bacteria(100)	Proteobacteria(100)	Alphaproteobacteria(100)	Rhizobiales(100)	Methylocystaceae(100)	Methylosinus(100)	198	1	6	0	0	6	2	4	2	12	5	6	0	13	26	15	32	0	0	0	1	1	2	0	0	3	12	15	13	5	8	8	0
Otu00045	Bacteria(100)	Proteobacteria(100)	Alphaproteobacteria(100)	Rhizobiales(100)	Hyphomicrobiaceae(100)	Pedomicrobium(100)	194	8	5	3	4	4	5	5	11	4	12	14	11	9	6	8	4	2	5	3	10	2	5	6	7	5	5	1	4	5	6	11	4
Otu00046	Bacteria(100)	Proteobacteria(100)	Alphaproteobacteria(100)	Rhodospirillales(100)	Acetobacteraceae(98)	Stella(98)	189	4	4	3	0	10	0	9	1	6	21	17	18	20	23	15	7	0	0	0	0	0	0	0	0	2	3	15	2	0	4	4	1
Otu00047	Bacteria(100)	Proteobacteria(100)	Deltaproteobacteria(100)	Myxococcales(100)	Myxococcaceae(97)	Pyxidicoccus(97)	188	0	0	0	0	0	3	0	0	1	0	0	13	0	0	0	0	1	0	0	0	0	0	0	0	54	0	2	4	21	28	4	57
Otu00048	Bacteria(100)	Verrucomicrobia(100)	Spartobacteria(100)	Spartobacteria_order_incertae_sedis(100)	Spartobacteria_family_incertae_sedis(100)	Spartobacteria_genera_incertae_sedis(100)	186	5	2	0	3	1	4	4	1	2	6	4	10	2	3	12	2	2	0	0	3	0	0	1	6	25	1	7	18	17	10	14	21
Otu00049	Bacteria(100)	Verrucomicrobia(100)	Spartobacteria(100)	Spartobacteria_order_incertae_sedis(100)	Spartobacteria_family_incertae_sedis(100)	Spartobacteria_genera_incertae_sedis(100)	185	1	0	0	1	0	4	1	3	3	3	0	19	2	2	11	0	1	0	0	0	1	0	0	6	26	1	7	18	20	19	16	20
Otu00050	Bacteria(100)	Proteobacteria(100)	Alphaproteobacteria(100)	Rhodospirillales(100)	Rhodospirillaceae(100)	Desertibacter(100)	184	10	4	9	10	2	4	4	14	5	9	5	0	0	0	7	2	2	1	3	0	6	11	0	3	7	15	21	10	9	3	8	0
Otu00051	Bacteria(100)	Verrucomicrobia(100)	Spartobacteria(100)	Spartobacteria_order_incertae_sedis(100)	Spartobacteria_family_incertae_sedis(100)	Spartobacteria_genera_incertae_sedis(100)	181	0	0	1	0	0	1	0	5	3	16	3	5	2	2	41	2	0	1	0	1	0	1	0	4	5	6	12	29	18	9	13	1
Otu00052	Bacteria(100)	Verrucomicrobia(100)	Spartobacteria(100)	Spartobacteria_order_incertae_sedis(100)	Spartobacteria_family_incertae_sedis(100)	Spartobacteria_genera_incertae_sedis(100)	180	0	2	5	1	1	4	4	1	0	1	0	3	0	0	0	0	0	0	0	0	0	7	0	2	23	12	14	20	29	22	27	2
Otu00053	Bacteria(100)	Actinobacteria(100)	Actinobacteria(100)	Actinomycetales(100)	Pseudonocardiaceae(100)	Crossiella(100)	179	9	12	3	7	5	11	21	17	0	0	0	0	0	1	0	0	1	17	42	17	2	1	7	5	0	0	0	1	0	0	0	0
Otu00054	Bacteria(100)	Verrucomicrobia(100)	Spartobacteria(100)	Spartobacteria_order_incertae_sedis(100)	Spartobacteria_family_incertae_sedis(100)	Spartobacteria_genera_incertae_sedis(100)	178	1	8	1	3	9	12	6	11	20	2	5	1	7	15	4	21	1	0	0	0	2	4	5	6	7	10	9	8	0	0	0	0
Otu00055	Bacteria(100)	Verrucomicrobia(100)	Spartobacteria(100)	Spartobacteria_order_incertae_sedis(100)	Spartobacteria_family_incertae_sedis(100)	Spartobacteria_genera_incertae_sedis(100)	175	4	0	0	2	0	2	1	5	3	7	5	7	0	0	18	1	0	0	1	0	0	1	2	2	17	2	7	13	18	19	24	14
Otu00056	Bacteria(100)	Proteobacteria(100)	Gammaproteobacteria(100)	Oceanospirillales(100)	Halomonadaceae(100)	Halomonas(100)	173	2	2	1	2	8	1	0	2	0	4	1	0	3	4	9	6	56	18	20	12	10	3	1	1	1	2	0	1	1	0	2	0
Otu00057	Bacteria(100)	Verrucomicrobia(100)	Spartobacteria(100)	Spartobacteria_order_incertae_sedis(100)	Spartobacteria_family_incertae_sedis(100)	Spartobacteria_genera_incertae_sedis(100)	173	0	7	0	0	13	6	10	2	8	9	3	5	9	13	4	24	0	0	0	0	0	2	1	1	12	18	13	8	3	1	1	0
Otu00058	Bacteria(100)	Proteobacteria(100)	Alphaproteobacteria(100)	Rhodospirillales(100)	Acetobacteraceae(99)	Stella(99)	170	4	4	7	0	23	18	18	27	4	14	11	2	7	1	3	2	0	0	1	2	2	1	3	3	2	1	1	7	0	0	2	0
Otu00059	Bacteria(100)	Proteobacteria(100)	Alphaproteobacteria(100)	Rhizobiales(100)	Bradyrhizobiaceae(98)	Bradyrhizobium(98)	170	6	13	4	6	3	5	8	18	4	2	8	9	5	1	3	3	2	0	0	1	0	10	4	5	6	9	1	6	6	5	17	0
Otu00060	Bacteria(100)	Acidobacteria(100)	Acidobacteria_Gp2(100)	Acidobacteria_Gp2_order_incertae_sedis(100)	Acidobacteria_Gp2_family_incertae_sedis(100)	Gp2(100)	163	13	6	9	14	8	3	20	15	6	7	11	0	1	1	1	0	4	10	8	1	1	3	4	11	2	0	3	1	0	0	0	0
Otu00061	Bacteria(100)	Firmicutes(100)	Clostridia(100)	Clostridiales(100)	Peptococcaceae_2(100)	Desulfurispora(100)	162	23	11	32	39	0	0	1	1	0	2	0	3	0	0	0	1	3	8	21	4	0	1	0	2	0	0	0	9	1	0	0	0
Otu00062	Bacteria(100)	Firmicutes(100)	Bacilli(100)	Bacillales(100)	Planococcaceae(100)	Lysinibacillus(99)	158	2	3	0	1	2	9	3	9	4	2	14	2	12	14	6	7	0	0	0	0	4	2	0	0	4	13	10	4	8	16	6	1
Otu00063	Bacteria(100)	Actinobacteria(100)	Actinobacteria(100)	Solirubrobacterales(100)	Conexibacteraceae(100)	Conexibacter(100)	156	4	2	8	7	16	5	7	11	8	3	9	4	6	3	1	2	2	10	4	7	5	5	4	6	0	1	3	2	1	4	6	0
Otu00064	Bacteria(100)	Proteobacteria(100)	Alphaproteobacteria(100)	Rhizobiales(100)	Beijerinckiaceae(93)	Beijerinckia(91)	156	0	4	0	0	5	2	3	2	18	1	5	2	14	24	7	15	0	1	1	1	1	3	2	3	0	13	16	3	4	1	2	3
Otu00065	Bacteria(100)	Verrucomicrobia(100)	Spartobacteria(100)	Spartobacteria_order_incertae_sedis(100)	Spartobacteria_family_incertae_sedis(100)	Spartobacteria_genera_incertae_sedis(100)	154	9	16	5	2	11	4	8	4	2	4	7	2	5	0	9	0	1	3	0	5	1	0	18	20	1	3	6	7	0	0	1	0
Otu00066	Bacteria(100)	Acidobacteria(100)	Acidobacteria_Gp3(100)	Acidobacteria_Gp3_order_incertae_sedis(100)	Acidobacteria_Gp3_family_incertae_sedis(100)	Gp3(100)	143	1	2	1	0	2	4	1	3	2	7	1	1	1	0	1	0	1	0	1	0	4	5	3	0	18	17	13	21	11	9	10	3
Otu00067	Bacteria(100)	Verrucomicrobia(100)	Spartobacteria(100)	Spartobacteria_order_incertae_sedis(100)	Spartobacteria_family_incertae_sedis(100)	Spartobacteria_genera_incertae_sedis(100)	142	5	9	14	8	6	1	5	1	1	1	3	0	1	0	3	0	5	6	3	4	0	1	11	12	6	2	5	2	7	5	13	2
Otu00068	Bacteria(100)	Proteobacteria(100)	Alphaproteobacteria(100)	Rhizobiales(100)	Bradyrhizobiaceae(97)	Oligotropha(93)	141	7	2	1	3	6	7	11	8	7	3	6	2	7	2	4	1	0	3	1	4	8	12	9	14	1	0	2	2	1	2	4	1
Otu00069	Bacteria(100)	Proteobacteria(100)	Gammaproteobacteria(100)	Chromatiales(100)	Ectothiorhodospiraceae(100)	Ectothiorhodosinus(98)	139	4	1	2	1	6	10	7	12	6	2	4	4	6	2	6	1	6	3	3	8	4	6	6	6	2	2	4	1	6	1	7	0
Otu00070	Bacteria(100)	Proteobacteria(100)	Gammaproteobacteria(100)	Xanthomonadales(100)	Sinobacteraceae(100)	Steroidobacter(100)	136	3	5	0	0	10	2	0	6	10	5	13	3	8	11	9	8	0	2	0	0	4	4	3	2	3	7	3	5	4	3	3	0
Otu00071	Bacteria(100)	Verrucomicrobia(100)	Spartobacteria(100)	Spartobacteria_order_incertae_sedis(100)	Spartobacteria_family_incertae_sedis(100)	Spartobacteria_genera_incertae_sedis(100)	135	0	0	2	0	0	1	0	0	1	2	0	18	0	0	5	0	1	1	2	0	0	0	0	1	27	4	1	12	16	14	12	15
Otu00072	Bacteria(100)	Verrucomicrobia(100)	Spartobacteria(100)	Spartobacteria_order_incertae_sedis(100)	Spartobacteria_family_incertae_sedis(100)	Spartobacteria_genera_incertae_sedis(100)	134	6	0	1	1	3	2	0	4	2	14	3	5	11	4	12	0	1	2	1	4	13	3	4	5	15	0	1	3	1	2	5	6
Otu00073	Bacteria(100)	Planctomycetes(100)	Planctomycetacia(100)	Planctomycetales(100)	Planctomycetaceae(100)	Singulisphaera(100)	133	0	2	0	0	6	9	10	3	11	4	9	5	19	14	2	3	1	0	0	0	0	3	1	3	4	7	10	1	4	1	0	1
Otu00074	Bacteria(100)	Acidobacteria(100)	Acidobacteria_Gp3(100)	Acidobacteria_Gp3_order_incertae_sedis(100)	Acidobacteria_Gp3_family_incertae_sedis(100)	Gp3(100)	132	5	14	13	12	8	7	7	6	1	0	3	0	2	0	4	2	2	1	2	13	5	1	11	10	0	0	0	0	1	1	1	0
Otu00075	Bacteria(100)	Proteobacteria(100)	Alphaproteobacteria(100)	Rhizobiales(100)	Bradyrhizobiaceae(100)	Bradyrhizobium(96)	130	0	6	1	2	3	1	3	2	9	3	4	2	15	7	7	15	0	1	0	1	1	2	4	1	2	7	5	3	9	6	5	3
Otu00076	Bacteria(100)	Verrucomicrobia(100)	Spartobacteria(100)	Spartobacteria_order_incertae_sedis(100)	Spartobacteria_family_incertae_sedis(100)	Spartobacteria_genera_incertae_sedis(100)	130	15	1	5	3	4	17	5	8	1	0	1	6	1	1	1	0	0	1	0	0	2	0	4	8	11	0	1	2	11	6	10	5
Otu00077	Bacteria(100)	Proteobacteria(100)	Alphaproteobacteria(100)	Rhizobiales(100)	Bradyrhizobiaceae(97)	Oligotropha(76)	129	7	8	1	4	6	6	10	9	6	8	3	4	3	6	2	2	0	0	1	1	7	6	11	8	0	0	1	1	1	1	5	1
Otu00078	Bacteria(100)	Acidobacteria(100)	Acidobacteria_Gp3(100)	Acidobacteria_Gp3_order_incertae_sedis(100)	Acidobacteria_Gp3_family_incertae_sedis(100)	Gp3(100)	127	1	1	2	0	10	2	3	1	5	7	4	3	6	1	1	13	0	1	0	3	5	3	1	3	6	10	14	5	7	3	4	2
Otu00079	Bacteria(100)	Proteobacteria(100)	Alphaproteobacteria(100)	Rhodospirillales(100)	Acetobacteraceae(98)	Stella(98)	126	1	3	2	1	0	2	0	0	1	3	5	10	0	0	6	0	1	1	0	6	1	0	2	0	12	6	4	24	9	6	20	0
Otu00080	Bacteria(100)	Proteobacteria(100)	Alphaproteobacteria(100)	Rhodospirillales(100)	Rhodospirillaceae(100)	Desertibacter(100)	125	1	3	2	0	10	1	12	3	2	8	6	2	8	2	1	3	3	0	0	2	21	9	9	1	5	1	7	0	1	0	0	2
Otu00081	Bacteria(100)	Verrucomicrobia(100)	Spartobacteria(100)	Spartobacteria_order_incertae_sedis(100)	Spartobacteria_family_incertae_sedis(100)	Spartobacteria_genera_incertae_sedis(100)	125	6	3	3	0	3	3	0	0	1	3	3	1	1	2	3	0	1	0	0	6	23	33	5	6	3	1	3	3	2	3	3	1
Otu00082	Bacteria(100)	Actinobacteria(100)	Actinobacteria(100)	Actinomycetales(100)	Thermomonosporaceae(100)	Spirillospora(88)	124	6	8	6	7	5	1	5	2	0	1	2	4	1	2	8	5	2	5	2	7	1	4	7	5	3	6	4	0	2	2	8	3
Otu00083	Bacteria(100)	Proteobacteria(100)	Alphaproteobacteria(100)	Rhizobiales(100)	Hyphomicrobiaceae(95)	Rhodoplanes(95)	122	7	5	7	0	7	7	10	7	2	3	3	3	3	2	0	0	1	2	0	3	0	4	6	10	6	1	3	1	6	1	6	6
Otu00084	Bacteria(100)	Proteobacteria(100)	Alphaproteobacteria(100)	Rhodospirillales(100)	Rhodospirillaceae(100)	Desertibacter(99)	122	0	7	5	0	3	0	3	0	13	2	1	1	7	4	5	15	1	2	0	4	20	12	7	1	2	1	4	1	0	0	0	1
Otu00085	Bacteria(100)	Proteobacteria(100)	Gammaproteobacteria(100)	Chromatiales(100)	Ectothiorhodospiraceae(100)	Ectothiorhodosinus(100)	120	10	5	2	0	5	7	6	2	8	6	2	1	14	7	4	8	2	1	2	0	2	2	3	5	0	4	6	1	2	0	3	0
Otu00086	Bacteria(100)	Acidobacteria(100)	Acidobacteria_Gp1(100)	Acidobacteria_Gp1_order_incertae_sedis(100)	Acidobacteria_Gp1_family_incertae_sedis(100)	Gp1(100)	119	2	4	10	1	5	0	2	7	1	5	4	1	1	0	2	4	4	4	0	0	4	18	11	12	1	4	6	0	2	2	2	0
Otu00087	Bacteria(100)	Proteobacteria(100)	Alphaproteobacteria(100)	Rhodospirillales(100)	Acetobacteraceae(81)	Stella(81)	119	0	5	5	0	9	3	14	2	13	3	10	0	3	1	9	1	0	0	0	1	4	1	2	5	2	8	16	0	1	0	1	0
Otu00088	Bacteria(100)	Planctomycetes(100)	Planctomycetacia(100)	Planctomycetales(100)	Planctomycetaceae(100)	Gemmata(100)	119	3	3	0	0	3	2	2	1	6	11	13	7	11	5	2	0	0	0	0	0	2	1	2	9	5	11	5	4	5	2	4	0
Otu00089	Bacteria(100)	Acidobacteria(100)	Acidobacteria_Gp2(100)	Acidobacteria_Gp2_order_incertae_sedis(100)	Acidobacteria_Gp2_family_incertae_sedis(100)	Gp2(100)	118	6	3	0	0	0	3	1	1	2	7	2	0	5	0	0	4	2	0	0	3	0	6	2	7	12	7	8	6	5	15	1	10
Otu00090	Bacteria(100)	Verrucomicrobia(100)	Spartobacteria(100)	Spartobacteria_order_incertae_sedis(100)	Spartobacteria_family_incertae_sedis(100)	Spartobacteria_genera_incertae_sedis(100)	117	1	2	1	2	8	6	6	0	9	3	5	0	7	12	5	15	1	0	0	1	1	4	4	2	2	6	8	2	3	1	0	0
Otu00091	Bacteria(100)	Acidobacteria(100)	Acidobacteria_Gp3(100)	Acidobacteria_Gp3_order_incertae_sedis(100)	Acidobacteria_Gp3_family_incertae_sedis(100)	Gp3(100)	117	3	0	2	0	0	7	2	6	1	5	5	7	5	1	0	3	0	0	0	0	1	4	4	8	4	7	6	12	8	8	6	2
Otu00092	Bacteria(100)	Verrucomicrobia(100)	Spartobacteria(100)	Spartobacteria_order_incertae_sedis(100)	Spartobacteria_family_incertae_sedis(100)	Spartobacteria_genera_incertae_sedis(100)	116	6	1	1	3	1	5	9	4	6	3	1	3	2	0	15	0	0	0	0	0	0	1	1	17	5	0	0	3	11	3	9	6
Otu00093	Bacteria(100)	Proteobacteria(100)	Gammaproteobacteria(100)	Chromatiales(100)	Chromatiaceae(100)	Nitrosococcus(100)	115	3	3	2	4	2	0	2	4	2	5	3	1	4	6	9	8	1	7	6	2	2	1	3	4	2	8	4	1	1	7	7	1
Otu00094	Bacteria(100)	Proteobacteria(100)	Gammaproteobacteria(100)	Chromatiales(100)	Ectothiorhodospiraceae(100)	Ectothiorhodosinus(94)	115	3	5	0	2	3	0	1	1	2	2	8	2	7	5	5	10	3	2	1	3	2	1	3	5	1	9	2	5	8	6	6	2
Otu00095	Bacteria(100)	Proteobacteria(100)	Alphaproteobacteria(100)	Rhizobiales(100)	Bradyrhizobiaceae(100)	Bradyrhizobium(100)	115	4	0	4	2	2	18	3	5	8	2	3	10	7	2	2	0	0	0	0	0	0	0	4	2	4	1	2	4	5	6	5	10
Otu00096	Bacteria(100)	Firmicutes(100)	Clostridia(100)	Clostridiales(100)	Clostridiales_Incertae_Sedis_III(100)	Tepidanaerobacter(100)	113	4	3	12	32	2	0	0	1	0	0	0	0	0	1	0	0	7	14	11	10	0	2	6	8	0	0	0	0	0	0	0	0
Otu00097	Bacteria(100)	Planctomycetes(100)	Planctomycetacia(100)	Planctomycetales(100)	Planctomycetaceae(100)	Singulisphaera(100)	112	6	4	5	0	6	10	6	8	3	5	2	5	2	0	0	1	0	0	0	1	17	13	6	4	2	1	1	1	0	0	0	3
Otu00098	Bacteria(100)	Verrucomicrobia(100)	Spartobacteria(100)	Spartobacteria_order_incertae_sedis(100)	Spartobacteria_family_incertae_sedis(100)	Spartobacteria_genera_incertae_sedis(100)	112	0	0	0	0	0	0	0	0	56	0	0	0	0	7	0	40	0	0	0	0	0	0	0	0	0	3	4	0	0	2	0	0
Otu00099	Bacteria(100)	Proteobacteria(100)	Alphaproteobacteria(100)	Rhodospirillales(100)	Acetobacteraceae(100)	Acidisoma(100)	112	1	0	0	0	4	0	0	0	15	4	9	0	9	8	6	8	0	0	0	0	0	0	0	0	2	17	17	4	1	5	2	0
Otu00100	Bacteria(100)	Acidobacteria(100)	Acidobacteria_Gp3(100)	Acidobacteria_Gp3_order_incertae_sedis(100)	Acidobacteria_Gp3_family_incertae_sedis(100)	Gp3(100)	110	3	14	7	11	4	6	6	4	2	0	0	0	0	0	2	3	5	7	9	9	3	2	5	5	0	0	1	0	0	1	0	1
Otu00101	Bacteria(100)	Acidobacteria(100)	Acidobacteria_Gp2(100)	Acidobacteria_Gp2_order_incertae_sedis(100)	Acidobacteria_Gp2_family_incertae_sedis(100)	Gp2(100)	110	2	2	4	14	1	1	3	7	6	4	1	0	0	0	1	1	9	4	2	1	11	5	9	15	2	1	0	1	0	0	3	0
Otu00102	Bacteria(100)	Cyanobacteria_Chloroplast(100)	Chloroplast(100)	Chloroplast_order_incertae_sedis(100)	Chloroplast(100)	Streptophyta(100)	109	0	2	2	3	6	10	4	3	3	1	3	1	6	11	7	9	0	0	0	1	8	2	2	8	0	1	2	1	3	4	6	0
Otu00103	Bacteria(100)	Planctomycetes(100)	Planctomycetacia(100)	Planctomycetales(100)	Planctomycetaceae(100)	Singulisphaera(100)	109	2	4	4	3	4	3	5	5	3	2	1	6	2	2	0	1	2	0	0	1	13	9	5	3	3	5	1	1	4	3	2	10
Otu00104	Bacteria(100)	Proteobacteria(100)	Alphaproteobacteria(100)	Rhizobiales(100)	Hyphomicrobiaceae(62)	Rhodoplanes(62)	109	1	11	3	2	6	2	2	2	5	6	2	6	6	8	3	5	0	0	0	0	2	2	3	1	0	3	3	4	6	13	2	0
Otu00105	Bacteria(100)	Proteobacteria(100)	Alphaproteobacteria(100)	Rhodospirillales(100)	Acetobacteraceae(100)	Stella(100)	109	3	0	0	0	18	13	11	6	5	4	2	0	5	5	3	1	0	0	0	1	1	3	1	5	0	6	2	8	3	0	3	0
Otu00106	Bacteria(100)	Verrucomicrobia(100)	Spartobacteria(100)	Spartobacteria_order_incertae_sedis(100)	Spartobacteria_family_incertae_sedis(100)	Spartobacteria_genera_incertae_sedis(100)	108	0	3	1	3	3	6	5	2	2	1	1	0	3	3	2	8	2	0	1	3	7	6	15	9	4	2	5	4	2	4	1	0
Otu00107	Bacteria(100)	Verrucomicrobia(100)	Spartobacteria(100)	Spartobacteria_order_incertae_sedis(100)	Spartobacteria_family_incertae_sedis(100)	Spartobacteria_genera_incertae_sedis(100)	108	6	0	7	2	2	4	1	3	2	7	5	2	6	3	6	6	0	2	0	0	1	3	4	1	6	6	6	6	3	1	6	1
Otu00108	Bacteria(100)	Proteobacteria(100)	Deltaproteobacteria(100)	Myxococcales(100)	Myxococcaceae(100)	Pyxidicoccus(100)	108	8	2	3	13	0	0	3	0	0	2	1	0	1	1	0	0	5	19	8	8	0	2	18	8	3	0	0	1	0	0	2	0
Otu00109	Bacteria(100)	Acidobacteria(100)	Acidobacteria_Gp2(100)	Acidobacteria_Gp2_order_incertae_sedis(100)	Acidobacteria_Gp2_family_incertae_sedis(100)	Gp2(100)	107	11	5	9	27	1	0	0	0	0	0	0	0	0	0	0	0	4	19	14	5	0	0	7	4	0	0	1	0	0	0	0	0
Otu00110	Bacteria(100)	Proteobacteria(100)	Alphaproteobacteria(100)	Rhizobiales(100)	Bradyrhizobiaceae(93)	Bradyrhizobium(92)	106	5	0	1	0	4	6	0	8	3	6	7	12	2	0	2	0	0	2	0	1	1	3	4	2	7	6	2	7	4	3	5	3
Otu00111	Bacteria(100)	Proteobacteria(100)	Betaproteobacteria(100)	Burkholderiales(100)	Burkholderiaceae(100)	Burkholderia(100)	104	2	3	1	0	1	0	2	4	6	8	2	3	1	2	2	21	2	0	0	0	0	0	6	2	3	11	13	4	2	1	2	0
Otu00112	Bacteria(100)	Actinobacteria(100)	Actinobacteria(100)	Solirubrobacterales(100)	Conexibacteraceae(100)	Conexibacter(100)	104	6	2	8	5	8	4	9	11	10	2	3	2	0	0	0	2	1	2	8	6	2	0	4	3	0	0	1	3	0	0	1	1
Otu00113	Bacteria(100)	Proteobacteria(100)	Gammaproteobacteria(100)	Chromatiales(98)	Chromatiaceae(85)	Nitrosococcus(85)	103	2	1	1	9	3	4	6	5	1	2	3	0	1	1	1	0	9	11	12	8	1	1	8	4	1	2	2	1	1	0	2	0
Otu00114	Bacteria(100)	Proteobacteria(100)	Betaproteobacteria(100)	Neisseriales(61)	Neisseriaceae(61)	Aquaspirillum(61)	102	0	4	1	4	3	0	4	2	1	0	2	0	0	0	0	0	4	8	0	8	11	18	7	6	4	5	2	1	6	1	0	0
Otu00115	Bacteria(100)	Firmicutes(100)	Clostridia(100)	Clostridiales(100)	Syntrophomonadaceae(100)	Syntrophothermus(100)	102	4	5	6	12	0	0	3	0	0	0	0	0	0	0	0	0	8	17	19	17	0	0	9	2	0	0	0	0	0	0	0	0
Otu00116	Bacteria(100)	Proteobacteria(100)	Alphaproteobacteria(100)	Rhizobiales(100)	Bradyrhizobiaceae(100)	Bradyrhizobium(100)	101	4	3	4	0	6	4	3	3	8	5	8	1	3	4	2	2	0	2	1	0	1	3	6	2	2	6	4	4	3	4	1	2
Otu00117	Bacteria(100)	Actinobacteria(100)	Actinobacteria(100)	Actinomycetales(100)	Mycobacteriaceae(100)	Mycobacterium(100)	100	0	1	0	0	1	5	4	0	12	7	4	7	9	9	3	2	0	2	0	0	0	0	0	1	3	14	5	3	3	1	3	1
Otu00118	Bacteria(100)	Proteobacteria(100)	Alphaproteobacteria(100)	Rhodospirillales(100)	Acetobacteraceae(100)	Stella(100)	98	0	0	0	1	1	0	2	4	5	11	7	12	5	2	7	0	0	0	0	0	0	0	0	0	2	3	6	15	3	5	4	3
Otu00119	Bacteria(100)	Proteobacteria(100)	Alphaproteobacteria(100)	Rhodospirillales(100)	Acetobacteraceae(100)	Stella(100)	98	1	6	1	1	34	4	27	5	1	1	2	0	0	0	0	0	0	1	5	0	1	0	4	3	0	0	0	0	0	0	1	0
Otu00120	Bacteria(100)	Proteobacteria(100)	Betaproteobacteria(100)	Burkholderiales(100)	Comamonadaceae(100)	Pelomonas(100)	98	1	2	6	5	1	1	0	1	0	2	3	0	3	1	1	5	23	4	1	24	1	0	1	1	1	2	0	5	2	0	1	0
Otu00121	Bacteria(100)	Acidobacteria(100)	Acidobacteria_Gp2(100)	Acidobacteria_Gp2_order_incertae_sedis(100)	Acidobacteria_Gp2_family_incertae_sedis(100)	Gp2(100)	97	9	1	1	9	7	2	7	8	4	8	10	0	0	0	0	0	3	4	4	0	1	5	5	5	0	2	0	0	0	1	0	1
Otu00122	Bacteria(100)	Verrucomicrobia(100)	Spartobacteria(100)	Spartobacteria_order_incertae_sedis(100)	Spartobacteria_family_incertae_sedis(100)	Spartobacteria_genera_incertae_sedis(100)	96	5	4	2	1	0	0	1	0	0	4	2	2	3	2	3	5	1	0	0	1	13	3	3	3	2	3	6	9	4	3	10	1
Otu00123	Bacteria(100)	Synergistetes(100)	Synergistia(100)	Synergistales(100)	Synergistaceae(100)	Aminomonas(100)	94	3	0	0	23	0	0	0	0	0	0	0	0	0	0	0	0	2	29	15	22	0	0	0	0	0	0	0	0	0	0	0	0
Otu00124	Bacteria(100)	Acidobacteria(100)	Acidobacteria_Gp7(100)	Acidobacteria_Gp7_order_incertae_sedis(100)	Acidobacteria_Gp7_family_incertae_sedis(100)	Gp7(100)	94	7	0	6	25	0	0	0	0	0	1	0	0	0	0	0	0	4	12	13	8	0	4	9	5	0	0	0	0	0	0	0	0
Otu00125	Bacteria(100)	Proteobacteria(100)	Alphaproteobacteria(100)	Rhodospirillales(100)	Rhodospirillaceae(98)	Desertibacter(98)	94	12	6	3	3	4	1	5	3	0	3	4	0	2	9	3	4	3	6	0	0	0	1	4	4	0	1	2	1	0	5	5	0
Otu00126	Bacteria(100)	Proteobacteria(100)	Alphaproteobacteria(100)	Rhodospirillales(100)	Acetobacteraceae(100)	Stella(100)	94	11	6	3	7	4	5	12	3	0	0	1	0	1	1	1	0	0	2	4	3	0	0	20	10	0	0	0	0	0	0	0	0
Otu00127	Bacteria(100)	Planctomycetes(100)	Planctomycetacia(100)	Planctomycetales(100)	Planctomycetaceae(100)	Singulisphaera(100)	93	1	0	0	0	14	8	10	4	8	4	1	1	11	4	0	3	0	0	0	0	2	6	0	2	0	4	2	2	1	2	1	2
Otu00128	Bacteria(100)	Proteobacteria(100)	Deltaproteobacteria(100)	Desulfobacterales(100)	Desulfobacteraceae(100)	Desulfocella(100)	93	1	3	21	2	1	0	4	1	7	5	3	0	2	3	2	19	0	0	0	0	1	2	1	5	0	7	1	1	0	1	0	0
Otu00129	Bacteria(100)	Synergistetes(100)	Synergistia(100)	Synergistales(100)	Synergistaceae(100)	Cloacibacillus(100)	93	0	0	0	0	0	0	0	0	0	0	0	0	0	0	0	0	5	32	39	17	0	0	0	0	0	0	0	0	0	0	0	0
Otu00130	Bacteria(100)	Proteobacteria(100)	Gammaproteobacteria(100)	Chromatiales(98)	Ectothiorhodospiraceae(91)	Arhodomonas(53)	92	2	0	1	0	1	0	3	1	4	6	5	3	5	1	8	3	0	1	1	1	5	3	5	1	4	4	5	4	2	7	6	0
Otu00131	Bacteria(100)	Proteobacteria(100)	Gammaproteobacteria(100)	Chromatiales(98)	Chromatiaceae(92)	Nitrosococcus(92)	91	2	4	0	0	4	0	1	1	1	5	4	3	2	2	3	8	0	1	0	1	6	3	3	1	2	9	7	2	1	4	8	3
Otu00132	Bacteria(100)	Planctomycetes(100)	Planctomycetacia(100)	Planctomycetales(100)	Planctomycetaceae(100)	Gemmata(100)	91	5	3	2	8	5	0	4	4	1	7	1	0	0	1	0	1	3	12	7	2	2	5	4	7	1	0	1	0	1	1	2	1
Otu00133	Bacteria(100)	Actinobacteria(100)	Actinobacteria(100)	Solirubrobacterales(100)	Conexibacteraceae(100)	Conexibacter(100)	90	2	2	1	0	13	3	7	5	2	0	4	0	0	1	2	1	2	2	1	2	7	2	7	12	0	0	2	1	4	1	4	0
Otu00134	Bacteria(100)	Acidobacteria(100)	Acidobacteria_Gp1(100)	Acidobacteria_Gp1_order_incertae_sedis(100)	Acidobacteria_Gp1_family_incertae_sedis(100)	Gp1(100)	90	0	2	0	0	0	0	0	0	1	2	3	4	0	7	7	0	0	0	0	0	0	0	0	0	7	4	17	9	4	15	7	1
Otu00135	Bacteria(100)	Acidobacteria(100)	Acidobacteria_Gp1(100)	Acidobacteria_Gp1_order_incertae_sedis(100)	Acidobacteria_Gp1_family_incertae_sedis(100)	Gp1(100)	90	1	0	0	0	0	1	2	1	3	3	7	1	2	3	3	7	0	0	0	0	7	4	4	2	7	6	8	4	4	3	7	0
Otu00136	Bacteria(100)	Proteobacteria(100)	Alphaproteobacteria(100)	Rhizobiales(100)	Hyphomicrobiaceae(100)	Rhodoplanes(100)	90	4	0	1	0	1	6	5	6	4	1	3	22	7	3	1	2	0	0	0	0	0	0	0	1	8	0	0	1	2	2	4	6
Otu00137	Bacteria(100)	Verrucomicrobia(100)	Spartobacteria(100)	Spartobacteria_order_incertae_sedis(100)	Spartobacteria_family_incertae_sedis(100)	Spartobacteria_genera_incertae_sedis(100)	89	7	3	0	0	1	0	1	1	2	3	3	2	0	1	2	0	0	3	0	6	18	24	4	1	0	2	0	1	1	2	0	1
Otu00138	Bacteria(100)	Acidobacteria(100)	Acidobacteria_Gp1(100)	Acidobacteria_Gp1_order_incertae_sedis(100)	Acidobacteria_Gp1_family_incertae_sedis(100)	Gp1(100)	88	4	3	1	2	10	3	6	9	1	7	9	0	4	2	2	0	2	3	0	2	1	1	4	2	0	1	0	4	0	0	5	0
Otu00139	Bacteria(100)	Actinobacteria(100)	Actinobacteria(100)	Solirubrobacterales(100)	Conexibacteraceae(100)	Conexibacter(100)	87	0	11	13	8	15	2	7	2	0	0	0	0	0	1	0	0	5	1	6	8	0	0	4	4	0	0	0	0	0	0	0	0
Otu00140	Bacteria(100)	Proteobacteria(100)	Deltaproteobacteria(100)	Syntrophobacterales(100)	Syntrophaceae(99)	Desulfomonile(99)	87	2	1	0	0	0	0	2	2	0	3	5	7	6	7	2	4	0	0	0	0	0	0	4	0	5	16	4	7	2	6	2	0
Otu00141	Bacteria(100)	Acidobacteria(100)	Acidobacteria_Gp2(100)	Acidobacteria_Gp2_order_incertae_sedis(100)	Acidobacteria_Gp2_family_incertae_sedis(100)	Gp2(100)	87	3	3	0	0	0	0	1	0	0	11	3	1	2	0	2	0	1	1	0	1	2	2	0	0	9	20	8	3	1	6	6	1
Otu00142	Bacteria(100)	Proteobacteria(100)	Alphaproteobacteria(100)	Rhodospirillales(100)	Acetobacteraceae(100)	Stella(100)	86	0	0	1	0	0	0	1	1	0	9	1	2	7	21	0	29	0	0	0	0	0	1	0	0	0	2	5	2	0	2	1	1
Otu00143	Bacteria(100)	Verrucomicrobia(100)	Spartobacteria(100)	Spartobacteria_order_incertae_sedis(100)	Spartobacteria_family_incertae_sedis(100)	Spartobacteria_genera_incertae_sedis(100)	86	10	2	1	0	0	0	0	0	0	1	0	0	0	0	2	0	3	2	3	11	23	11	8	4	1	0	0	0	1	2	0	1
Otu00144	Bacteria(100)	Actinobacteria(100)	Actinobacteria(100)	Solirubrobacterales(100)	Conexibacteraceae(100)	Conexibacter(100)	85	1	4	6	4	10	6	9	2	0	2	0	1	1	2	1	0	1	7	11	6	1	0	2	4	0	0	0	0	2	0	2	0
Otu00145	Bacteria(100)	Acidobacteria(100)	Acidobacteria_Gp2(100)	Acidobacteria_Gp2_order_incertae_sedis(100)	Acidobacteria_Gp2_family_incertae_sedis(100)	Gp2(100)	85	2	4	0	3	2	1	2	2	2	8	14	9	7	4	2	4	0	0	0	0	0	0	1	1	2	3	3	1	2	5	1	0
Otu00146	Bacteria(100)	Planctomycetes(100)	Planctomycetacia(100)	Planctomycetales(100)	Planctomycetaceae(100)	Singulisphaera(100)	85	2	0	0	0	2	3	0	3	5	6	8	1	28	3	3	1	0	0	0	1	1	2	1	1	3	1	4	0	3	1	1	1
Otu00147	Bacteria(100)	Acidobacteria(100)	Acidobacteria_Gp6(100)	Acidobacteria_Gp6_order_incertae_sedis(100)	Acidobacteria_Gp6_family_incertae_sedis(100)	Gp6(100)	84	1	2	0	4	1	3	4	1	0	1	2	10	1	0	0	0	2	3	1	1	1	0	5	5	1	1	2	4	2	4	6	16
Otu00148	Bacteria(100)	Verrucomicrobia(100)	Spartobacteria(100)	Spartobacteria_order_incertae_sedis(100)	Spartobacteria_family_incertae_sedis(100)	Spartobacteria_genera_incertae_sedis(100)	84	1	0	4	1	2	2	0	0	2	0	2	0	2	0	2	0	0	0	0	0	2	4	0	4	11	2	4	19	11	3	5	1
Otu00149	Bacteria(100)	Actinobacteria(100)	Actinobacteria(100)	Actinomycetales(100)	Micromonosporaceae(100)	Rugosimonospora(100)	84	12	1	0	6	1	2	2	6	1	4	3	3	7	0	7	0	1	0	0	1	4	3	1	5	2	2	1	4	1	1	2	1
Otu00150	Bacteria(100)	Proteobacteria(100)	Alphaproteobacteria(100)	Rhizobiales(100)	Hyphomicrobiaceae(100)	Rhodomicrobium(100)	84	3	1	0	0	5	12	2	6	1	2	4	0	11	3	3	1	0	2	1	1	4	4	7	5	0	1	1	3	0	0	1	0
Otu00151	Bacteria(100)	Actinobacteria(100)	Actinobacteria(100)	Solirubrobacterales(100)	Conexibacteraceae(100)	Conexibacter(100)	84	1	1	7	4	6	1	5	8	1	3	3	2	1	4	3	0	0	4	5	7	0	1	2	5	0	1	0	0	5	1	3	0
Otu00152	Bacteria(100)	Proteobacteria(100)	Alphaproteobacteria(100)	Rhodospirillales(100)	Acetobacteraceae(100)	Stella(100)	83	1	0	0	0	2	4	3	1	0	1	0	0	1	0	0	0	1	2	0	5	7	15	20	12	0	1	0	2	1	0	4	0
Otu00153	Bacteria(100)	Verrucomicrobia(100)	Spartobacteria(100)	Spartobacteria_order_incertae_sedis(100)	Spartobacteria_family_incertae_sedis(100)	Spartobacteria_genera_incertae_sedis(100)	83	4	6	15	6	1	4	2	0	0	1	1	2	0	0	0	0	3	15	1	4	1	0	2	8	0	0	0	0	1	0	1	5
Otu00154	Bacteria(100)	Acidobacteria(100)	Acidobacteria_Gp1(100)	Acidobacteria_Gp1_order_incertae_sedis(100)	Acidobacteria_Gp1_family_incertae_sedis(100)	Gp1(100)	83	1	4	1	0	0	0	1	0	1	2	0	1	0	2	6	2	0	2	0	0	0	5	2	3	0	7	8	10	5	7	13	0
Otu00155	Bacteria(100)	Actinobacteria(100)	Actinobacteria(100)	Acidimicrobiales(100)	Acidimicrobiaceae(99)	Ferrimicrobium(99)	83	0	0	0	0	6	4	2	6	2	5	11	6	1	0	6	0	0	0	0	0	2	2	1	3	2	2	1	5	7	4	4	1
Otu00156	Bacteria(100)	Proteobacteria(100)	Alphaproteobacteria(100)	Rhizobiales(100)	Hyphomicrobiaceae(87)	Rhodoplanes(87)	82	8	1	2	24	0	1	2	2	0	5	0	5	3	0	0	1	3	3	3	1	0	1	2	2	4	0	2	1	0	0	4	2
Otu00157	Bacteria(100)	Bacteroidetes(100)	Flavobacteria(100)	Flavobacteriales(100)	Flavobacteriaceae(100)	Chryseobacterium(100)	82	0	0	0	0	0	0	0	0	0	0	0	0	0	0	0	0	4	0	0	0	0	0	0	0	1	76	0	1	0	0	0	0
Otu00158	Bacteria(100)	Proteobacteria(100)	Gammaproteobacteria(100)	Xanthomonadales(100)	Sinobacteraceae(100)	Steroidobacter(100)	81	0	2	1	0	2	1	0	2	5	8	9	4	7	3	1	3	0	1	0	0	3	1	2	0	9	1	2	5	3	2	3	1
Otu00159	Bacteria(100)	Acidobacteria(100)	Acidobacteria_Gp1(100)	Acidobacteria_Gp1_order_incertae_sedis(100)	Acidobacteria_Gp1_family_incertae_sedis(100)	Gp1(100)	81	0	0	0	0	1	0	2	0	2	8	1	0	2	6	3	0	0	0	0	0	0	2	0	1	5	23	13	6	1	2	3	0
Otu00160	Bacteria(100)	Acidobacteria(100)	Acidobacteria_Gp1(100)	Acidobacteria_Gp1_order_incertae_sedis(100)	Acidobacteria_Gp1_family_incertae_sedis(100)	Gp1(100)	81	0	1	0	0	1	2	0	1	5	8	6	3	5	5	3	5	0	0	0	0	0	0	1	2	1	8	9	5	3	3	4	0
Otu00161	Bacteria(100)	Proteobacteria(100)	Alphaproteobacteria(100)	Rhodospirillales(100)	Acetobacteraceae(100)	Stella(100)	81	1	2	0	0	15	10	4	10	5	1	4	0	4	1	1	0	1	1	3	0	2	2	6	2	0	2	1	3	0	0	0	0
Otu00162	Bacteria(100)	Verrucomicrobia(100)	Subdivision3(100)	Subdivision3_order_incertae_sedis(100)	Subdivision3_family_incertae_sedis(100)	3_genus_incertae_sedis(100)	81	4	0	1	0	0	2	1	8	1	2	4	8	1	1	5	0	0	0	1	0	0	2	0	0	5	4	3	5	5	9	4	5
Otu00163	Bacteria(100)	Planctomycetes(100)	Planctomycetacia(100)	Planctomycetales(100)	Planctomycetaceae(100)	Gemmata(100)	81	1	2	0	0	1	0	4	0	3	11	2	1	6	11	5	3	0	0	0	0	1	4	1	3	0	9	6	4	2	0	1	0
Otu00164	Bacteria(100)	Proteobacteria(100)	Alphaproteobacteria(100)	Rhodospirillales(100)	Acetobacteraceae(100)	Stella(100)	80	0	0	0	0	0	0	3	2	0	2	1	9	5	4	2	0	0	0	0	0	0	0	0	0	4	2	1	13	12	6	9	5
Otu00165	Bacteria(100)	Proteobacteria(100)	Alphaproteobacteria(100)	Alphaproteobacteria_order_incertae_sedis(100)	Alphaproteobacteria_family_incertae_sedis(100)	Rhizomicrobium(100)	80	1	3	0	0	2	0	0	0	0	2	4	1	0	1	7	13	0	2	0	1	2	4	5	5	0	7	3	4	7	2	4	0
Otu00166	Bacteria(100)	Actinobacteria(100)	Actinobacteria(100)	Actinomycetales(100)	Thermomonosporaceae(100)	Actinoallomurus(100)	80	2	2	0	1	5	1	6	3	1	5	5	7	3	5	13	1	1	0	0	2	0	0	3	2	2	0	1	0	6	1	2	0
Otu00167	Bacteria(100)	Chloroflexi(100)	Ktedonobacteria(100)	Ktedonobacterales(100)	Ktedonobacteraceae(100)	Ktedonobacter(100)	80	1	0	2	18	0	0	0	0	0	0	0	0	0	0	0	0	0	18	32	7	0	0	2	0	0	0	0	0	0	0	0	0
Otu00168	Bacteria(100)	Verrucomicrobia(100)	Spartobacteria(100)	Spartobacteria_order_incertae_sedis(100)	Spartobacteria_family_incertae_sedis(100)	Spartobacteria_genera_incertae_sedis(100)	79	4	4	2	0	0	1	1	1	0	3	0	2	2	1	0	5	0	5	1	3	6	9	2	1	1	1	5	4	6	1	8	0
Otu00169	Bacteria(100)	Verrucomicrobia(100)	Spartobacteria(100)	Spartobacteria_order_incertae_sedis(100)	Spartobacteria_family_incertae_sedis(100)	Spartobacteria_genera_incertae_sedis(100)	79	0	12	6	0	0	0	1	0	0	0	0	0	0	28	1	3	0	0	0	0	1	4	0	0	2	3	9	1	6	2	0	0
Otu00170	Bacteria(100)	Verrucomicrobia(100)	Spartobacteria(100)	Spartobacteria_order_incertae_sedis(100)	Spartobacteria_family_incertae_sedis(100)	Spartobacteria_genera_incertae_sedis(100)	79	3	1	4	9	0	0	7	6	1	0	1	0	0	0	0	0	6	12	3	2	0	2	4	6	0	0	0	0	3	3	1	5
Otu00171	Bacteria(100)	Actinobacteria(100)	Actinobacteria(100)	Actinomycetales(100)	Mycobacteriaceae(100)	Mycobacterium(100)	79	0	6	0	0	1	1	3	0	29	6	3	0	6	4	1	12	0	0	0	0	0	0	0	0	0	4	2	1	0	0	0	0
Otu00172	Bacteria(100)	Actinobacteria(100)	Actinobacteria(100)	Actinomycetales(100)	Mycobacteriaceae(100)	Mycobacterium(100)	79	1	3	0	1	3	7	6	3	1	8	2	1	12	2	0	0	1	1	0	0	0	1	3	4	1	1	4	1	5	1	6	0
Otu00173	Bacteria(100)	Actinobacteria(100)	Actinobacteria(100)	Actinomycetales(100)	Mycobacteriaceae(100)	Mycobacterium(100)	79	0	0	0	0	5	0	0	0	14	9	10	1	13	7	6	9	0	0	0	0	0	0	0	0	2	1	0	2	0	0	0	0
Otu00174	Bacteria(100)	Planctomycetes(100)	Planctomycetacia(100)	Planctomycetales(100)	Planctomycetaceae(100)	Gemmata(100)	79	8	9	2	2	2	3	1	4	1	2	4	2	0	0	0	0	1	4	1	0	1	12	6	5	2	0	1	0	0	3	0	3
Otu00175	Bacteria(100)	Verrucomicrobia(100)	Spartobacteria(100)	Spartobacteria_order_incertae_sedis(100)	Spartobacteria_family_incertae_sedis(100)	Spartobacteria_genera_incertae_sedis(100)	78	0	3	0	1	0	0	0	2	1	7	4	5	1	2	5	0	0	0	0	0	1	0	0	1	8	3	4	4	5	8	7	6
Otu00176	Bacteria(100)	Proteobacteria(100)	Alphaproteobacteria(100)	Rhizobiales(100)	Bradyrhizobiaceae(100)	Nitrobacter(97)	78	0	0	0	0	2	1	0	0	18	3	6	0	15	5	3	12	0	0	0	0	0	0	0	0	2	1	4	0	0	2	4	0
Otu00177	Bacteria(100)	Planctomycetes(100)	Planctomycetacia(100)	Planctomycetales(100)	Planctomycetaceae(100)	Singulisphaera(100)	78	1	3	3	0	2	6	7	4	2	5	5	0	2	2	0	0	1	0	0	0	12	6	6	2	3	2	2	0	0	1	1	0
Otu00178	Bacteria(100)	Chloroflexi(100)	Ktedonobacteria(100)	Ktedonobacterales(100)	Ktedonobacteraceae(100)	Ktedonobacter(100)	78	3	0	1	36	0	0	0	0	0	0	0	0	0	0	0	0	0	5	26	5	0	0	1	1	0	0	0	0	0	0	0	0
Otu00179	Bacteria(100)	Verrucomicrobia(100)	Spartobacteria(100)	Spartobacteria_order_incertae_sedis(100)	Spartobacteria_family_incertae_sedis(100)	Spartobacteria_genera_incertae_sedis(100)	77	0	1	1	0	1	0	1	0	0	0	0	0	0	1	0	0	1	0	0	0	11	34	3	0	0	1	3	7	4	6	2	0
Otu00180	Bacteria(100)	Proteobacteria(100)	Alphaproteobacteria(100)	Rhizobiales(100)	Methylocystaceae(100)	Methylocystis(100)	77	1	1	0	14	2	0	2	0	0	1	0	0	1	4	1	2	4	8	22	12	0	0	0	1	0	0	0	0	0	1	0	0
Otu00181	Bacteria(100)	Proteobacteria(100)	Deltaproteobacteria(100)	Myxococcales(100)	Cystobacteraceae(94)	Anaeromyxobacter(94)	77	3	1	0	10	0	0	1	1	0	0	0	0	0	0	0	0	4	14	15	19	1	0	6	2	0	0	0	0	0	0	0	0
Otu00182	Bacteria(100)	Planctomycetes(100)	Planctomycetacia(100)	Planctomycetales(100)	Planctomycetaceae(100)	Gemmata(99)	77	0	3	0	0	4	4	5	1	6	0	4	3	1	4	7	2	0	0	0	0	0	1	1	1	6	6	3	2	6	3	3	1
Otu00183	Bacteria(100)	Planctomycetes(100)	Planctomycetacia(100)	Planctomycetales(100)	Planctomycetaceae(100)	Singulisphaera(100)	77	3	3	0	0	4	5	0	7	4	5	6	4	6	4	3	4	0	0	0	0	0	1	1	1	0	2	2	1	4	2	2	3
Otu00184	Bacteria(100)	Acidobacteria(100)	Acidobacteria_Gp1(100)	Acidobacteria_Gp1_order_incertae_sedis(100)	Acidobacteria_Gp1_family_incertae_sedis(100)	Gp1(100)	77	3	1	1	0	4	2	1	2	0	0	1	3	0	0	1	0	0	2	2	2	2	3	2	8	7	4	4	1	7	6	4	4
Otu00185	Bacteria(100)	Planctomycetes(100)	Planctomycetacia(100)	Planctomycetales(100)	Planctomycetaceae(100)	Singulisphaera(100)	76	1	0	0	0	0	2	5	0	4	2	4	7	8	6	0	1	0	0	0	1	0	0	0	1	2	3	8	0	2	9	0	10
Otu00186	Bacteria(100)	Planctomycetes(100)	Planctomycetacia(100)	Planctomycetales(100)	Planctomycetaceae(100)	Gemmata(100)	75	0	4	0	0	4	2	0	2	3	4	0	0	2	5	6	3	0	2	1	0	8	11	1	5	2	1	4	4	1	0	0	0
Otu00187	Bacteria(100)	Verrucomicrobia(100)	Spartobacteria(100)	Spartobacteria_order_incertae_sedis(100)	Spartobacteria_family_incertae_sedis(100)	Spartobacteria_genera_incertae_sedis(100)	75	19	0	6	1	3	3	6	9	2	1	2	0	0	0	0	0	0	0	0	1	0	1	2	10	3	1	0	0	0	1	1	3
Otu00188	Bacteria(100)	Proteobacteria(100)	Deltaproteobacteria(100)	Myxococcales(100)	Myxococcaceae(98)	Corallococcus(98)	75	0	1	1	2	1	2	1	6	1	2	4	4	1	1	1	0	0	0	0	1	0	2	0	0	10	1	6	6	7	3	3	8
Otu00189	Bacteria(100)	Acidobacteria(100)	Acidobacteria_Gp2(100)	Acidobacteria_Gp2_order_incertae_sedis(100)	Acidobacteria_Gp2_family_incertae_sedis(100)	Gp2(100)	74	6	3	1	5	1	0	2	2	0	6	2	0	0	1	0	0	7	9	4	2	1	7	2	2	2	1	0	2	0	3	2	1
Otu00190	Bacteria(100)	Planctomycetes(100)	Planctomycetacia(100)	Planctomycetales(100)	Planctomycetaceae(100)	Singulisphaera(100)	74	0	3	2	0	13	14	10	3	6	2	2	2	2	0	0	0	2	1	0	0	1	3	2	1	1	2	0	1	0	1	0	0
Otu00191	Bacteria(100)	Verrucomicrobia(100)	Spartobacteria(100)	Spartobacteria_order_incertae_sedis(100)	Spartobacteria_family_incertae_sedis(100)	Spartobacteria_genera_incertae_sedis(100)	74	0	4	0	0	0	0	1	1	0	0	0	0	0	0	0	0	0	0	0	0	1	16	1	0	3	3	3	1	22	3	15	0
Otu00192	Bacteria(100)	Verrucomicrobia(100)	Spartobacteria(100)	Spartobacteria_order_incertae_sedis(100)	Spartobacteria_family_incertae_sedis(100)	Spartobacteria_genera_incertae_sedis(100)	73	0	0	0	4	1	4	1	2	1	0	0	1	0	1	1	1	2	1	1	2	4	11	6	3	5	4	3	1	3	4	6	0
Otu00193	Bacteria(100)	Proteobacteria(100)	Alphaproteobacteria(100)	Rhizobiales(100)	Hyphomicrobiaceae(100)	Pedomicrobium(100)	73	8	5	1	1	1	2	2	3	1	2	3	7	1	3	1	0	1	5	1	3	1	0	2	4	2	1	0	0	6	1	3	2
Otu00194	Bacteria(100)	Chloroflexi(100)	Ktedonobacteria(100)	Ktedonobacterales(100)	Ktedonobacteraceae(100)	Ktedonobacter(100)	73	3	0	0	6	0	0	0	0	0	0	0	0	0	0	0	0	5	19	0	15	6	3	12	4	0	0	0	0	0	0	0	0
Otu00195	Bacteria(100)	Acidobacteria(100)	Acidobacteria_Gp2(100)	Acidobacteria_Gp2_order_incertae_sedis(100)	Acidobacteria_Gp2_family_incertae_sedis(100)	Gp2(100)	72	3	2	0	0	4	3	5	4	0	1	4	12	1	0	0	0	0	0	0	0	0	0	9	4	3	1	0	3	1	6	3	3
Otu00196	Bacteria(100)	Proteobacteria(100)	Gammaproteobacteria(100)	Xanthomonadales(100)	Sinobacteraceae(100)	Steroidobacter(100)	72	0	5	3	0	1	3	1	2	6	1	4	0	10	4	1	13	0	1	0	0	2	0	2	1	1	5	3	1	1	1	0	0
Otu00197	Bacteria(100)	Acidobacteria(100)	Acidobacteria_Gp1(100)	Acidobacteria_Gp1_order_incertae_sedis(100)	Acidobacteria_Gp1_family_incertae_sedis(100)	Gp1(100)	71	1	1	4	3	0	1	1	0	2	4	0	1	0	1	6	0	3	4	4	2	1	0	1	2	6	1	2	10	2	4	4	0
Otu00198	Bacteria(100)	Verrucomicrobia(100)	Subdivision3(100)	Subdivision3_order_incertae_sedis(100)	Subdivision3_family_incertae_sedis(100)	3_genus_incertae_sedis(100)	71	0	0	2	0	1	0	1	1	0	1	2	1	1	1	5	0	1	2	0	0	1	1	1	1	7	8	6	7	6	10	3	1
Otu00199	Bacteria(100)	Proteobacteria(100)	Alphaproteobacteria(100)	Rhizobiales(100)	Beijerinckiaceae(98)	Beijerinckia(98)	71	1	1	2	0	3	0	4	0	1	0	2	1	6	9	5	8	0	0	1	0	1	2	0	0	1	4	5	2	6	2	3	1
Otu00200	Bacteria(100)	Proteobacteria(100)	Betaproteobacteria(100)	Burkholderiales(100)	Burkholderiaceae(99)	Limnobacter(99)	70	1	0	0	4	0	4	5	2	0	1	1	1	1	0	1	0	9	8	4	5	0	1	13	5	0	0	0	0	0	0	4	0
Otu00201	Bacteria(100)	Verrucomicrobia(100)	Spartobacteria(100)	Spartobacteria_order_incertae_sedis(100)	Spartobacteria_family_incertae_sedis(100)	Spartobacteria_genera_incertae_sedis(100)	70	0	2	0	0	2	5	5	0	3	3	1	1	0	13	3	8	0	0	0	0	1	3	3	3	1	3	3	5	1	0	1	0
Otu00202	Bacteria(100)	Chloroflexi(100)	Ktedonobacteria(100)	Ktedonobacterales(100)	Ktedonobacteraceae(100)	Ktedonobacter(100)	70	0	0	0	4	0	0	0	0	0	0	0	0	0	0	0	0	7	8	18	33	0	0	0	0	0	0	0	0	0	0	0	0
Otu00203	Bacteria(100)	Planctomycetes(100)	Planctomycetacia(100)	Planctomycetales(100)	Planctomycetaceae(100)	Gemmata(88)	70	0	6	1	0	5	2	3	0	10	4	2	0	7	6	3	8	0	0	0	0	2	2	3	2	0	0	2	1	0	0	1	0
Otu00204	Bacteria(100)	Proteobacteria(100)	Gammaproteobacteria(100)	Xanthomonadales(100)	Sinobacteraceae(100)	Steroidobacter(100)	69	2	4	0	0	4	2	3	1	4	2	3	0	7	6	0	7	1	0	0	0	2	0	1	2	1	7	2	3	1	1	3	0
Otu00205	Bacteria(100)	Firmicutes(100)	Clostridia(100)	Thermoanaerobacterales(100)	Thermoanaerobacteraceae(100)	Desulfovirgula(98)	68	7	5	8	10	0	0	0	1	0	1	0	0	0	0	0	0	1	7	10	7	1	0	6	3	0	0	0	1	0	0	0	0
Otu00206	Bacteria(100)	Acidobacteria(100)	Acidobacteria_Gp1(100)	Acidobacteria_Gp1_order_incertae_sedis(100)	Acidobacteria_Gp1_family_incertae_sedis(100)	Gp1(100)	68	1	1	0	0	0	0	0	0	0	0	0	0	0	1	1	2	0	0	0	0	0	2	0	0	2	12	14	3	9	10	9	1
Otu00207	Bacteria(100)	Cyanobacteria_Chloroplast(100)	Chloroplast(100)	Chloroplast_order_incertae_sedis(100)	Chloroplast(100)	Streptophyta(100)	68	0	4	0	1	4	5	0	2	2	1	3	1	6	8	6	1	1	1	0	0	5	1	0	3	0	1	2	2	1	1	5	1
Otu00208	Bacteria(100)	Proteobacteria(100)	Alphaproteobacteria(100)	Rhizobiales(100)	Hyphomicrobiaceae(65)	Rhodoplanes(65)	68	3	2	3	5	0	0	3	12	0	2	1	6	2	0	1	0	1	3	2	1	0	0	1	1	4	0	3	0	1	3	3	5
Otu00209	Bacteria(100)	Proteobacteria(100)	Alphaproteobacteria(100)	Rhodospirillales(100)	Acetobacteraceae(100)	Stella(100)	67	6	2	0	0	2	0	0	0	1	3	1	0	3	0	1	1	2	1	0	0	33	3	0	3	0	0	2	3	0	0	0	0
Otu00210	Bacteria(100)	Acidobacteria(100)	Acidobacteria_Gp3(100)	Acidobacteria_Gp3_order_incertae_sedis(100)	Acidobacteria_Gp3_family_incertae_sedis(100)	Gp3(100)	67	1	6	9	0	8	3	5	1	1	1	4	1	0	0	3	3	1	1	1	5	2	3	4	2	1	0	1	0	0	0	0	0
Otu00211	Bacteria(100)	Proteobacteria(100)	Deltaproteobacteria(100)	Myxococcales(100)	Cystobacteraceae(100)	Cystobacter(100)	66	1	0	0	0	0	4	0	1	1	3	4	3	5	0	1	0	1	0	0	2	0	0	0	1	3	1	2	2	5	5	12	9
Otu00212	Bacteria(100)	Proteobacteria(100)	Deltaproteobacteria(100)	Myxococcales(100)	Cystobacteraceae(76)	Cystobacter(76)	66	1	0	0	10	0	0	0	0	0	0	0	2	0	0	0	0	7	13	11	10	0	0	2	5	3	0	1	1	0	0	0	0
Otu00213	Bacteria(100)	Actinobacteria(100)	Actinobacteria(100)	Actinomycetales(100)	Thermomonosporaceae(84)	Thermomonospora(84)	65	1	0	2	0	0	1	2	0	10	3	2	2	1	0	2	5	0	0	0	0	5	2	4	7	4	3	2	3	3	1	0	0
Otu00214	Bacteria(100)	Acidobacteria(100)	Acidobacteria_Gp2(100)	Acidobacteria_Gp2_order_incertae_sedis(100)	Acidobacteria_Gp2_family_incertae_sedis(100)	Gp2(100)	65	4	2	0	14	1	0	4	4	0	1	2	0	1	0	0	0	6	13	8	0	0	2	2	1	0	0	0	0	0	0	0	0
Otu00215	Bacteria(100)	Proteobacteria(100)	Alphaproteobacteria(100)	Rhizobiales(100)	Xanthobacteraceae(99)	Pseudolabrys(99)	65	0	0	0	0	0	1	1	4	1	0	1	10	4	2	0	0	0	0	0	0	0	0	0	0	4	0	1	3	10	9	9	5
Otu00216	Bacteria(100)	Chloroflexi(100)	Ktedonobacteria(100)	Ktedonobacterales(100)	Ktedonobacteraceae(94)	Ktedonobacter(94)	64	6	11	2	7	6	0	3	2	3	4	4	1	1	0	0	0	0	0	0	0	2	2	5	4	0	1	0	0	0	0	0	0
Otu00217	Bacteria(100)	Planctomycetes(100)	Planctomycetacia(100)	Planctomycetales(100)	Planctomycetaceae(100)	Singulisphaera(100)	64	2	0	1	0	2	6	0	3	7	3	7	1	7	7	3	0	0	0	0	0	0	0	2	3	2	0	0	1	3	1	3	0
Otu00218	Bacteria(100)	Actinobacteria(100)	Actinobacteria(100)	Actinomycetales(100)	Micromonosporaceae(100)	Rugosimonospora(100)	64	3	2	1	3	2	4	1	4	3	3	3	3	4	2	2	0	0	1	0	0	6	3	3	3	3	0	1	1	1	0	2	0
Otu00219	Bacteria(100)	Planctomycetes(100)	Planctomycetacia(100)	Planctomycetales(100)	Planctomycetaceae(100)	Gemmata(100)	63	1	9	3	6	2	2	1	2	0	0	0	0	0	0	0	0	3	3	3	1	0	3	6	8	0	3	1	1	0	2	2	1
Otu00220	Bacteria(100)	Chloroflexi(100)	Dehalococcoidetes(100)	Dehalococcoidetes_order_incertae_sedis(100)	Dehalococcoidetes_family_incertae_sedis(100)	Dehalogenimonas(100)	63	0	1	0	2	0	0	0	0	0	0	0	0	0	0	0	0	3	14	24	18	0	1	0	0	0	0	0	0	0	0	0	0
Otu00221	Bacteria(100)	Proteobacteria(100)	Gammaproteobacteria(100)	Gammaproteobacteria_order_incertae_sedis(100)	Gammaproteobacteria_family_incertae_sedis(100)	Methylohalomonas(100)	63	6	2	13	22	1	0	4	2	0	0	0	0	0	0	0	0	1	4	2	3	0	0	0	3	0	0	0	0	0	0	0	0
Otu00222	Bacteria(100)	Proteobacteria(100)	Alphaproteobacteria(100)	Rhodospirillales(100)	Acetobacteraceae(97)	Stella(97)	63	0	3	6	0	4	10	6	8	3	0	2	2	4	0	1	0	0	0	0	1	2	4	1	0	1	2	0	1	1	1	0	0
Otu00223	Bacteria(100)	Acidobacteria(100)	Acidobacteria_Gp4(100)	Acidobacteria_Gp4_order_incertae_sedis(100)	Acidobacteria_Gp4_family_incertae_sedis(100)	Gp4(100)	62	2	1	2	4	0	0	2	3	0	0	0	2	0	1	0	0	7	13	12	8	0	0	1	2	2	0	0	0	0	0	0	0
Otu00224	Bacteria(100)	Proteobacteria(100)	Alphaproteobacteria(100)	Rhodospirillales(100)	Acetobacteraceae(97)	Stella(97)	62	1	3	0	1	4	7	5	9	1	4	5	2	4	0	1	1	0	0	1	3	2	1	1	1	0	0	0	2	1	0	2	0
Otu00225	Bacteria(100)	Acidobacteria(100)	Acidobacteria_Gp2(100)	Acidobacteria_Gp2_order_incertae_sedis(100)	Acidobacteria_Gp2_family_incertae_sedis(100)	Gp2(100)	62	0	2	0	1	1	4	4	7	1	4	3	10	5	0	0	0	0	0	0	0	0	0	1	1	6	0	1	3	3	1	3	1
Otu00226	Bacteria(100)	Proteobacteria(100)	Betaproteobacteria(100)	Burkholderiales(100)	Burkholderiaceae(100)	Burkholderia(100)	62	1	0	0	1	1	5	3	5	8	2	3	2	0	1	2	0	1	0	0	2	1	5	1	4	1	4	6	2	1	0	0	0
Otu00227	Bacteria(100)	Planctomycetes(100)	Planctomycetacia(100)	Planctomycetales(100)	Planctomycetaceae(100)	Singulisphaera(100)	62	1	1	0	0	0	3	6	0	3	2	4	2	12	5	0	1	0	0	0	0	0	0	1	2	5	2	5	1	0	2	0	4
Otu00228	Bacteria(100)	Planctomycetes(100)	Planctomycetacia(100)	Planctomycetales(100)	Planctomycetaceae(100)	Gemmata(100)	62	2	1	3	3	2	1	1	2	2	2	0	2	0	2	0	3	0	2	1	1	3	3	0	2	2	3	7	2	3	2	4	1
Otu00229	Bacteria(100)	Proteobacteria(100)	Deltaproteobacteria(100)	Desulfuromonadales(65)	Geobacteraceae(65)	Geothermobacter(65)	62	0	0	0	0	0	1	1	1	1	0	1	13	2	4	0	0	1	0	0	0	0	0	0	0	7	2	0	2	4	4	6	12
Otu00230	Bacteria(100)	Proteobacteria(100)	Alphaproteobacteria(100)	Rhizobiales(100)	Hyphomicrobiaceae(97)	Rhodoplanes(97)	61	8	1	3	2	4	2	3	6	0	2	0	3	1	0	0	0	0	1	2	3	2	7	5	2	0	0	0	0	0	0	1	3
Otu00231	Bacteria(100)	Actinobacteria(100)	Actinobacteria(100)	Actinomycetales(100)	Thermomonosporaceae(100)	Actinoallomurus(100)	60	2	5	0	2	0	2	2	1	2	4	2	2	2	3	1	4	2	0	2	1	5	1	1	7	1	1	1	2	0	1	1	0
Otu00232	Bacteria(100)	Actinobacteria(100)	Actinobacteria(100)	Actinomycetales(100)	Mycobacteriaceae(100)	Mycobacterium(100)	60	0	0	0	0	0	2	3	0	12	5	2	5	5	5	0	4	1	0	0	0	0	0	0	0	1	8	2	1	0	1	3	0
Otu00233	Bacteria(100)	Proteobacteria(100)	Betaproteobacteria(100)	Burkholderiales(100)	Burkholderiaceae(100)	Burkholderia(100)	60	0	3	0	0	5	1	3	0	2	1	0	0	0	1	0	1	0	5	0	0	3	8	1	0	2	9	8	1	1	4	1	0
Otu00234	Bacteria(100)	Verrucomicrobia(100)	Spartobacteria(100)	Spartobacteria_order_incertae_sedis(100)	Spartobacteria_family_incertae_sedis(100)	Spartobacteria_genera_incertae_sedis(100)	60	2	0	0	0	0	1	0	2	0	2	0	4	0	1	2	2	0	0	0	0	0	0	0	0	6	0	0	6	11	5	8	8
Otu00235	Bacteria(100)	Proteobacteria(100)	Alphaproteobacteria(100)	Caulobacterales(100)	Caulobacteraceae(100)	Phenylobacterium(100)	60	1	1	2	1	3	1	4	6	4	3	2	0	4	0	2	5	0	1	1	2	2	4	1	4	0	1	3	1	1	0	0	0
Otu00236	Bacteria(100)	Acidobacteria(100)	Acidobacteria_Gp2(100)	Acidobacteria_Gp2_order_incertae_sedis(100)	Acidobacteria_Gp2_family_incertae_sedis(100)	Gp2(100)	60	4	10	0	10	1	0	4	2	0	2	1	0	0	0	0	1	0	0	0	1	0	5	7	6	1	3	0	1	0	0	1	0
Otu00237	Bacteria(100)	Firmicutes(100)	Negativicutes(100)	Selenomonadales(100)	Veillonellaceae(100)	Anaeroarcus(100)	60	2	0	3	6	0	0	1	0	0	0	0	0	0	0	0	0	5	21	5	7	0	0	6	4	0	0	0	0	0	0	0	0
Otu00238	Bacteria(100)	Firmicutes(100)	Negativicutes(100)	Selenomonadales(100)	Veillonellaceae(100)	Sporolituus(100)	60	3	7	11	5	1	1	1	0	0	0	0	0	0	0	0	0	3	5	10	8	3	0	1	1	0	0	0	0	0	0	0	0
Otu00239	Bacteria(100)	Chloroflexi(100)	Ktedonobacteria(100)	Ktedonobacterales(100)	Ktedonobacteraceae(100)	Ktedonobacter(100)	60	1	0	0	1	12	2	4	1	2	5	0	0	1	1	4	0	4	0	0	0	0	0	0	1	0	12	4	2	1	2	0	0
Otu00240	Bacteria(100)	Actinobacteria(100)	Actinobacteria(100)	Acidimicrobiales(100)	Acidimicrobiaceae(92)	Ferrimicrobium(92)	59	1	0	1	0	8	0	1	2	0	4	7	1	2	2	1	1	1	1	1	1	1	0	6	5	0	3	1	1	4	0	3	0
Otu00241	Bacteria(100)	Actinobacteria(100)	Actinobacteria(100)	Solirubrobacterales(100)	Conexibacteraceae(100)	Conexibacter(100)	59	0	6	9	5	11	0	8	3	0	0	0	0	0	0	0	0	1	1	3	7	0	0	1	3	0	0	1	0	0	0	0	0
Otu00242	Bacteria(100)	Planctomycetes(100)	Planctomycetacia(100)	Planctomycetales(100)	Planctomycetaceae(100)	Singulisphaera(100)	59	1	4	0	0	1	0	0	0	2	3	5	0	9	10	3	1	0	0	0	0	2	0	0	0	3	1	3	2	2	3	3	1
Otu00243	Bacteria(100)	Actinobacteria(100)	Actinobacteria(100)	Thermoleophilales(100)	Thermoleophilaceae(100)	Thermoleophilum(100)	59	0	0	1	9	0	0	0	0	0	0	0	0	0	0	0	0	5	14	21	8	0	1	0	0	0	0	0	0	0	0	0	0
Otu00244	Bacteria(100)	Actinobacteria(100)	Actinobacteria(100)	Actinomycetales(100)	Pseudonocardiaceae(100)	Crossiella(100)	58	3	5	3	2	4	1	5	1	0	0	0	0	0	0	0	0	2	3	17	5	0	1	2	4	0	0	0	0	0	0	0	0
Otu00245	Bacteria(100)	Proteobacteria(100)	Alphaproteobacteria(100)	Rhizobiales(100)	Bradyrhizobiaceae(100)	Nitrobacter(100)	58	0	2	0	0	5	1	4	1	3	0	3	3	1	5	2	10	0	0	0	2	1	4	0	1	0	1	2	2	1	1	3	0
Otu00246	Bacteria(100)	Actinobacteria(100)	Actinobacteria(100)	Actinomycetales(100)	Mycobacteriaceae(100)	Mycobacterium(100)	58	0	0	0	0	2	5	1	4	3	3	1	14	4	1	1	0	0	0	0	0	0	0	0	0	5	1	1	3	2	1	1	5
Otu00247	Bacteria(100)	Acidobacteria(100)	Acidobacteria_Gp1(100)	Acidobacteria_Gp1_order_incertae_sedis(100)	Acidobacteria_Gp1_family_incertae_sedis(100)	Gp1(100)	58	0	0	0	0	1	0	0	1	1	3	0	1	4	4	4	1	0	0	1	2	0	0	0	0	6	11	8	1	1	3	5	0
Otu00248	Bacteria(100)	Verrucomicrobia(100)	Spartobacteria(100)	Spartobacteria_order_incertae_sedis(100)	Spartobacteria_family_incertae_sedis(100)	Spartobacteria_genera_incertae_sedis(100)	58	0	2	0	0	2	0	0	0	1	6	1	0	0	5	13	5	0	0	0	0	1	0	1	0	2	1	13	1	0	3	1	0
Otu00249	Bacteria(100)	Acidobacteria(100)	Acidobacteria_Gp4(100)	Acidobacteria_Gp4_order_incertae_sedis(100)	Acidobacteria_Gp4_family_incertae_sedis(100)	Gp4(100)	57	0	0	0	0	0	0	1	3	1	2	12	5	0	1	1	0	0	0	0	0	0	0	0	0	6	0	0	0	9	7	1	8
Otu00250	Bacteria(100)	Acidobacteria(100)	Acidobacteria_Gp2(100)	Acidobacteria_Gp2_order_incertae_sedis(100)	Acidobacteria_Gp2_family_incertae_sedis(100)	Gp2(100)	57	1	0	0	4	1	0	1	3	1	0	1	0	1	1	0	0	0	0	0	1	0	0	1	4	2	4	14	0	5	12	0	0
Otu00251	Bacteria(100)	Actinobacteria(100)	Actinobacteria(100)	Actinomycetales(100)	Mycobacteriaceae(100)	Mycobacterium(100)	57	0	0	0	0	0	0	4	1	8	4	2	4	7	3	1	1	0	0	0	0	0	0	0	1	5	5	3	3	2	1	2	0
Otu00252	Bacteria(100)	Firmicutes(100)	Clostridia(100)	Thermoanaerobacterales(100)	Thermoanaerobacteraceae(100)	Desulfovirgula(95)	56	3	0	4	19	0	0	0	0	0	0	0	0	0	0	0	0	5	6	7	4	1	0	5	1	0	0	0	0	0	0	1	0
Otu00253	Bacteria(100)	Actinobacteria(100)	Actinobacteria(100)	Thermoleophilales(100)	Thermoleophilaceae(100)	Thermoleophilum(100)	56	7	2	1	0	0	8	1	2	0	2	0	9	1	0	1	0	1	0	0	0	0	0	0	2	2	0	0	0	4	3	7	3
Otu00254	Bacteria(100)	Acidobacteria(100)	Acidobacteria_Gp1(100)	Acidobacteria_Gp1_order_incertae_sedis(100)	Acidobacteria_Gp1_family_incertae_sedis(100)	Gp1(100)	56	1	0	0	0	0	1	3	9	3	2	1	6	0	0	3	0	0	0	0	0	0	1	5	5	3	1	1	1	5	2	3	0
Otu00255	Bacteria(100)	Planctomycetes(100)	Planctomycetacia(100)	Planctomycetales(100)	Planctomycetaceae(100)	Gemmata(100)	56	7	2	4	1	4	0	4	1	0	0	2	0	0	0	0	0	2	3	2	4	4	6	5	3	0	1	0	1	0	0	0	0
Otu00256	Bacteria(100)	Verrucomicrobia(100)	Spartobacteria(100)	Spartobacteria_order_incertae_sedis(100)	Spartobacteria_family_incertae_sedis(100)	Spartobacteria_genera_incertae_sedis(100)	55	1	1	0	6	0	0	0	1	0	0	0	4	0	0	0	0	1	12	2	12	0	4	3	2	0	0	0	0	0	3	1	2
Otu00257	Bacteria(100)	Verrucomicrobia(100)	Subdivision3(100)	Subdivision3_order_incertae_sedis(100)	Subdivision3_family_incertae_sedis(100)	3_genus_incertae_sedis(100)	55	0	2	0	0	0	0	0	0	6	1	0	0	1	5	1	11	0	1	0	0	0	0	0	1	1	12	11	0	0	2	0	0
Otu00258	Bacteria(100)	Proteobacteria(100)	Gammaproteobacteria(100)	Oceanospirillales(100)	Halomonadaceae(100)	Halomonas(100)	55	0	0	1	2	2	0	1	1	0	0	0	1	2	0	5	2	16	6	4	4	3	2	0	0	0	1	0	0	0	1	1	0
Otu00259	Bacteria(100)	Proteobacteria(100)	Alphaproteobacteria(100)	Rhizobiales(100)	Bradyrhizobiaceae(100)	Bradyrhizobium(100)	55	1	3	0	4	0	3	4	0	6	3	3	1	2	1	1	3	1	0	1	0	0	3	3	0	2	2	2	4	1	0	1	0
Otu00260	Bacteria(100)	Proteobacteria(100)	Alphaproteobacteria(100)	Rhodospirillales(100)	Rhodospirillaceae(100)	Rhodocista(99)	55	0	1	0	0	3	7	0	7	5	1	1	7	8	3	2	1	0	0	0	0	0	0	0	1	1	0	1	1	4	1	0	0
Otu00261	Bacteria(100)	Nitrospira(100)	Nitrospira(100)	Nitrospirales(100)	Nitrospiraceae(100)	Nitrospira(100)	55	2	0	0	8	0	0	1	1	0	1	1	0	0	0	0	0	5	11	14	9	0	0	1	1	0	0	0	0	0	0	0	0
Otu00262	Bacteria(100)	Actinobacteria(100)	Actinobacteria(100)	Solirubrobacterales(100)	Conexibacteraceae(100)	Conexibacter(100)	54	0	0	0	0	1	1	1	3	6	3	3	1	2	3	12	0	0	0	0	0	2	0	1	1	3	0	0	1	3	3	4	0
Otu00263	Bacteria(100)	Acidobacteria(100)	Acidobacteria_Gp1(100)	Acidobacteria_Gp1_order_incertae_sedis(100)	Acidobacteria_Gp1_family_incertae_sedis(100)	Gp1(100)	53	2	4	0	3	0	3	1	0	7	4	0	1	3	5	3	9	1	0	0	0	0	1	0	0	0	2	1	2	0	1	0	0
Otu00264	Bacteria(100)	Acidobacteria(100)	Acidobacteria_Gp1(100)	Acidobacteria_Gp1_order_incertae_sedis(100)	Acidobacteria_Gp1_family_incertae_sedis(100)	Gp1(100)	53	0	2	0	0	2	1	1	1	3	3	4	2	5	1	4	1	0	1	0	1	0	1	2	1	6	0	2	6	1	0	1	1
Otu00265	Bacteria(100)	Planctomycetes(100)	Planctomycetacia(100)	Planctomycetales(100)	Planctomycetaceae(100)	Singulisphaera(100)	53	0	1	1	0	0	1	2	9	2	7	2	3	0	1	1	0	0	0	0	0	0	0	0	2	5	5	3	0	0	6	1	1
Otu00266	Bacteria(100)	Actinobacteria(100)	Actinobacteria(100)	Solirubrobacterales(100)	Conexibacteraceae(100)	Conexibacter(100)	53	4	4	4	3	2	2	5	2	1	1	0	0	1	0	0	0	1	5	2	9	0	0	2	2	0	1	0	0	1	0	1	0
Otu00267	Bacteria(100)	Actinobacteria(100)	Actinobacteria(100)	Actinomycetales(100)	Thermomonosporaceae(100)	Actinoallomurus(100)	53	1	7	1	1	0	1	0	0	1	3	0	0	3	4	5	4	0	2	0	0	0	2	0	0	1	0	2	4	5	4	2	0
Otu00268	Bacteria(100)	Planctomycetes(100)	Planctomycetacia(100)	Planctomycetales(100)	Planctomycetaceae(100)	Gemmata(100)	53	0	0	0	0	1	3	1	2	2	2	2	5	4	6	6	1	0	0	0	0	0	0	0	0	1	7	2	1	3	0	4	0
Otu00269	Bacteria(100)	Actinobacteria(100)	Actinobacteria(100)	Actinomycetales(100)	Mycobacteriaceae(100)	Mycobacterium(100)	53	0	0	0	0	0	6	1	6	3	2	3	13	2	0	0	1	0	0	0	1	0	0	0	0	2	2	0	4	2	0	1	4
Otu00270	Bacteria(100)	Actinobacteria(100)	Actinobacteria(100)	Acidimicrobiales(99)	Acidimicrobiaceae(51)	Ferrimicrobium(51)	53	0	0	0	0	0	3	1	4	2	1	1	2	0	0	2	0	0	0	0	0	0	0	0	2	7	0	0	4	12	4	6	2
Otu00271	Bacteria(100)	Verrucomicrobia(100)	Spartobacteria(100)	Spartobacteria_order_incertae_sedis(100)	Spartobacteria_family_incertae_sedis(100)	Spartobacteria_genera_incertae_sedis(100)	53	1	2	7	4	0	1	1	2	0	0	0	0	1	0	0	0	1	1	1	1	1	1	1	7	3	2	1	2	1	10	1	0
Otu00272	Bacteria(100)	Proteobacteria(100)	Gammaproteobacteria(100)	Gammaproteobacteria_order_incertae_sedis(95)	Gammaproteobacteria_family_incertae_sedis(95)	Thioprofundum(95)	52	5	4	0	4	0	0	1	1	2	4	4	1	2	0	1	3	0	0	0	5	1	3	1	2	2	0	1	4	0	0	1	0
Otu00273	Bacteria(100)	Proteobacteria(100)	Deltaproteobacteria(100)	Myxococcales(100)	Cystobacteraceae(100)	Anaeromyxobacter(100)	52	1	0	0	0	0	2	1	4	0	0	0	1	0	0	0	0	3	6	22	7	0	0	2	3	0	0	0	0	0	0	0	0
Otu00274	Bacteria(100)	Proteobacteria(100)	Deltaproteobacteria(100)	Myxococcales(100)	Cystobacteraceae(64)	Cystobacter(64)	52	0	1	0	2	0	0	0	2	0	0	0	2	0	0	0	0	6	8	18	2	0	0	5	2	2	0	0	0	0	0	2	0
Otu00275	Bacteria(100)	Firmicutes(100)	Clostridia(100)	Clostridiales(100)	Peptococcaceae_2(99)	Desulfurispora(99)	52	1	3	5	10	0	0	0	0	0	0	0	0	0	0	0	0	2	10	9	9	0	0	2	1	0	0	0	0	0	0	0	0
Otu00276	Bacteria(100)	Planctomycetes(100)	Planctomycetacia(100)	Planctomycetales(100)	Planctomycetaceae(100)	Planctomyces(100)	52	2	1	0	0	0	0	0	1	1	2	2	4	3	0	0	0	0	0	0	0	0	0	0	1	5	2	1	2	2	8	3	12
Otu00277	Bacteria(100)	Planctomycetes(100)	Planctomycetacia(100)	Planctomycetales(100)	Planctomycetaceae(100)	Singulisphaera(100)	52	2	4	0	0	0	2	7	2	2	0	1	0	0	2	0	0	5	0	0	2	9	7	2	0	3	0	1	0	1	0	0	0
Otu00278	Bacteria(100)	Acidobacteria(100)	Acidobacteria_Gp1(100)	Acidobacteria_Gp1_order_incertae_sedis(100)	Acidobacteria_Gp1_family_incertae_sedis(100)	Gp1(100)	52	1	1	3	0	4	3	1	1	2	3	0	0	1	3	4	2	0	0	0	6	0	1	2	3	0	4	4	0	0	0	3	0
Otu00279	Bacteria(100)	Acidobacteria(100)	Acidobacteria_Gp1(100)	Acidobacteria_Gp1_order_incertae_sedis(100)	Acidobacteria_Gp1_family_incertae_sedis(100)	Gp1(100)	52	1	4	1	1	0	0	0	0	0	4	0	4	0	1	0	0	0	0	0	0	1	0	0	0	2	8	2	13	2	2	5	1
Otu00280	Bacteria(100)	Proteobacteria(100)	Alphaproteobacteria(100)	Rhizobiales(100)	Xanthobacteraceae(64)	Pseudolabrys(64)	52	1	6	2	4	1	0	2	0	1	1	3	0	1	4	2	0	0	2	0	1	0	0	7	7	0	0	4	0	1	1	1	0
Otu00281	Bacteria(100)	Proteobacteria(100)	Alphaproteobacteria(100)	Rhodospirillales(100)	Acetobacteraceae(100)	Stella(100)	52	0	3	0	0	6	5	6	5	1	2	1	1	7	0	10	0	0	0	0	0	2	0	0	1	0	0	1	1	0	0	0	0
Otu00282	Bacteria(100)	Acidobacteria(100)	Acidobacteria_Gp1(100)	Acidobacteria_Gp1_order_incertae_sedis(100)	Acidobacteria_Gp1_family_incertae_sedis(100)	Gp1(100)	52	2	6	1	0	0	0	0	2	0	1	0	0	0	1	4	0	0	0	0	0	0	1	0	2	2	1	1	7	10	5	6	0
Otu00283	Bacteria(100)	Proteobacteria(100)	Alphaproteobacteria(100)	Rhodospirillales(100)	Acetobacteraceae(100)	Stella(100)	51	3	5	3	0	0	0	1	0	0	5	3	0	5	2	0	6	0	0	0	0	0	0	0	0	0	9	4	0	1	2	1	1
Otu00284	Bacteria(100)	Actinobacteria(100)	Actinobacteria(100)	Actinomycetales(100)	Mycobacteriaceae(100)	Mycobacterium(100)	51	1	1	0	0	1	4	2	2	15	2	1	0	4	5	0	8	0	0	0	1	0	1	1	1	0	0	1	0	0	0	0	0
Otu00285	Bacteria(100)	Acidobacteria(100)	Acidobacteria_Gp2(100)	Acidobacteria_Gp2_order_incertae_sedis(100)	Acidobacteria_Gp2_family_incertae_sedis(100)	Gp2(100)	50	0	0	0	0	0	0	0	0	0	0	0	0	0	0	0	0	9	19	13	3	0	0	6	0	0	0	0	0	0	0	0	0
Otu00286	Bacteria(100)	Acidobacteria(100)	Acidobacteria_Gp3(100)	Acidobacteria_Gp3_order_incertae_sedis(100)	Acidobacteria_Gp3_family_incertae_sedis(100)	Gp3(100)	50	0	0	1	15	0	0	0	0	0	0	0	0	0	0	0	0	3	5	18	7	0	0	1	0	0	0	0	0	0	0	0	0
Otu00287	Bacteria(100)	Actinobacteria(100)	Actinobacteria(100)	Actinomycetales(100)	Thermomonosporaceae(100)	Actinoallomurus(100)	50	0	6	0	0	3	1	2	1	4	1	1	2	4	4	1	8	0	0	0	0	0	0	1	1	0	1	5	2	1	1	0	0
Otu00288	Bacteria(100)	Proteobacteria(100)	Alphaproteobacteria(100)	Rhizobiales(100)	Beijerinckiaceae(100)	Methylocella(100)	50	2	1	0	0	0	2	0	6	0	1	1	0	1	2	1	0	0	0	0	3	6	7	1	2	2	2	1	0	3	1	1	4
Otu00289	Bacteria(100)	Proteobacteria(100)	Alphaproteobacteria(100)	Rhizobiales(100)	Bradyrhizobiaceae(100)	Bradyrhizobium(86)	50	2	1	1	2	6	3	1	0	3	3	2	1	1	0	3	3	0	0	0	1	6	2	1	0	0	4	1	0	0	1	1	1
Otu00290	Bacteria(100)	Actinobacteria(100)	Actinobacteria(100)	Actinomycetales(100)	Thermomonosporaceae(98)	Actinoallomurus(98)	50	4	5	2	0	1	0	2	0	2	2	1	1	2	2	7	0	1	0	0	1	1	1	3	3	2	1	1	2	0	1	2	0
Otu00291	Bacteria(100)	Verrucomicrobia(100)	Spartobacteria(100)	Spartobacteria_order_incertae_sedis(100)	Spartobacteria_family_incertae_sedis(100)	Spartobacteria_genera_incertae_sedis(100)	50	0	0	0	0	0	0	0	2	0	2	0	2	10	1	5	0	3	0	0	3	2	1	2	0	3	2	0	1	4	3	2	2
Otu00292	Bacteria(100)	Gemmatimonadetes(100)	Gemmatimonadetes(100)	Gemmatimonadales(100)	Gemmatimonadaceae(100)	Gemmatimonas(100)	49	0	0	0	5	0	0	0	0	0	0	0	0	0	0	0	0	3	10	19	12	0	0	0	0	0	0	0	0	0	0	0	0
Otu00293	Bacteria(100)	Firmicutes(100)	Clostridia(100)	Clostridiales(100)	Peptococcaceae_2(100)	Desulfurispora(100)	49	9	2	10	10	0	0	0	0	0	0	0	0	0	0	0	0	1	3	6	1	0	0	0	5	1	0	0	0	0	0	1	0
Otu00294	Bacteria(100)	Planctomycetes(100)	Planctomycetacia(100)	Planctomycetales(100)	Planctomycetaceae(100)	Gemmata(100)	49	0	0	0	0	0	0	0	0	0	0	0	0	0	0	0	0	7	20	11	11	0	0	0	0	0	0	0	0	0	0	0	0
Otu00295	Bacteria(100)	Proteobacteria(100)	Gammaproteobacteria(100)	Gammaproteobacteria_order_incertae_sedis(88)	Gammaproteobacteria_family_incertae_sedis(88)	Thiohalobacter(86)	49	5	0	2	0	3	0	0	0	2	0	2	0	0	2	0	7	2	2	0	4	0	2	2	2	1	3	2	5	0	1	0	0
Otu00296	Bacteria(100)	Verrucomicrobia(100)	Spartobacteria(100)	Spartobacteria_order_incertae_sedis(100)	Spartobacteria_family_incertae_sedis(100)	Spartobacteria_genera_incertae_sedis(100)	49	0	0	0	0	0	0	0	2	0	1	2	0	0	0	1	1	0	0	0	0	1	0	0	0	1	6	5	2	8	5	13	1
Otu00297	Bacteria(100)	Chloroflexi(100)	Thermomicrobia(100)	Sphaerobacterales(96)	Sphaerobacteraceae(96)	Sphaerobacter(96)	49	0	0	0	3	0	1	0	2	1	0	0	9	0	1	0	0	4	2	0	1	0	0	1	0	2	0	0	0	0	0	2	20
Otu00298	Bacteria(100)	Planctomycetes(100)	Planctomycetacia(100)	Planctomycetales(100)	Planctomycetaceae(100)	Singulisphaera(100)	48	1	0	0	0	1	4	1	3	4	1	3	1	2	1	1	3	0	0	0	1	1	5	3	1	1	2	0	2	2	0	2	2
Otu00299	Bacteria(100)	Planctomycetes(100)	Planctomycetacia(100)	Planctomycetales(100)	Planctomycetaceae(100)	Singulisphaera(100)	48	1	3	0	0	1	2	4	1	6	1	4	2	6	4	4	0	0	0	0	0	0	0	1	2	1	1	2	0	1	1	0	0
Otu00300	Bacteria(100)	Planctomycetes(100)	Planctomycetacia(100)	Planctomycetales(100)	Planctomycetaceae(100)	Gemmata(100)	48	2	1	0	2	1	7	1	1	2	1	0	4	2	2	0	0	0	0	1	2	2	2	0	2	2	0	1	0	3	3	2	2
Otu00301	Bacteria(100)	Proteobacteria(100)	Betaproteobacteria(100)	Burkholderiales(100)	Burkholderiaceae(100)	Burkholderia(100)	48	1	1	0	1	1	0	1	3	6	1	1	1	1	1	2	0	0	0	1	1	1	5	4	3	3	6	0	0	2	0	1	0
Otu00302	Bacteria(100)	Proteobacteria(100)	Alphaproteobacteria(100)	Rhizobiales(100)	Beijerinckiaceae(96)	Methylocapsa(96)	48	17	1	1	0	0	1	0	2	0	0	0	0	2	0	0	0	1	2	0	0	9	9	1	1	0	0	0	0	1	0	0	0
Otu00303	Bacteria(100)	Bacteroidetes(100)	Bacteroidia(100)	Bacteroidales(100)	Bacteroidaceae(100)	Acetomicrobium(100)	48	0	0	0	0	0	0	0	0	0	0	1	0	0	0	0	0	14	7	18	5	0	0	1	0	1	0	0	1	0	0	0	0
Otu00304	Bacteria(100)	Acidobacteria(100)	Acidobacteria_Gp1(100)	Acidobacteria_Gp1_order_incertae_sedis(100)	Acidobacteria_Gp1_family_incertae_sedis(100)	Gp1(100)	48	1	4	1	0	1	4	2	1	5	2	2	0	5	3	0	4	1	0	0	1	1	2	0	1	1	3	2	1	0	0	0	0
Otu00305	Bacteria(100)	Verrucomicrobia(100)	Spartobacteria(100)	Spartobacteria_order_incertae_sedis(100)	Spartobacteria_family_incertae_sedis(100)	Spartobacteria_genera_incertae_sedis(100)	48	0	0	0	0	0	0	0	0	0	0	0	7	0	0	1	0	0	0	0	0	0	0	0	0	14	2	3	2	9	4	2	4
Otu00306	Bacteria(100)	Verrucomicrobia(100)	Subdivision3(100)	Subdivision3_order_incertae_sedis(100)	Subdivision3_family_incertae_sedis(100)	3_genus_incertae_sedis(100)	48	1	0	0	0	0	1	0	0	0	0	2	0	0	0	3	0	2	0	0	0	0	0	0	1	7	3	2	5	5	9	4	3
Otu00307	Bacteria(100)	Acidobacteria(100)	Acidobacteria_Gp1(100)	Acidobacteria_Gp1_order_incertae_sedis(100)	Acidobacteria_Gp1_family_incertae_sedis(100)	Gp1(100)	48	0	1	0	0	2	1	1	4	1	11	3	3	4	0	0	2	0	0	0	0	1	1	0	1	1	4	4	1	0	1	1	0
Otu00308	Bacteria(100)	Acidobacteria(100)	Acidobacteria_Gp2(100)	Acidobacteria_Gp2_order_incertae_sedis(100)	Acidobacteria_Gp2_family_incertae_sedis(100)	Gp2(100)	48	5	2	8	5	0	0	0	0	0	1	0	0	0	0	0	0	6	9	1	2	0	1	2	4	1	0	0	0	0	0	1	0
Otu00309	Bacteria(100)	Firmicutes(100)	Clostridia(100)	Clostridiales(100)	Syntrophomonadaceae(100)	Syntrophothermus(100)	48	1	1	3	2	0	0	0	0	0	0	0	0	0	0	0	0	3	9	10	13	0	0	5	0	0	0	0	0	0	0	0	1
Otu00310	Bacteria(100)	Proteobacteria(100)	Betaproteobacteria(100)	Rhodocyclales(66)	Rhodocyclaceae(66)	Denitratisoma(66)	47	1	1	3	0	0	1	1	3	3	5	9	4	0	1	1	0	0	0	0	0	0	0	0	1	5	0	2	2	1	1	2	0
Otu00311	Bacteria(100)	Acidobacteria(100)	Acidobacteria_Gp3(100)	Acidobacteria_Gp3_order_incertae_sedis(100)	Acidobacteria_Gp3_family_incertae_sedis(100)	Gp3(100)	47	1	3	0	0	1	1	0	2	3	2	9	2	1	1	4	0	0	0	1	0	0	0	1	1	1	2	2	1	2	4	1	1
Otu00312	Bacteria(100)	Firmicutes(100)	Bacilli(100)	Bacillales(100)	Thermoactinomycetaceae_1(100)	Shimazuella(100)	47	4	5	3	5	3	1	0	0	1	2	0	0	0	1	2	0	3	0	3	1	1	0	0	0	1	2	0	7	0	0	2	0
Otu00313	Bacteria(100)	Proteobacteria(100)	Gammaproteobacteria(100)	Xanthomonadales(100)	Sinobacteraceae(100)	Steroidobacter(100)	47	1	6	0	0	0	0	0	0	2	2	2	1	0	2	0	13	0	0	0	0	0	2	0	0	1	1	4	10	0	0	0	0
Otu00314	Bacteria(100)	Planctomycetes(100)	Planctomycetacia(100)	Planctomycetales(100)	Planctomycetaceae(100)	Singulisphaera(100)	47	0	2	0	0	2	9	5	3	4	5	1	1	2	2	0	0	0	0	0	1	1	3	0	0	1	2	2	0	1	0	0	0
Otu00315	Bacteria(100)	Proteobacteria(100)	Alphaproteobacteria(100)	Rhizobiales(100)	Bradyrhizobiaceae(100)	Nitrobacter(96)	47	0	1	0	0	2	2	4	0	2	2	1	0	0	3	1	19	0	0	0	0	0	0	1	1	0	3	2	0	2	0	1	0
Otu00316	Bacteria(100)	Proteobacteria(100)	Alphaproteobacteria(100)	Rhodospirillales(100)	Rhodospirillaceae(100)	Desertibacter(100)	47	3	1	8	0	0	1	1	5	1	5	1	0	0	0	4	0	0	0	0	0	0	3	0	0	1	0	1	2	3	2	4	1
Otu00317	Bacteria(100)	Verrucomicrobia(100)	Spartobacteria(100)	Spartobacteria_order_incertae_sedis(100)	Spartobacteria_family_incertae_sedis(100)	Spartobacteria_genera_incertae_sedis(100)	47	3	0	0	0	0	1	0	0	0	0	0	0	2	0	0	0	1	2	0	0	0	1	0	4	9	0	1	10	8	1	3	1
Otu00318	Bacteria(100)	Acidobacteria(100)	Holophagae(100)	Acanthopleuribacterales(100)	Acanthopleuribacteraceae(100)	Acanthopleuribacter(100)	47	1	1	0	2	0	0	4	1	0	0	0	17	0	0	0	0	0	0	0	0	0	0	0	0	0	0	0	0	0	0	1	20
Otu00319	Bacteria(100)	Firmicutes(100)	Clostridia(100)	Clostridiales(100)	Syntrophomonadaceae(100)	Syntrophothermus(100)	47	0	0	3	0	0	0	0	0	0	0	0	0	0	0	0	0	5	5	14	18	0	0	2	0	0	0	0	0	0	0	0	0
Otu00320	Bacteria(100)	Planctomycetes(100)	Planctomycetacia(100)	Planctomycetales(100)	Planctomycetaceae(100)	Gemmata(100)	46	2	1	3	1	0	1	2	2	2	2	1	3	0	1	2	1	3	1	0	0	2	6	5	1	0	1	1	0	0	0	1	1
Otu00321	Bacteria(100)	Proteobacteria(100)	Deltaproteobacteria(100)	Myxococcales(100)	Myxococcaceae(100)	Pyxidicoccus(100)	46	6	1	0	3	0	0	0	0	0	2	0	0	0	0	0	0	3	5	1	6	0	0	15	3	0	0	0	0	0	1	0	0
Otu00322	Bacteria(100)	Cyanobacteria_Chloroplast(100)	Chloroplast(100)	Chloroplast_order_incertae_sedis(100)	Chloroplast(100)	Streptophyta(100)	46	0	0	1	0	0	1	1	0	0	3	1	0	2	5	0	2	0	0	0	4	2	4	3	5	0	0	4	0	2	0	6	0
Otu00323	Bacteria(100)	Acidobacteria(100)	Acidobacteria_Gp2(100)	Acidobacteria_Gp2_order_incertae_sedis(100)	Acidobacteria_Gp2_family_incertae_sedis(100)	Gp2(100)	46	3	1	7	4	2	1	3	0	0	0	0	0	0	0	0	0	2	2	3	3	1	6	2	2	0	0	0	4	0	0	0	0
Otu00324	Bacteria(100)	Verrucomicrobia(100)	Spartobacteria(100)	Spartobacteria_order_incertae_sedis(100)	Spartobacteria_family_incertae_sedis(100)	Spartobacteria_genera_incertae_sedis(100)	46	0	2	0	0	0	0	0	0	2	4	2	0	5	5	2	3	0	1	0	1	0	1	2	3	2	2	2	1	0	5	1	0
Otu00325	Bacteria(100)	Acidobacteria(100)	Acidobacteria_Gp1(100)	Acidobacteria_Gp1_order_incertae_sedis(100)	Acidobacteria_Gp1_family_incertae_sedis(100)	Gp1(100)	46	0	2	2	0	1	2	0	1	1	0	1	0	2	1	0	3	2	3	0	0	3	10	3	4	0	0	3	0	1	0	1	0
Otu00326	Bacteria(100)	Verrucomicrobia(100)	Spartobacteria(100)	Spartobacteria_order_incertae_sedis(100)	Spartobacteria_family_incertae_sedis(100)	Spartobacteria_genera_incertae_sedis(100)	46	7	7	4	5	1	0	1	0	0	0	0	0	0	0	0	0	3	9	1	2	1	1	1	2	0	0	0	0	1	0	0	0
Otu00327	Bacteria(100)	Acidobacteria(100)	Acidobacteria_Gp1(100)	Acidobacteria_Gp1_order_incertae_sedis(100)	Acidobacteria_Gp1_family_incertae_sedis(100)	Gp1(100)	46	1	0	0	1	0	5	0	2	2	1	4	7	1	1	0	1	1	0	0	0	0	0	1	0	1	0	0	2	4	1	6	4
Otu00328	Bacteria(100)	Proteobacteria(100)	Alphaproteobacteria(100)	Rhodospirillales(100)	Acetobacteraceae(96)	Stella(96)	46	1	1	1	0	1	3	2	2	3	1	2	0	2	1	1	0	0	0	0	1	6	1	0	1	5	0	1	5	2	1	2	0
Otu00329	Bacteria(100)	Acidobacteria(100)	Acidobacteria_Gp7(100)	Acidobacteria_Gp7_order_incertae_sedis(100)	Acidobacteria_Gp7_family_incertae_sedis(100)	Gp7(100)	46	8	7	3	6	2	1	0	1	0	0	0	0	0	0	0	0	2	2	8	2	0	0	2	1	0	0	0	0	0	1	0	0
Otu00330	Bacteria(100)	Firmicutes(100)	Clostridia(100)	Clostridiales(98)	Peptococcaceae_2(98)	Desulfurispora(98)	45	0	0	0	9	0	0	0	0	0	0	0	0	0	0	0	0	5	4	11	14	0	0	2	0	0	0	0	0	0	0	0	0
Otu00331	Bacteria(100)	Spirochaetes(100)	Spirochaetes(100)	Spirochaetales(100)	Spirochaetales_incertae_sedis(100)	Exilispira(100)	45	1	0	1	4	0	0	1	0	0	0	0	0	0	0	0	0	3	11	11	10	0	1	2	0	0	0	0	0	0	0	0	0
Otu00332	Bacteria(100)	Verrucomicrobia(100)	Spartobacteria(100)	Spartobacteria_order_incertae_sedis(100)	Spartobacteria_family_incertae_sedis(100)	Spartobacteria_genera_incertae_sedis(100)	45	0	1	0	0	0	0	0	0	0	0	0	0	0	0	0	0	0	0	0	0	1	0	0	2	2	4	10	4	6	10	3	2
Otu00333	Bacteria(100)	Verrucomicrobia(100)	Spartobacteria(100)	Spartobacteria_order_incertae_sedis(100)	Spartobacteria_family_incertae_sedis(100)	Spartobacteria_genera_incertae_sedis(100)	45	2	4	0	0	0	0	0	1	1	2	0	2	0	3	0	8	0	0	0	0	1	9	3	5	0	1	3	0	0	0	0	0
Otu00334	Bacteria(100)	Verrucomicrobia(100)	Spartobacteria(100)	Spartobacteria_order_incertae_sedis(100)	Spartobacteria_family_incertae_sedis(100)	Spartobacteria_genera_incertae_sedis(100)	45	8	5	5	4	1	0	1	0	0	1	0	0	0	0	0	0	4	2	0	0	0	1	2	11	0	0	0	0	0	0	0	0
Otu00335	Bacteria(100)	Chloroflexi(100)	Ktedonobacteria(100)	Ktedonobacterales(94)	Ktedonobacteraceae(94)	Ktedonobacter(94)	45	8	13	6	10	0	0	4	0	0	0	0	0	0	0	0	0	0	0	0	2	1	0	1	0	0	0	0	0	0	0	0	0
Otu00336	Bacteria(100)	Proteobacteria(100)	Alphaproteobacteria(100)	Caulobacterales(100)	Caulobacteraceae(100)	Phenylobacterium(100)	45	1	2	0	0	0	0	1	1	2	1	2	0	0	3	2	3	2	5	1	0	4	4	1	2	2	1	2	0	0	1	2	0
Otu00337	Bacteria(100)	Proteobacteria(100)	Alphaproteobacteria(100)	Rhizobiales(100)	Hyphomicrobiaceae(100)	Rhodomicrobium(100)	45	1	0	0	0	7	6	1	2	3	3	4	1	3	0	0	2	0	0	1	1	1	0	3	3	0	0	0	1	0	1	1	0
Otu00338	Bacteria(100)	Proteobacteria(100)	Alphaproteobacteria(100)	Rhizobiales(100)	Bradyrhizobiaceae(98)	Bradyrhizobium(98)	45	2	1	0	0	1	1	5	5	1	0	1	1	2	0	1	2	0	1	1	2	2	2	5	2	0	1	0	2	1	1	1	1
Otu00339	Bacteria(100)	Proteobacteria(100)	Alphaproteobacteria(100)	Rhizobiales(100)	Xanthobacteraceae(98)	Pseudolabrys(98)	45	0	2	0	0	1	0	0	0	2	0	1	3	4	11	3	7	0	0	0	0	1	1	0	0	0	2	4	0	1	2	0	0
Otu00340	Bacteria(100)	Proteobacteria(100)	Alphaproteobacteria(100)	Rhodospirillales(100)	Acetobacteraceae(100)	Stella(100)	45	0	2	1	0	6	2	2	2	1	4	0	0	10	1	5	0	0	0	0	0	2	0	0	0	1	0	4	2	0	0	0	0
Otu00341	Bacteria(100)	Proteobacteria(100)	Betaproteobacteria(100)	Burkholderiales(100)	Burkholderiales_incertae_sedis(100)	Thiobacter(100)	45	0	0	0	1	0	0	0	0	0	0	0	0	0	0	0	0	5	11	5	13	0	0	3	1	0	0	0	0	0	0	0	6
Otu00342	Bacteria(100)	Acidobacteria(100)	Acidobacteria_Gp3(100)	Acidobacteria_Gp3_order_incertae_sedis(100)	Acidobacteria_Gp3_family_incertae_sedis(100)	Gp3(100)	45	2	10	9	0	2	5	2	1	0	0	0	0	0	1	0	0	0	3	1	1	1	0	2	4	0	0	0	0	1	0	0	0
Otu00343	Bacteria(100)	Acidobacteria(100)	Acidobacteria_Gp1(100)	Acidobacteria_Gp1_order_incertae_sedis(100)	Acidobacteria_Gp1_family_incertae_sedis(100)	Gp1(100)	45	0	1	0	0	4	1	6	0	7	2	3	0	2	3	2	3	0	0	0	0	0	0	0	0	1	4	2	4	0	0	0	0
Otu00344	Bacteria(100)	Gemmatimonadetes(100)	Gemmatimonadetes(100)	Gemmatimonadales(100)	Gemmatimonadaceae(100)	Gemmatimonas(100)	45	0	1	1	7	0	0	0	1	0	0	0	1	0	0	0	0	1	6	13	10	0	0	3	1	0	0	0	0	0	0	0	0
Otu00345	Bacteria(100)	Acidobacteria(100)	Acidobacteria_Gp1(100)	Acidobacteria_Gp1_order_incertae_sedis(100)	Acidobacteria_Gp1_family_incertae_sedis(100)	Gp1(100)	45	1	0	2	0	0	0	0	2	1	1	1	2	1	2	0	9	0	0	0	0	1	0	0	0	5	5	2	3	4	0	2	1
Otu00346	Bacteria(100)	Chloroflexi(100)	Ktedonobacteria(100)	Ktedonobacterales(100)	Ktedonobacteraceae(100)	Ktedonobacter(100)	44	0	0	1	3	0	0	0	0	0	0	0	0	0	0	0	0	1	5	18	16	0	0	0	0	0	0	0	0	0	0	0	0
Otu00347	Bacteria(100)	Proteobacteria(100)	Alphaproteobacteria(100)	Rhizobiales(100)	Hyphomicrobiaceae(100)	Rhodomicrobium(100)	44	0	0	0	0	1	4	1	3	3	2	2	2	4	1	1	1	0	1	0	0	1	1	1	4	1	1	2	2	2	1	2	0
Otu00348	Bacteria(100)	Planctomycetes(100)	Planctomycetacia(100)	Planctomycetales(100)	Planctomycetaceae(100)	Singulisphaera(100)	44	0	1	1	0	1	7	3	7	2	2	1	1	4	1	0	0	0	1	0	1	3	1	1	0	1	1	1	0	1	1	1	0
Otu00349	Bacteria(100)	Synergistetes(100)	Synergistia(100)	Synergistales(100)	Synergistaceae(100)	Aminomonas(100)	44	5	2	2	10	2	0	0	0	0	0	0	0	0	0	0	0	5	3	6	5	0	0	1	3	0	0	0	0	0	0	0	0
Otu00350	Bacteria(100)	Proteobacteria(100)	Alphaproteobacteria(100)	Rhodospirillales(100)	Acetobacteraceae(98)	Stella(98)	44	0	0	0	0	0	0	0	0	1	4	1	2	1	0	2	6	0	0	0	0	0	0	0	0	0	7	0	2	3	9	3	3
Otu00351	Bacteria(100)	Verrucomicrobia(100)	Subdivision3(100)	Subdivision3_order_incertae_sedis(100)	Subdivision3_family_incertae_sedis(100)	3_genus_incertae_sedis(100)	44	0	2	0	1	0	0	0	0	0	0	1	0	1	7	1	4	0	0	0	0	0	0	1	0	1	10	7	4	3	1	0	0
Otu00352	Bacteria(100)	Chloroflexi(100)	Dehalococcoidetes(100)	Dehalococcoidetes_order_incertae_sedis(100)	Dehalococcoidetes_family_incertae_sedis(100)	Dehalogenimonas(100)	44	3	0	1	1	0	1	2	2	0	1	5	4	0	0	3	0	0	0	1	0	0	1	2	2	1	1	0	3	2	5	2	1
Otu00353	Bacteria(100)	Acidobacteria(100)	Acidobacteria_Gp4(100)	Acidobacteria_Gp4_order_incertae_sedis(100)	Acidobacteria_Gp4_family_incertae_sedis(100)	Gp4(100)	44	2	2	3	4	0	0	0	0	0	0	0	0	0	0	0	0	2	13	8	8	0	0	1	1	0	0	0	0	0	0	0	0
Otu00354	Bacteria(100)	Proteobacteria(100)	Alphaproteobacteria(100)	Rhodospirillales(100)	Acetobacteraceae(100)	Stella(100)	44	0	0	0	0	0	1	0	0	0	0	1	2	0	0	0	0	0	0	0	0	0	0	0	0	13	2	0	14	1	2	5	3
Otu00355	Bacteria(100)	Acidobacteria(100)	Acidobacteria_Gp2(100)	Acidobacteria_Gp2_order_incertae_sedis(100)	Acidobacteria_Gp2_family_incertae_sedis(100)	Gp2(100)	44	4	1	0	1	1	1	1	1	1	1	2	4	0	0	0	0	0	1	1	0	0	2	1	0	4	2	1	0	0	11	1	2
Otu00356	Bacteria(100)	Acidobacteria(100)	Acidobacteria_Gp1(100)	Acidobacteria_Gp1_order_incertae_sedis(100)	Acidobacteria_Gp1_family_incertae_sedis(100)	Gp1(100)	44	0	0	1	0	4	2	3	0	1	0	3	1	1	0	0	0	0	0	1	0	0	0	0	0	7	6	6	4	3	0	1	0
Otu00357	Bacteria(100)	Firmicutes(100)	Negativicutes(100)	Selenomonadales(100)	Veillonellaceae(100)	Sporolituus(100)	44	0	0	0	0	0	0	0	0	0	0	0	0	0	0	0	0	0	0	18	26	0	0	0	0	0	0	0	0	0	0	0	0
Otu00358	Bacteria(100)	Planctomycetes(100)	Planctomycetacia(100)	Planctomycetales(100)	Planctomycetaceae(100)	Singulisphaera(100)	44	0	6	0	0	1	3	0	0	7	1	3	0	3	7	1	3	0	0	0	0	0	0	1	0	2	3	2	1	0	0	0	0
Otu00359	Bacteria(100)	Verrucomicrobia(100)	Subdivision3(100)	Subdivision3_order_incertae_sedis(100)	Subdivision3_family_incertae_sedis(100)	3_genus_incertae_sedis(100)	43	0	3	0	0	0	0	0	0	3	1	0	0	0	3	1	10	0	0	0	0	0	0	0	0	3	11	7	1	0	0	0	0
Otu00360	Bacteria(100)	Planctomycetes(100)	Planctomycetacia(100)	Planctomycetales(100)	Planctomycetaceae(100)	Singulisphaera(100)	43	3	1	0	0	2	1	2	1	4	3	3	1	1	4	1	4	0	0	0	0	0	1	0	1	3	1	1	1	1	2	1	0
Otu00361	Bacteria(100)	Proteobacteria(100)	Alphaproteobacteria(100)	Rhodospirillales(100)	Acetobacteraceae(100)	Acidisoma(96)	43	5	0	0	0	0	1	0	0	0	0	0	0	0	0	0	2	2	1	0	2	7	20	2	1	0	0	0	0	0	0	0	0
Otu00362	Bacteria(100)	Gemmatimonadetes(100)	Gemmatimonadetes(100)	Gemmatimonadales(100)	Gemmatimonadaceae(100)	Gemmatimonas(100)	43	0	0	3	29	0	0	4	3	0	0	0	0	0	0	0	0	0	0	2	1	0	0	0	1	0	0	0	0	0	0	0	0
Otu00363	Bacteria(100)	Proteobacteria(100)	Alphaproteobacteria(100)	Rhizobiales(100)	Bradyrhizobiaceae(100)	Afipia(100)	43	3	3	1	1	1	0	1	4	2	5	5	0	2	0	3	1	0	0	0	1	2	2	0	2	1	0	0	0	1	0	1	1
Otu00364	Bacteria(100)	Acidobacteria(100)	Acidobacteria_Gp1(100)	Acidobacteria_Gp1_order_incertae_sedis(100)	Acidobacteria_Gp1_family_incertae_sedis(100)	Gp1(100)	43	1	2	0	0	2	1	1	1	2	3	3	2	1	2	2	4	0	0	0	0	0	0	0	0	4	2	5	4	0	0	0	1
Otu00365	Bacteria(100)	Acidobacteria(100)	Acidobacteria_Gp1(100)	Acidobacteria_Gp1_order_incertae_sedis(100)	Acidobacteria_Gp1_family_incertae_sedis(100)	Gp1(100)	43	1	0	1	0	1	0	0	0	0	1	1	0	0	0	0	4	0	0	0	0	0	1	1	0	3	11	1	2	9	2	3	1
Otu00366	Bacteria(100)	Planctomycetes(100)	Planctomycetacia(100)	Planctomycetales(100)	Planctomycetaceae(100)	Gemmata(100)	43	1	2	0	0	2	2	1	0	1	1	1	0	0	6	2	1	0	0	0	0	1	1	1	4	0	6	2	2	2	2	2	0
Otu00367	Bacteria(100)	Acidobacteria(100)	Acidobacteria_Gp1(100)	Acidobacteria_Gp1_order_incertae_sedis(100)	Acidobacteria_Gp1_family_incertae_sedis(100)	Gp1(100)	43	0	0	0	0	1	2	0	3	5	8	0	0	2	3	2	9	0	0	0	0	3	1	0	1	0	1	0	2	0	0	0	0
Otu00368	Bacteria(100)	Actinobacteria(100)	Actinobacteria(100)	Actinomycetales(100)	Thermomonosporaceae(100)	Actinoallomurus(100)	42	3	4	2	1	0	0	2	2	0	2	0	2	1	0	1	1	0	1	0	2	4	4	2	1	4	0	0	0	0	1	2	0
Otu00369	Bacteria(100)	Actinobacteria(100)	Actinobacteria(100)	Actinomycetales(100)	Thermomonosporaceae(91)	Thermomonospora(79)	42	2	3	0	1	2	1	1	1	3	1	1	0	1	0	0	2	1	3	0	4	3	0	3	2	0	2	2	0	0	1	2	0
Otu00370	Bacteria(100)	Planctomycetes(100)	Planctomycetacia(100)	Planctomycetales(100)	Planctomycetaceae(100)	Singulisphaera(100)	42	1	4	0	0	2	6	1	3	1	3	0	0	5	1	1	1	0	0	0	0	3	2	0	1	0	3	2	2	0	0	0	0
Otu00371	Bacteria(100)	Proteobacteria(100)	Gammaproteobacteria(100)	Chromatiales(98)	Chromatiaceae(67)	Nitrosococcus(67)	42	1	3	0	0	0	0	3	2	1	1	0	2	0	0	7	3	0	0	0	0	0	6	2	0	0	1	3	2	2	1	1	1
Otu00372	Bacteria(100)	Proteobacteria(100)	Deltaproteobacteria(100)	Myxococcales(100)	Cystobacteraceae(100)	Anaeromyxobacter(100)	42	1	0	0	3	0	0	0	0	0	0	0	0	0	0	0	0	8	5	10	14	0	0	1	0	0	0	0	0	0	0	0	0
Otu00373	Bacteria(100)	Acidobacteria(100)	Acidobacteria_Gp4(100)	Acidobacteria_Gp4_order_incertae_sedis(100)	Acidobacteria_Gp4_family_incertae_sedis(100)	Gp4(100)	42	0	0	0	0	0	0	0	0	0	0	0	17	0	0	0	0	0	0	0	0	0	0	0	0	6	0	0	9	1	2	3	4
Otu00374	Bacteria(100)	Proteobacteria(100)	Alphaproteobacteria(100)	Rhodospirillales(100)	Rhodospirillaceae(98)	Desertibacter(96)	42	4	2	4	3	2	0	1	0	2	1	2	0	0	1	3	5	0	1	1	0	1	1	1	3	0	0	1	2	1	0	0	0
Otu00375	Bacteria(100)	Verrucomicrobia(100)	Spartobacteria(100)	Spartobacteria_order_incertae_sedis(100)	Spartobacteria_family_incertae_sedis(100)	Spartobacteria_genera_incertae_sedis(100)	42	1	4	3	2	1	0	0	0	2	0	0	0	0	0	3	0	2	0	1	2	0	2	4	2	5	0	1	0	5	0	1	1
Otu00376	Bacteria(100)	Firmicutes(100)	Bacilli(100)	Bacillales(100)	Thermoactinomycetaceae_1(100)	Shimazuella(100)	42	6	2	1	4	0	0	5	1	11	0	0	0	0	0	0	0	0	0	0	0	2	0	2	6	0	0	0	2	0	0	0	0
Otu00377	Bacteria(100)	Firmicutes(100)	Clostridia(100)	Clostridiales(100)	Clostridiales_Incertae_Sedis_III(86)	Tepidanaerobacter(86)	42	4	3	7	16	0	0	0	0	0	0	0	0	0	0	0	0	0	2	5	5	0	0	0	0	0	0	0	0	0	0	0	0
Otu00378	Bacteria(100)	Acidobacteria(100)	Acidobacteria_Gp2(100)	Acidobacteria_Gp2_order_incertae_sedis(100)	Acidobacteria_Gp2_family_incertae_sedis(100)	Gp2(100)	42	1	1	7	8	0	0	1	0	0	0	0	0	0	0	0	0	2	3	7	4	0	0	2	6	0	0	0	0	0	0	0	0
Otu00379	Bacteria(100)	Proteobacteria(100)	Alphaproteobacteria(100)	Rhizobiales(100)	Hyphomicrobiaceae(100)	Pedomicrobium(100)	42	0	0	0	2	0	0	2	4	0	1	0	13	6	1	0	0	0	0	0	0	0	0	1	0	1	0	0	0	5	0	4	2
Otu00380	Bacteria(100)	Acidobacteria(100)	Acidobacteria_Gp2(100)	Acidobacteria_Gp2_order_incertae_sedis(100)	Acidobacteria_Gp2_family_incertae_sedis(100)	Gp2(100)	42	4	4	3	3	0	1	1	0	0	1	0	0	1	1	1	0	0	2	0	2	1	5	3	0	3	0	1	1	2	0	0	2
Otu00381	Bacteria(100)	Acidobacteria(100)	Acidobacteria_Gp1(100)	Acidobacteria_Gp1_order_incertae_sedis(100)	Acidobacteria_Gp1_family_incertae_sedis(100)	Gp1(100)	41	1	0	0	0	2	0	1	1	0	2	3	0	1	3	6	7	0	0	0	0	1	1	1	0	2	3	3	1	1	1	0	0
Otu00382	Bacteria(100)	Acidobacteria(100)	Acidobacteria_Gp1(100)	Acidobacteria_Gp1_order_incertae_sedis(100)	Acidobacteria_Gp1_family_incertae_sedis(100)	Gp1(100)	41	2	2	6	0	4	2	1	3	0	0	1	0	1	0	1	1	3	1	0	1	2	0	4	0	0	1	1	1	2	0	1	0
Otu00383	Bacteria(100)	Acidobacteria(100)	Acidobacteria_Gp2(100)	Acidobacteria_Gp2_order_incertae_sedis(100)	Acidobacteria_Gp2_family_incertae_sedis(100)	Gp2(100)	41	2	0	0	1	1	1	0	2	0	4	1	9	4	0	0	0	0	0	0	0	0	0	2	0	3	0	1	0	1	4	4	1
Otu00384	Bacteria(100)	Proteobacteria(100)	Deltaproteobacteria(100)	Myxococcales(100)	Polyangiaceae(93)	Chondromyces(88)	41	0	0	0	1	0	0	0	3	1	0	8	2	2	0	4	0	0	1	0	0	4	3	2	1	2	3	2	1	0	0	1	0
Otu00385	Bacteria(100)	Aquificae(100)	Aquificae(100)	Aquificales(100)	Desulfurobacteriaceae(100)	Balnearium(100)	41	1	2	4	5	0	0	0	0	0	2	1	0	0	0	0	0	1	5	5	4	2	1	5	3	0	0	0	0	0	0	0	0
Otu00386	Bacteria(100)	Proteobacteria(100)	Alphaproteobacteria(100)	Rhodospirillales(100)	Acetobacteraceae(100)	Stella(100)	41	0	0	0	0	5	7	1	4	2	2	1	0	1	0	0	0	0	1	0	1	1	3	0	1	1	3	1	3	0	1	2	0
Otu00387	Bacteria(100)	Proteobacteria(100)	Alphaproteobacteria(100)	Rhizobiales(100)	Methylocystaceae(100)	Methylocystis(100)	41	2	2	0	2	0	0	0	0	0	2	0	2	2	0	1	0	1	2	4	11	0	0	3	1	0	0	1	2	1	1	0	1
Otu00388	Bacteria(100)	Proteobacteria(100)	Alphaproteobacteria(100)	Rhodospirillales(100)	Acetobacteraceae(83)	Stella(83)	41	1	3	1	0	2	1	4	1	3	2	1	0	4	1	0	0	0	0	0	0	2	3	2	2	1	3	3	1	0	0	0	0
Otu00389	Bacteria(100)	Acidobacteria(100)	Acidobacteria_Gp1(100)	Acidobacteria_Gp1_order_incertae_sedis(100)	Acidobacteria_Gp1_family_incertae_sedis(100)	Gp1(100)	40	1	1	2	0	2	0	0	3	0	4	1	0	0	0	1	7	0	1	0	2	2	1	4	3	0	1	3	0	0	0	1	0
Otu00390	Bacteria(100)	Proteobacteria(100)	Alphaproteobacteria(100)	Rhizobiales(100)	Bradyrhizobiaceae(100)	Afipia(95)	40	1	1	0	1	3	0	2	0	5	1	0	1	0	1	5	4	0	0	0	2	0	0	0	1	1	4	1	1	1	0	4	0
Otu00391	Archaea(100)	Crenarchaeota(100)	Thermoprotei(100)	Fervidicoccales(100)	Fervidicoccaceae(100)	Fervidicoccus(100)	40	5	1	3	8	0	0	0	0	0	1	1	0	0	0	0	1	1	6	5	2	0	0	0	2	1	0	0	1	1	1	0	0
Otu00392	Bacteria(100)	Planctomycetes(100)	Planctomycetacia(100)	Planctomycetales(100)	Planctomycetaceae(100)	Gemmata(98)	40	4	1	1	0	2	3	3	1	2	2	2	2	3	0	2	0	1	0	0	0	5	0	3	1	0	1	0	0	0	0	1	0
Otu00393	Bacteria(100)	Planctomycetes(100)	Planctomycetacia(100)	Planctomycetales(100)	Planctomycetaceae(100)	Gemmata(100)	40	3	2	0	1	3	1	2	2	0	4	0	0	0	0	2	0	1	0	0	0	3	7	4	2	1	0	1	0	0	0	1	0
Otu00394	Bacteria(100)	Planctomycetes(100)	Planctomycetacia(100)	Planctomycetales(100)	Planctomycetaceae(100)	Singulisphaera(100)	40	3	1	0	0	2	1	0	5	0	5	2	2	2	0	0	0	0	0	0	0	3	4	0	0	2	2	1	1	1	1	0	2
Otu00395	Bacteria(100)	Actinobacteria(100)	Actinobacteria(100)	Actinomycetales(100)	Thermomonosporaceae(100)	Actinoallomurus(100)	39	0	2	2	1	2	1	1	1	1	2	2	1	1	0	5	3	0	0	0	1	0	0	0	2	2	2	1	2	1	1	1	1
Otu00396	Bacteria(100)	Proteobacteria(100)	Deltaproteobacteria(100)	Bdellovibrionales(100)	Bdellovibrionaceae(100)	Vampirovibrio(100)	39	0	0	0	0	0	0	0	0	0	1	0	0	2	1	3	1	0	1	0	0	4	2	0	1	4	5	4	2	3	4	1	0
Otu00397	Bacteria(100)	Proteobacteria(100)	Alphaproteobacteria(100)	Rhizobiales(100)	Xanthobacteraceae(77)	Pseudolabrys(77)	39	1	2	1	1	2	1	1	2	1	2	4	1	0	4	2	1	2	0	2	0	0	0	4	2	0	1	0	0	1	0	1	0
Otu00398	Bacteria(100)	Planctomycetes(100)	Planctomycetacia(100)	Planctomycetales(100)	Planctomycetaceae(100)	Gemmata(100)	39	3	7	2	3	2	0	0	2	1	1	0	1	0	0	0	0	5	1	0	1	1	1	3	2	0	2	0	0	1	0	0	0
Otu00399	Bacteria(100)	Planctomycetes(100)	Planctomycetacia(100)	Planctomycetales(100)	Planctomycetaceae(100)	Singulisphaera(100)	39	1	0	0	0	2	2	3	2	2	2	4	0	7	1	1	0	1	0	0	1	0	1	0	2	1	0	1	0	1	0	4	0
Otu00400	Archaea(100)	Euryarchaeota(100)	Thermoplasmata(100)	Thermoplasmatales(100)	Thermoplasmatales_incertae_sedis(100)	Thermogymnomonas(100)	39	1	0	0	1	0	0	0	0	0	0	0	0	0	0	0	0	2	5	15	14	0	0	0	1	0	0	0	0	0	0	0	0
Otu00401	Bacteria(100)	Planctomycetes(100)	Planctomycetacia(100)	Planctomycetales(100)	Planctomycetaceae(100)	Gemmata(95)	39	0	2	1	0	2	1	4	1	2	0	1	0	4	0	2	1	1	0	0	0	5	1	0	0	2	1	0	0	0	5	2	1
Otu00402	Bacteria(100)	Acidobacteria(100)	Acidobacteria_Gp2(100)	Acidobacteria_Gp2_order_incertae_sedis(100)	Acidobacteria_Gp2_family_incertae_sedis(100)	Gp2(100)	39	0	0	0	0	0	0	0	0	0	0	0	0	0	0	0	0	0	0	0	0	0	0	0	0	6	3	4	1	10	7	6	2
Otu00403	Bacteria(100)	Acidobacteria(100)	Acidobacteria_Gp1(100)	Acidobacteria_Gp1_order_incertae_sedis(100)	Acidobacteria_Gp1_family_incertae_sedis(100)	Gp1(100)	39	1	2	10	0	0	0	0	0	0	0	0	0	0	2	0	2	3	2	0	1	4	5	1	4	1	0	0	0	0	0	1	0
Otu00404	Bacteria(100)	Acidobacteria(100)	Acidobacteria_Gp1(100)	Acidobacteria_Gp1_order_incertae_sedis(100)	Acidobacteria_Gp1_family_incertae_sedis(100)	Gp1(100)	39	0	0	1	0	2	0	0	0	0	1	0	0	0	2	5	1	0	0	0	0	0	0	0	1	0	7	3	4	2	5	5	0
Otu00405	Bacteria(100)	Acidobacteria(100)	Acidobacteria_Gp2(100)	Acidobacteria_Gp2_order_incertae_sedis(100)	Acidobacteria_Gp2_family_incertae_sedis(100)	Gp2(100)	39	0	0	0	0	2	0	0	2	0	0	1	0	9	1	3	1	0	0	0	1	2	2	1	6	0	2	2	0	2	0	2	0
Otu00406	Bacteria(100)	Planctomycetes(100)	Planctomycetacia(100)	Planctomycetales(100)	Planctomycetaceae(100)	Gemmata(98)	38	0	1	0	0	3	4	1	3	2	1	0	3	1	5	1	2	0	0	0	0	0	0	0	1	1	4	0	0	2	1	2	0
Otu00407	Bacteria(100)	Planctomycetes(100)	Planctomycetacia(100)	Planctomycetales(100)	Planctomycetaceae(100)	Singulisphaera(100)	38	0	1	1	0	1	3	2	4	1	5	2	1	2	1	3	1	0	0	0	0	2	0	2	0	0	0	1	1	1	1	0	2
Otu00408	Bacteria(100)	Acidobacteria(100)	Acidobacteria_Gp3(100)	Acidobacteria_Gp3_order_incertae_sedis(100)	Acidobacteria_Gp3_family_incertae_sedis(100)	Gp3(100)	38	1	1	2	0	4	2	1	2	0	0	2	1	0	2	1	2	0	0	1	3	3	0	2	1	0	2	3	1	0	0	1	0
Otu00409	Bacteria(100)	Proteobacteria(100)	Deltaproteobacteria(100)	Myxococcales(100)	Cystobacteraceae(100)	Anaeromyxobacter(100)	38	4	2	7	5	1	2	1	1	0	0	0	1	0	0	0	0	0	0	0	3	0	0	2	6	0	0	0	0	0	0	2	1
Otu00410	Bacteria(100)	Acidobacteria(100)	Acidobacteria_Gp7(100)	Acidobacteria_Gp7_order_incertae_sedis(100)	Acidobacteria_Gp7_family_incertae_sedis(100)	Gp7(100)	38	2	4	9	0	0	0	0	1	0	1	0	0	0	0	0	0	7	2	3	1	0	0	5	1	0	0	0	0	1	0	1	0
Otu00411	Bacteria(100)	Actinobacteria(100)	Actinobacteria(100)	Actinomycetales(100)	Pseudonocardiaceae(100)	Crossiella(98)	38	0	0	0	3	0	3	0	2	17	1	1	0	1	0	0	0	3	2	2	1	0	0	2	0	0	0	0	0	0	0	0	0
Otu00412	Bacteria(100)	Actinobacteria(100)	Actinobacteria(100)	Solirubrobacterales(100)	Conexibacteraceae(100)	Conexibacter(100)	38	2	2	5	1	1	1	5	1	1	1	1	0	1	0	0	0	0	4	2	0	2	1	1	3	1	0	0	0	1	0	1	0
Otu00413	Bacteria(100)	Proteobacteria(100)	Alphaproteobacteria(100)	Rhizobiales(100)	Hyphomicrobiaceae(100)	Blastochloris(100)	38	0	4	1	0	2	0	3	3	2	2	0	0	1	0	0	1	0	1	1	2	0	0	1	4	0	0	0	0	3	1	3	3
Otu00414	Bacteria(100)	Proteobacteria(100)	Alphaproteobacteria(100)	Rhodospirillales(100)	Rhodospirillaceae(61)	unclassified(100)	38	0	0	0	0	0	0	0	1	0	0	1	3	8	0	5	0	0	0	0	0	0	0	0	0	2	0	1	7	1	5	3	1
Otu00415	Bacteria(100)	Proteobacteria(100)	Alphaproteobacteria(100)	Rhizobiales(100)	Bradyrhizobiaceae(100)	Bradyrhizobium(100)	38	0	0	0	0	2	8	1	4	3	1	1	3	3	3	0	0	0	0	0	0	0	0	0	1	1	0	0	3	1	0	1	2
Otu00416	Bacteria(100)	Acidobacteria(100)	Acidobacteria_Gp2(100)	Acidobacteria_Gp2_order_incertae_sedis(100)	Acidobacteria_Gp2_family_incertae_sedis(100)	Gp2(100)	38	0	0	0	0	0	0	0	0	0	2	0	6	0	0	2	0	0	0	0	0	0	0	0	0	5	4	8	0	1	10	0	0
Otu00417	Bacteria(100)	Firmicutes(100)	Clostridia(100)	Clostridiales(100)	Syntrophomonadaceae(100)	Syntrophothermus(100)	38	1	1	1	3	0	0	0	0	0	0	0	0	0	0	0	0	11	4	7	3	0	0	5	2	0	0	0	0	0	0	0	0
Otu00418	Bacteria(100)	Verrucomicrobia(100)	Spartobacteria(100)	Spartobacteria_order_incertae_sedis(100)	Spartobacteria_family_incertae_sedis(100)	Spartobacteria_genera_incertae_sedis(100)	38	0	1	29	0	0	1	0	0	0	1	0	0	0	0	0	1	0	0	0	0	0	1	1	1	0	0	1	0	0	1	0	0
Otu00419	Bacteria(100)	Proteobacteria(100)	Deltaproteobacteria(100)	Bdellovibrionales(100)	Bdellovibrionaceae(100)	Vampirovibrio(100)	37	0	0	0	0	1	0	1	1	0	1	0	0	0	2	0	3	0	0	0	0	2	6	3	6	0	3	0	0	3	2	3	0
Otu00420	Bacteria(100)	Acidobacteria(100)	Acidobacteria_Gp6(100)	Acidobacteria_Gp6_order_incertae_sedis(100)	Acidobacteria_Gp6_family_incertae_sedis(100)	Gp6(100)	37	0	0	0	0	0	0	0	0	1	2	4	7	2	0	1	0	0	0	0	0	0	0	0	0	4	0	1	0	4	5	3	3
Otu00421	Bacteria(100)	Verrucomicrobia(100)	Spartobacteria(100)	Spartobacteria_order_incertae_sedis(100)	Spartobacteria_family_incertae_sedis(100)	Spartobacteria_genera_incertae_sedis(100)	37	0	4	4	0	0	0	0	1	4	0	0	0	0	4	1	7	0	1	1	1	0	2	3	2	1	0	1	0	0	0	0	0
Otu00422	Bacteria(100)	Verrucomicrobia(100)	Spartobacteria(100)	Spartobacteria_order_incertae_sedis(100)	Spartobacteria_family_incertae_sedis(100)	Spartobacteria_genera_incertae_sedis(100)	37	1	2	1	1	0	0	0	0	0	2	0	1	2	0	3	1	7	5	0	1	0	0	1	0	0	0	3	0	2	2	1	1
Otu00423	Bacteria(100)	Proteobacteria(100)	Alphaproteobacteria(100)	Alphaproteobacteria_order_incertae_sedis(100)	Alphaproteobacteria_family_incertae_sedis(100)	Rhizomicrobium(100)	37	0	3	0	0	0	0	0	0	3	4	1	0	1	0	4	9	0	0	0	0	0	0	1	0	0	2	4	2	1	2	0	0
Otu00424	Bacteria(100)	Chloroflexi(100)	Ktedonobacteria(100)	Ktedonobacterales(100)	Ktedonobacteraceae(95)	Ktedonobacter(95)	37	1	0	0	25	0	0	0	0	0	0	0	0	0	0	0	0	1	4	3	3	0	0	0	0	0	0	0	0	0	0	0	0
Otu00425	Bacteria(100)	Proteobacteria(100)	Alphaproteobacteria(100)	Rhizobiales(100)	Bradyrhizobiaceae(100)	Afipia(95)	37	2	5	1	0	1	1	2	0	2	2	1	1	2	1	2	2	0	0	1	0	0	1	1	1	1	1	0	2	2	0	1	1
Otu00426	Bacteria(100)	Actinobacteria(100)	Actinobacteria(100)	Solirubrobacterales(100)	Conexibacteraceae(100)	Conexibacter(100)	37	1	0	1	0	3	3	9	5	2	1	4	1	1	0	2	0	0	0	0	0	0	0	0	1	0	0	0	1	2	0	0	0
Otu00427	Bacteria(100)	Actinobacteria(100)	Actinobacteria(100)	Actinomycetales(100)	Thermomonosporaceae(68)	Thermomonospora(68)	37	1	1	0	0	1	1	2	0	3	1	3	1	1	1	1	5	1	0	0	0	2	0	2	0	3	3	1	2	1	0	0	0
Otu00428	Bacteria(100)	Proteobacteria(100)	Betaproteobacteria(100)	Rhodocyclales(100)	Rhodocyclaceae(100)	Sulfuritalea(100)	37	4	0	0	3	0	0	4	3	0	0	1	0	0	1	0	0	3	3	2	1	0	0	4	5	1	0	0	0	1	0	1	0
Otu00429	Bacteria(100)	Proteobacteria(100)	Betaproteobacteria(100)	Burkholderiales(100)	Burkholderiales_incertae_sedis(92)	Piscinibacter(87)	37	1	0	1	0	0	7	1	1	1	0	8	1	0	1	1	0	0	0	0	0	0	0	0	1	2	0	0	1	1	3	3	3
Otu00430	Bacteria(100)	Acidobacteria(100)	Acidobacteria_Gp2(100)	Acidobacteria_Gp2_order_incertae_sedis(100)	Acidobacteria_Gp2_family_incertae_sedis(100)	Gp2(100)	36	1	0	0	0	2	1	3	3	1	3	1	0	3	3	0	1	0	1	1	1	1	4	1	1	0	1	1	1	0	0	1	0
Otu00431	Bacteria(100)	Bacteroidetes(100)	Sphingobacteria(100)	Sphingobacteriales(100)	Chitinophagaceae(100)	Terrimonas(100)	36	1	0	1	0	2	0	0	1	0	0	0	10	0	0	0	0	0	0	0	0	0	0	0	1	0	0	0	1	2	8	1	8
Otu00432	Bacteria(100)	Planctomycetes(100)	Planctomycetacia(100)	Planctomycetales(100)	Planctomycetaceae(100)	Gemmata(100)	36	1	3	0	0	1	0	0	2	0	1	0	0	0	0	1	0	0	0	1	1	4	4	3	4	1	4	0	2	2	0	1	0
Otu00433	Bacteria(100)	Planctomycetes(100)	Planctomycetacia(100)	Planctomycetales(100)	Planctomycetaceae(100)	Gemmata(100)	36	6	8	1	0	0	0	0	0	0	1	0	1	0	1	0	0	4	0	0	3	1	6	1	1	0	0	0	0	1	0	1	0
Otu00434	Bacteria(100)	Chloroflexi(100)	Ktedonobacteria(100)	Ktedonobacterales(100)	Ktedonobacteraceae(100)	Ktedonobacter(100)	36	1	1	4	13	0	0	0	0	0	0	0	0	0	0	0	0	0	0	11	4	0	0	1	1	0	0	0	0	0	0	0	0
Otu00435	Bacteria(100)	Acidobacteria(100)	Acidobacteria_Gp1(100)	Acidobacteria_Gp1_order_incertae_sedis(100)	Acidobacteria_Gp1_family_incertae_sedis(100)	Gp1(100)	36	1	0	2	0	2	0	3	1	1	3	1	1	0	2	1	0	0	0	0	1	0	2	2	2	1	2	2	1	2	1	2	0
Otu00436	Bacteria(100)	Verrucomicrobia(100)	Spartobacteria(100)	Spartobacteria_order_incertae_sedis(100)	Spartobacteria_family_incertae_sedis(100)	Spartobacteria_genera_incertae_sedis(100)	36	0	1	0	1	0	1	1	1	1	1	1	2	0	0	0	0	0	0	0	0	0	0	0	3	5	0	0	1	2	4	3	8
Otu00437	Bacteria(100)	Proteobacteria(100)	Alphaproteobacteria(100)	Rhodospirillales(100)	Rhodospirillaceae(100)	Desertibacter(100)	36	0	5	4	0	6	1	0	0	0	1	0	0	0	3	5	2	1	0	0	0	2	1	4	0	0	0	1	0	0	0	0	0
Otu00438	Bacteria(100)	Proteobacteria(100)	Alphaproteobacteria(100)	Rhodospirillales(100)	Rhodospirillaceae(100)	Desertibacter(95)	36	0	2	0	0	0	14	4	11	1	0	0	0	0	0	1	0	0	0	0	0	1	0	1	0	0	0	0	0	0	0	0	1
Otu00439	Bacteria(100)	Proteobacteria(100)	Alphaproteobacteria(100)	Rhizobiales(100)	Xanthobacteraceae(100)	Pseudolabrys(100)	36	0	2	1	0	0	2	1	0	0	0	2	3	0	3	1	2	0	1	0	1	1	0	3	3	1	1	0	1	2	1	1	3
Otu00440	Bacteria(100)	Proteobacteria(100)	Alphaproteobacteria(100)	Rhodospirillales(100)	Acetobacteraceae(100)	Acidiphilium(100)	36	4	1	0	0	1	0	0	1	1	1	4	1	0	0	9	0	0	0	0	0	0	1	0	0	2	0	0	1	0	2	6	1
Otu00441	Bacteria(100)	Proteobacteria(100)	Gammaproteobacteria(100)	Oceanospirillales(100)	Halomonadaceae(100)	Halomonas(100)	36	0	0	0	0	1	0	0	0	0	1	1	0	3	1	0	0	16	4	0	5	2	0	0	0	0	1	0	1	0	0	0	0
Otu00442	Bacteria(100)	Proteobacteria(100)	Alphaproteobacteria(100)	Rhizobiales(100)	Beijerinckiaceae(86)	Beijerinckia(83)	35	0	2	0	0	1	0	0	0	2	0	0	0	5	3	4	6	0	0	0	0	0	0	1	0	0	2	5	1	0	1	2	0
Otu00443	Bacteria(100)	Verrucomicrobia(100)	Spartobacteria(100)	Spartobacteria_order_incertae_sedis(100)	Spartobacteria_family_incertae_sedis(100)	Spartobacteria_genera_incertae_sedis(100)	35	0	2	2	0	3	1	3	0	5	5	0	0	0	0	1	5	0	0	0	0	3	0	0	0	1	2	1	1	0	0	0	0
Otu00444	Bacteria(100)	Actinobacteria(100)	Actinobacteria(100)	Actinomycetales(100)	Micromonosporaceae(100)	Dactylosporangium(100)	35	2	1	0	0	0	5	1	6	7	0	3	2	2	2	0	0	0	0	0	0	0	0	0	1	2	0	0	0	0	0	0	1
Otu00445	Bacteria(100)	Planctomycetes(100)	Planctomycetacia(100)	Planctomycetales(100)	Planctomycetaceae(100)	Gemmata(100)	35	2	1	0	0	1	1	0	0	1	1	1	0	3	0	0	0	0	2	0	0	9	3	3	2	2	1	1	1	0	0	0	0
Otu00446	Bacteria(100)	Planctomycetes(100)	Planctomycetacia(100)	Planctomycetales(100)	Planctomycetaceae(100)	Singulisphaera(100)	35	0	2	0	0	3	1	0	0	2	2	3	2	2	0	1	2	0	0	0	1	1	1	0	0	3	1	2	1	0	1	1	3
Otu00447	Bacteria(100)	Proteobacteria(100)	Deltaproteobacteria(100)	Myxococcales(100)	Cystobacteraceae(100)	Anaeromyxobacter(100)	35	0	0	1	0	0	3	4	2	2	1	0	0	0	0	1	0	6	3	4	2	0	0	2	3	0	0	0	0	0	0	1	0
Otu00448	Bacteria(100)	Actinobacteria(100)	Actinobacteria(100)	Solirubrobacterales(100)	Solirubrobacteraceae(98)	Solirubrobacter(98)	35	0	1	1	0	1	9	2	2	9	2	5	0	0	1	0	0	0	0	0	0	0	0	1	0	0	0	0	0	0	0	1	0
Otu00449	Bacteria(100)	Acidobacteria(100)	Acidobacteria_Gp1(100)	Acidobacteria_Gp1_order_incertae_sedis(100)	Acidobacteria_Gp1_family_incertae_sedis(100)	Gp1(100)	35	0	0	0	0	0	5	0	0	0	1	3	5	5	0	2	0	0	0	0	0	0	0	1	0	6	0	0	0	1	1	2	3
Otu00450	Bacteria(100)	Acidobacteria(100)	Acidobacteria_Gp1(100)	Acidobacteria_Gp1_order_incertae_sedis(100)	Acidobacteria_Gp1_family_incertae_sedis(100)	Gp1(100)	35	1	4	1	1	0	0	0	0	0	0	1	0	0	2	0	6	1	0	0	0	0	0	1	0	1	4	0	3	5	4	0	0
Otu00451	Bacteria(100)	Acidobacteria(100)	Acidobacteria_Gp1(100)	Acidobacteria_Gp1_order_incertae_sedis(100)	Acidobacteria_Gp1_family_incertae_sedis(100)	Gp1(100)	35	0	0	1	0	0	0	0	0	0	3	3	2	0	0	4	0	0	0	0	0	0	0	0	0	2	1	5	0	1	5	7	1
Otu00452	Bacteria(100)	Acidobacteria(100)	Acidobacteria_Gp3(100)	Acidobacteria_Gp3_order_incertae_sedis(100)	Acidobacteria_Gp3_family_incertae_sedis(100)	Gp3(100)	34	0	0	0	0	1	0	0	0	1	4	3	0	2	2	4	3	0	0	0	0	1	1	0	0	0	0	0	1	5	4	2	0
Otu00453	Bacteria(100)	Acidobacteria(100)	Acidobacteria_Gp3(100)	Acidobacteria_Gp3_order_incertae_sedis(100)	Acidobacteria_Gp3_family_incertae_sedis(100)	Gp3(100)	34	0	3	3	0	5	4	2	2	1	3	0	0	1	0	0	0	1	1	0	0	0	0	1	0	2	3	0	2	0	0	0	0
Otu00454	Bacteria(100)	Proteobacteria(100)	Alphaproteobacteria(100)	Rhodospirillales(100)	Rhodospirillaceae(100)	Desertibacter(100)	34	3	0	0	0	0	5	0	2	0	0	0	1	0	2	0	0	0	1	2	2	2	4	1	2	1	2	1	2	0	1	0	0
Otu00455	Bacteria(100)	Verrucomicrobia(100)	Spartobacteria(100)	Spartobacteria_order_incertae_sedis(100)	Spartobacteria_family_incertae_sedis(100)	Spartobacteria_genera_incertae_sedis(100)	34	3	3	7	9	0	0	1	1	1	1	0	0	0	0	0	0	0	0	1	1	0	1	2	3	0	0	0	0	0	0	0	0
Otu00456	Bacteria(100)	Acidobacteria(100)	Acidobacteria_Gp2(100)	Acidobacteria_Gp2_order_incertae_sedis(100)	Acidobacteria_Gp2_family_incertae_sedis(100)	Gp2(100)	34	0	1	0	1	1	2	1	1	2	0	1	0	2	6	1	5	0	0	1	0	0	1	1	1	2	1	0	1	1	1	0	0
Otu00457	Bacteria(100)	Acidobacteria(100)	Acidobacteria_Gp2(100)	Acidobacteria_Gp2_order_incertae_sedis(100)	Acidobacteria_Gp2_family_incertae_sedis(100)	Gp2(100)	34	2	2	0	6	0	0	0	0	0	0	0	0	0	0	0	1	1	7	7	2	0	1	5	0	0	0	0	0	0	0	0	0
Otu00458	Bacteria(100)	Planctomycetes(100)	Planctomycetacia(100)	Planctomycetales(100)	Planctomycetaceae(100)	Singulisphaera(100)	34	2	2	0	0	1	0	3	4	0	3	3	1	3	0	0	1	0	0	0	0	0	0	0	1	2	3	0	1	0	3	1	0
Otu00459	Bacteria(100)	Planctomycetes(100)	Planctomycetacia(100)	Planctomycetales(100)	Planctomycetaceae(100)	Gemmata(100)	34	1	0	0	0	1	0	3	0	0	0	0	0	0	0	0	1	2	0	0	1	7	9	5	4	0	0	0	0	0	0	0	0
Otu00460	Bacteria(100)	Planctomycetes(100)	Planctomycetacia(100)	Planctomycetales(100)	Planctomycetaceae(100)	Singulisphaera(100)	34	0	0	0	0	4	3	2	2	5	2	3	2	2	0	0	1	0	0	0	1	1	4	1	0	0	0	0	0	0	0	1	0
Otu00461	Bacteria(100)	Planctomycetes(100)	Planctomycetacia(100)	Planctomycetales(100)	Planctomycetaceae(100)	Singulisphaera(100)	34	0	4	0	0	1	0	0	0	2	4	1	0	7	4	2	0	0	0	0	0	0	0	0	0	0	0	2	1	0	2	3	1
Otu00462	Bacteria(100)	Actinobacteria(100)	Actinobacteria(100)	Actinomycetales(100)	Pseudonocardiaceae(100)	Saccharothrix(86)	34	0	1	0	1	2	7	1	2	5	1	0	0	0	1	7	0	0	1	2	2	1	0	0	0	0	0	0	0	0	0	0	0
Otu00463	Bacteria(100)	Acidobacteria(100)	Acidobacteria_Gp1(100)	Acidobacteria_Gp1_order_incertae_sedis(100)	Acidobacteria_Gp1_family_incertae_sedis(100)	Gp1(100)	34	3	3	0	0	7	4	3	0	3	0	0	0	1	5	0	2	0	0	0	0	0	0	0	0	0	2	0	1	0	0	0	0
Otu00464	Bacteria(100)	Acidobacteria(100)	Acidobacteria_Gp1(100)	Acidobacteria_Gp1_order_incertae_sedis(100)	Acidobacteria_Gp1_family_incertae_sedis(100)	Gp1(100)	34	0	0	1	0	0	0	0	0	1	0	0	0	1	3	5	0	0	0	0	0	1	1	3	0	1	3	2	3	1	5	3	0
Otu00465	Bacteria(100)	Verrucomicrobia(100)	Spartobacteria(100)	Spartobacteria_order_incertae_sedis(100)	Spartobacteria_family_incertae_sedis(100)	Spartobacteria_genera_incertae_sedis(100)	33	1	2	0	0	1	1	3	1	0	0	0	0	0	0	0	2	0	0	0	0	4	2	0	0	0	3	5	1	1	3	3	0
Otu00466	Bacteria(100)	Proteobacteria(100)	Betaproteobacteria(100)	Neisseriales(55)	Neisseriaceae(55)	Aquaspirillum(55)	33	2	0	0	3	0	0	3	1	0	2	0	0	0	0	0	0	2	0	1	1	5	6	4	1	0	2	0	0	0	0	0	0
Otu00467	Bacteria(100)	Firmicutes(100)	Clostridia(100)	Clostridiales(100)	Peptococcaceae_2(100)	Desulfurispora(100)	33	0	0	0	0	0	0	0	0	0	0	0	0	0	0	0	0	4	12	7	7	0	0	3	0	0	0	0	0	0	0	0	0
Otu00468	Bacteria(100)	Actinobacteria(100)	Actinobacteria(100)	Acidimicrobiales(100)	Iamiaceae(97)	Iamia(97)	33	0	0	0	0	1	0	1	0	3	6	1	0	1	1	2	1	1	0	0	0	0	1	0	0	1	1	3	3	2	4	0	0
Otu00469	Bacteria(100)	Acidobacteria(100)	Acidobacteria_Gp2(100)	Acidobacteria_Gp2_order_incertae_sedis(100)	Acidobacteria_Gp2_family_incertae_sedis(100)	Gp2(100)	33	0	2	0	0	0	0	0	1	0	3	0	0	0	0	0	0	1	0	1	0	0	0	2	1	4	4	0	9	1	1	3	0
Otu00470	Bacteria(100)	Proteobacteria(100)	Alphaproteobacteria(100)	Rhodospirillales(100)	Acetobacteraceae(100)	Acidicaldus(97)	33	1	1	0	0	0	1	0	3	0	0	1	0	0	0	1	1	0	0	0	1	0	5	3	7	0	1	0	4	2	0	1	0
Otu00471	Bacteria(100)	Planctomycetes(100)	Planctomycetacia(100)	Planctomycetales(100)	Planctomycetaceae(100)	Gemmata(94)	33	2	2	2	0	0	0	0	2	3	2	1	1	1	0	0	0	1	0	0	0	0	2	4	3	2	0	2	0	0	1	2	0
Otu00472	Bacteria(100)	Planctomycetes(100)	Planctomycetacia(100)	Planctomycetales(100)	Planctomycetaceae(100)	Gemmata(100)	33	0	0	1	9	0	0	0	0	0	0	0	0	0	0	0	0	0	9	7	7	0	0	0	0	0	0	0	0	0	0	0	0
Otu00473	Bacteria(100)	Planctomycetes(100)	Planctomycetacia(100)	Planctomycetales(100)	Planctomycetaceae(100)	Gemmata(100)	33	4	2	0	2	0	0	3	0	0	1	3	0	0	0	0	0	5	0	0	2	3	4	0	0	0	2	0	0	1	0	1	0
Otu00474	Bacteria(100)	Chloroflexi(100)	Ktedonobacteria(100)	Ktedonobacterales(100)	Ktedonobacteraceae(100)	Ktedonobacter(100)	33	0	0	0	0	0	0	0	0	0	0	0	0	0	0	0	0	3	14	9	7	0	0	0	0	0	0	0	0	0	0	0	0
Otu00475	Bacteria(100)	Actinobacteria(100)	Actinobacteria(100)	Actinomycetales(100)	_incertae_sedis(67)	Sinosporangium(67)	33	0	1	0	1	7	3	12	1	4	1	0	0	0	0	0	1	0	0	0	0	1	0	0	0	0	1	0	0	0	0	0	0
Otu00476	Bacteria(100)	Proteobacteria(100)	Alphaproteobacteria(100)	Rhizobiales(100)	Bradyrhizobiaceae(85)	Bradyrhizobium(85)	33	1	2	0	0	1	3	1	2	2	0	1	0	1	1	1	3	0	1	0	1	0	2	1	5	0	2	0	0	0	0	0	2
Otu00477	Bacteria(100)	Chloroflexi(100)	Dehalococcoidetes(100)	Dehalococcoidetes_order_incertae_sedis(100)	Dehalococcoidetes_family_incertae_sedis(100)	Dehalogenimonas(100)	33	2	0	3	4	0	0	0	0	0	0	0	0	0	0	0	0	0	6	12	4	0	0	1	1	0	0	0	0	0	0	0	0
Otu00478	Bacteria(100)	Actinobacteria(100)	Actinobacteria(100)	Actinomycetales(100)	Mycobacteriaceae(85)	Mycobacterium(85)	33	0	1	0	0	4	0	11	0	2	4	1	0	1	0	0	1	1	0	0	0	0	4	2	1	0	0	0	0	0	0	0	0
Otu00479	Bacteria(100)	Acidobacteria(100)	Acidobacteria_Gp6(100)	Acidobacteria_Gp6_order_incertae_sedis(100)	Acidobacteria_Gp6_family_incertae_sedis(100)	Gp6(100)	33	2	2	0	0	0	1	1	8	0	0	0	4	0	0	0	0	0	0	0	0	0	0	0	1	2	1	0	1	1	2	0	7
Otu00480	Bacteria(100)	Chloroflexi(100)	Thermomicrobia(100)	Thermomicrobiales(100)	Thermomicrobiaceae(100)	Thermomicrobium(100)	33	3	7	1	2	0	0	1	0	8	1	1	0	0	0	0	0	0	0	0	0	3	1	0	2	0	0	0	3	0	0	0	0
Otu00481	Bacteria(100)	Proteobacteria(100)	Alphaproteobacteria(100)	Rhizobiales(100)	Bradyrhizobiaceae(97)	Nitrobacter(85)	33	0	2	0	0	2	3	1	7	1	2	0	1	5	3	0	0	0	0	0	0	0	0	1	0	1	0	1	0	0	1	0	2
Otu00482	Bacteria(100)	Proteobacteria(100)	Alphaproteobacteria(100)	Rhizobiales(100)	Bradyrhizobiaceae(97)	Bradyrhizobium(91)	33	3	0	0	0	1	3	5	3	0	1	0	1	0	0	1	0	0	0	0	0	0	0	0	0	2	1	4	3	2	1	2	0
Otu00483	Bacteria(100)	Planctomycetes(100)	Planctomycetacia(100)	Planctomycetales(100)	Planctomycetaceae(100)	Isosphaera(97)	33	2	0	0	0	0	0	1	2	1	3	2	1	1	1	1	1	0	0	0	3	2	3	2	5	0	1	0	0	1	0	0	0
Otu00484	Bacteria(100)	Proteobacteria(100)	Alphaproteobacteria(100)	Rhodospirillales(100)	Acetobacteraceae(100)	Stella(100)	33	0	2	1	0	0	0	0	1	0	0	0	0	10	7	4	3	0	0	0	0	1	0	0	0	0	2	1	0	0	0	1	0
Otu00485	Bacteria(100)	Proteobacteria(100)	Alphaproteobacteria(100)	Rhodospirillales(100)	Acetobacteraceae(100)	Stella(100)	33	0	0	0	0	2	1	0	0	2	5	3	0	6	8	0	5	0	0	0	0	0	0	0	0	0	1	0	0	0	0	0	0
Otu00486	Bacteria(100)	Planctomycetes(100)	Planctomycetacia(100)	Planctomycetales(100)	Planctomycetaceae(100)	Singulisphaera(100)	32	3	0	0	1	1	1	2	4	0	0	1	0	0	0	0	0	1	0	0	2	7	6	2	1	0	0	0	0	0	0	0	0
Otu00487	Bacteria(100)	Proteobacteria(100)	Alphaproteobacteria(100)	Rhizobiales(100)	Beijerinckiaceae(100)	Methylovirgula(97)	32	0	1	0	0	0	0	1	0	1	1	1	0	0	0	6	6	0	0	0	0	0	0	0	0	1	7	2	4	0	0	1	0
Otu00488	Bacteria(100)	Acidobacteria(100)	Acidobacteria_Gp1(100)	Acidobacteria_Gp1_order_incertae_sedis(100)	Acidobacteria_Gp1_family_incertae_sedis(100)	Gp1(100)	32	1	0	1	0	0	0	0	0	0	0	0	0	1	2	2	7	0	0	0	0	3	2	3	0	3	4	1	1	1	0	0	0
Otu00489	Bacteria(100)	Proteobacteria(100)	Deltaproteobacteria(100)	Myxococcales(100)	Cystobacteraceae(100)	Anaeromyxobacter(100)	32	1	0	1	0	1	2	1	2	0	1	5	1	1	0	1	0	0	0	0	0	1	0	7	1	0	1	0	1	1	1	2	0
Otu00490	Bacteria(100)	Planctomycetes(100)	Planctomycetacia(100)	Planctomycetales(100)	Planctomycetaceae(100)	Singulisphaera(100)	32	3	0	2	0	1	3	0	1	3	0	2	1	3	1	0	0	0	0	0	1	1	1	0	1	1	3	2	0	0	0	1	1
Otu00491	Bacteria(100)	Proteobacteria(100)	Alphaproteobacteria(100)	Rhizobiales(100)	Rhizobiales_incertae_sedis(100)	Bauldia(100)	32	0	0	0	0	0	2	0	0	0	0	0	4	0	0	0	0	1	3	5	2	0	0	0	0	1	0	1	2	3	3	4	1
Otu00492	Bacteria(100)	Proteobacteria(100)	Alphaproteobacteria(100)	Rhizobiales(100)	Xanthobacteraceae(100)	Pseudolabrys(100)	32	0	1	1	0	1	4	0	2	6	3	2	0	7	2	0	0	0	0	0	0	0	0	0	0	1	0	0	0	0	0	1	1
Otu00493	Bacteria(100)	Acidobacteria(100)	Acidobacteria_Gp3(100)	Acidobacteria_Gp3_order_incertae_sedis(100)	Acidobacteria_Gp3_family_incertae_sedis(100)	Gp3(100)	32	2	0	1	0	0	0	1	0	0	1	2	1	2	0	0	0	0	0	0	0	0	0	0	0	2	2	0	11	0	1	4	2
Otu00494	Bacteria(100)	Actinobacteria(100)	Actinobacteria(100)	Solirubrobacterales(100)	Conexibacteraceae(100)	Conexibacter(100)	32	0	1	10	3	3	2	1	0	0	0	1	1	0	0	0	0	0	0	3	1	0	1	1	1	0	0	1	0	1	1	0	0
Otu00495	Bacteria(100)	Verrucomicrobia(100)	Spartobacteria(100)	Spartobacteria_order_incertae_sedis(100)	Spartobacteria_family_incertae_sedis(100)	Spartobacteria_genera_incertae_sedis(100)	32	2	1	0	0	0	1	0	0	0	8	3	1	0	0	0	0	0	0	0	0	0	0	0	1	2	2	1	0	2	2	0	6
Otu00496	Bacteria(100)	Proteobacteria(100)	Betaproteobacteria(100)	Burkholderiales(100)	Burkholderiaceae(100)	Burkholderia(100)	32	6	1	1	0	0	1	1	0	0	3	0	1	0	0	0	0	0	0	0	1	0	0	1	2	2	1	6	1	2	0	2	0
Otu00497	Bacteria(100)	Planctomycetes(100)	Planctomycetacia(100)	Planctomycetales(100)	Planctomycetaceae(100)	Gemmata(100)	32	2	1	1	0	4	0	3	2	2	0	4	0	1	1	1	0	0	0	0	0	0	0	0	2	0	2	4	0	0	1	0	1
Otu00498	Bacteria(100)	Verrucomicrobia(100)	Spartobacteria(100)	Spartobacteria_order_incertae_sedis(100)	Spartobacteria_family_incertae_sedis(100)	Spartobacteria_genera_incertae_sedis(100)	31	5	0	2	1	0	1	3	1	0	1	0	3	0	0	0	0	1	0	0	0	0	0	0	2	2	0	0	0	4	2	0	3
Otu00499	Bacteria(100)	Verrucomicrobia(100)	Spartobacteria(100)	Spartobacteria_order_incertae_sedis(100)	Spartobacteria_family_incertae_sedis(100)	Spartobacteria_genera_incertae_sedis(100)	31	1	1	0	1	0	2	1	2	1	1	0	0	2	0	2	0	0	0	0	0	4	9	1	1	0	0	0	0	2	0	0	0
Otu00500	Bacteria(100)	Proteobacteria(100)	Alphaproteobacteria(100)	Rickettsiales(100)	Mitochondria(100)	Mitochondria_genus_incertae_sedis(100)	31	0	3	0	0	2	0	1	2	0	0	0	0	1	1	5	0	0	0	1	0	3	3	5	0	0	2	0	0	0	0	2	0
Otu00501	Bacteria(100)	Proteobacteria(100)	Alphaproteobacteria(100)	Rhodospirillales(100)	Rhodospirillaceae(100)	Desertibacter(100)	31	5	0	0	0	1	1	1	2	1	0	2	0	2	0	2	0	0	0	0	0	4	2	1	1	0	1	1	3	0	1	0	0
Otu00502	Bacteria(100)	Actinobacteria(100)	Actinobacteria(100)	Actinomycetales(100)	Thermomonosporaceae(94)	Actinoallomurus(94)	31	2	3	0	0	3	0	1	0	8	1	0	0	2	0	2	3	0	1	0	0	1	0	1	1	0	1	0	0	0	0	1	0
Otu00503	Bacteria(100)	Proteobacteria(100)	Alphaproteobacteria(100)	Rhizobiales(100)	Beijerinckiaceae(94)	Beijerinckia(94)	31	3	0	1	0	0	1	0	0	0	2	1	0	4	2	2	3	0	0	0	1	1	0	0	0	0	1	0	0	2	2	4	1
Otu00504	Bacteria(100)	Planctomycetes(100)	Planctomycetacia(100)	Planctomycetales(100)	Planctomycetaceae(100)	Singulisphaera(100)	31	0	0	1	0	1	4	3	4	1	1	1	0	0	1	0	2	0	0	0	0	0	1	1	0	0	2	6	1	0	0	0	1
Otu00505	Bacteria(100)	Actinobacteria(100)	Actinobacteria(100)	Actinomycetales(100)	Thermomonosporaceae(100)	Actinoallomurus(100)	31	4	2	0	0	3	0	1	6	1	5	0	4	0	0	0	0	0	0	0	0	2	0	0	0	1	1	1	0	0	0	0	0
Otu00506	Bacteria(100)	Acidobacteria(100)	Acidobacteria_Gp2(100)	Acidobacteria_Gp2_order_incertae_sedis(100)	Acidobacteria_Gp2_family_incertae_sedis(100)	Gp2(100)	31	0	1	0	0	4	0	2	0	0	6	5	0	2	0	0	1	0	1	0	0	1	5	0	0	0	1	2	0	0	0	0	0
Otu00507	Bacteria(100)	Acidobacteria(100)	Acidobacteria_Gp2(100)	Acidobacteria_Gp2_order_incertae_sedis(100)	Acidobacteria_Gp2_family_incertae_sedis(100)	Gp2(100)	31	3	4	1	0	5	0	3	0	0	3	1	0	0	1	0	1	0	0	0	0	0	0	1	3	1	1	1	1	0	1	0	0
Otu00508	Bacteria(100)	Proteobacteria(100)	Alphaproteobacteria(100)	Rickettsiales(100)	Mitochondria(100)	Mitochondria_genus_incertae_sedis(100)	31	0	1	0	0	4	0	2	1	1	0	0	0	0	0	0	0	2	0	1	0	9	2	2	4	0	2	0	0	0	0	0	0
Otu00509	Bacteria(100)	Proteobacteria(100)	Alphaproteobacteria(100)	Rhizobiales(100)	Rhizobiales_incertae_sedis(94)	Bauldia(94)	31	0	0	0	0	0	0	0	2	0	2	0	3	5	4	4	0	0	0	0	0	0	0	0	0	1	2	1	0	0	4	2	1
Otu00510	Bacteria(100)	Proteobacteria(100)	Alphaproteobacteria(100)	Rhodospirillales(100)	Acetobacteraceae(100)	Acidisoma(100)	31	1	0	1	0	1	0	0	0	1	4	2	0	0	0	0	0	0	1	2	4	2	1	0	2	1	5	1	2	0	0	0	0
Otu00511	Bacteria(100)	Proteobacteria(100)	Alphaproteobacteria(100)	Rhizobiales(100)	Hyphomicrobiaceae(100)	Rhodomicrobium(100)	31	0	1	0	1	3	1	0	0	0	0	1	3	3	0	2	2	0	2	0	2	1	4	1	0	0	0	0	1	1	0	2	0
Otu00512	Bacteria(100)	Proteobacteria(100)	Alphaproteobacteria(100)	Rhizobiales(100)	Methylocystaceae(94)	Methylocystis(88)	31	0	2	0	9	0	0	0	1	1	1	0	1	0	0	0	0	1	3	1	2	0	0	1	1	0	1	0	3	0	2	0	1
Otu00513	Bacteria(100)	Proteobacteria(100)	Betaproteobacteria(100)	Burkholderiales(100)	Burkholderiaceae(100)	Burkholderia(100)	31	3	0	0	7	0	0	0	0	0	0	0	0	0	0	0	0	3	9	3	0	1	1	2	0	0	2	0	0	0	0	0	0
Otu00514	Bacteria(100)	Planctomycetes(100)	Planctomycetacia(100)	Planctomycetales(100)	Planctomycetaceae(100)	Isosphaera(94)	30	1	0	1	0	2	0	1	5	1	0	3	1	0	0	0	0	0	1	0	0	3	1	1	6	0	0	0	0	2	0	1	0
Otu00515	Bacteria(100)	Planctomycetes(100)	Planctomycetacia(100)	Planctomycetales(100)	Planctomycetaceae(100)	Singulisphaera(100)	30	3	1	0	0	1	3	2	2	6	0	2	0	2	0	0	0	0	0	0	0	4	1	0	0	0	1	0	1	0	0	0	1
Otu00516	Bacteria(100)	Planctomycetes(100)	Planctomycetacia(100)	Planctomycetales(100)	Planctomycetaceae(100)	Gemmata(100)	30	1	0	0	0	1	0	2	0	3	4	0	1	2	1	1	0	0	0	1	0	1	5	0	2	0	0	0	2	1	0	0	2
Otu00517	Bacteria(100)	Actinobacteria(100)	Actinobacteria(100)	Actinomycetales(100)	Thermomonosporaceae(100)	Actinoallomurus(100)	30	0	3	0	0	2	0	1	0	6	2	3	1	1	2	1	3	0	0	0	1	1	0	0	1	0	1	0	0	0	0	0	1
Otu00518	Bacteria(100)	Acidobacteria(100)	Acidobacteria_Gp3(100)	Acidobacteria_Gp3_order_incertae_sedis(100)	Acidobacteria_Gp3_family_incertae_sedis(100)	Gp3(100)	30	1	0	0	0	1	2	0	1	0	0	3	1	0	1	1	0	0	0	0	0	0	0	0	1	4	1	1	1	3	5	2	1
Otu00519	Bacteria(100)	Acidobacteria(100)	Acidobacteria_Gp3(100)	Acidobacteria_Gp3_order_incertae_sedis(100)	Acidobacteria_Gp3_family_incertae_sedis(100)	Gp3(100)	30	0	2	2	1	2	3	3	0	0	0	1	0	0	1	1	0	0	0	1	1	4	3	3	2	0	0	0	0	0	0	0	0
Otu00520	Bacteria(100)	Acidobacteria(100)	Acidobacteria_Gp7(100)	Acidobacteria_Gp7_order_incertae_sedis(100)	Acidobacteria_Gp7_family_incertae_sedis(100)	Gp7(100)	30	0	2	0	8	0	0	0	1	0	1	0	2	0	0	0	0	2	5	4	1	0	0	0	2	2	0	0	0	0	0	0	0
Otu00521	Bacteria(100)	Proteobacteria(100)	Deltaproteobacteria(100)	Myxococcales(100)	Kofleriaceae(100)	Kofleria(100)	30	0	0	0	0	0	1	0	2	0	1	4	8	1	0	0	0	0	0	0	4	1	0	0	1	1	0	0	3	1	0	1	1
Otu00522	Bacteria(100)	Proteobacteria(100)	Deltaproteobacteria(100)	Syntrophobacterales(100)	Syntrophobacteraceae(100)	Desulfosoma(100)	30	0	2	0	0	0	0	0	0	0	1	0	0	0	0	0	1	1	0	0	0	1	1	0	0	3	2	2	9	1	3	3	0
Otu00523	Bacteria(100)	Acidobacteria(100)	Acidobacteria_Gp6(100)	Acidobacteria_Gp6_order_incertae_sedis(100)	Acidobacteria_Gp6_family_incertae_sedis(100)	Gp6(100)	30	0	0	0	0	0	0	1	1	0	0	0	6	1	0	0	0	0	0	0	0	0	0	0	0	7	1	0	0	1	4	2	6
Otu00524	Bacteria(100)	Proteobacteria(100)	Deltaproteobacteria(100)	Myxococcales(100)	Haliangiaceae(77)	Haliangium(77)	30	3	0	1	0	0	2	0	2	0	3	8	2	0	0	0	0	0	0	0	0	0	0	0	0	2	0	0	1	1	2	2	1
Otu00525	Bacteria(100)	Proteobacteria(100)	Alphaproteobacteria(100)	Caulobacterales(100)	Caulobacteraceae(100)	Phenylobacterium(100)	30	2	0	1	0	0	4	7	1	0	2	3	0	2	0	0	0	0	0	0	0	0	0	0	1	1	0	1	0	3	0	1	1
Otu00526	Bacteria(100)	Proteobacteria(100)	Alphaproteobacteria(100)	Rhodospirillales(100)	Acetobacteraceae(100)	Stella(100)	30	0	0	0	0	0	0	0	0	0	0	0	2	1	0	1	0	0	0	0	0	0	0	0	0	1	0	2	8	4	1	7	3
Otu00527	Bacteria(100)	Acidobacteria(100)	Acidobacteria_Gp1(100)	Acidobacteria_Gp1_order_incertae_sedis(100)	Acidobacteria_Gp1_family_incertae_sedis(100)	Gp1(100)	30	0	0	1	3	0	0	0	0	3	1	1	0	1	1	1	0	0	1	2	0	0	0	0	0	3	0	0	3	4	2	2	1
Otu00528	Bacteria(100)	Chloroflexi(100)	Ktedonobacteria(100)	Ktedonobacterales(100)	Ktedonobacteraceae(100)	Ktedonobacter(100)	30	0	0	0	1	0	0	0	0	0	0	0	0	0	0	0	0	1	1	0	2	3	2	15	5	0	0	0	0	0	0	0	0
Otu00529	Bacteria(100)	Acidobacteria(100)	Acidobacteria_Gp1(100)	Acidobacteria_Gp1_order_incertae_sedis(100)	Acidobacteria_Gp1_family_incertae_sedis(100)	Gp1(100)	30	1	2	0	1	5	1	0	0	0	1	2	1	1	1	2	0	0	2	1	0	0	0	1	0	1	1	3	1	0	1	1	0
Otu00530	Bacteria(100)	Proteobacteria(100)	Alphaproteobacteria(100)	Rhodospirillales(100)	Acetobacteraceae(100)	Acidisoma(97)	30	1	5	0	0	1	0	2	0	0	0	0	0	0	1	1	1	0	0	0	0	0	0	4	0	0	1	1	2	4	3	3	0
Otu00531	Bacteria(100)	Proteobacteria(100)	Alphaproteobacteria(100)	Caulobacterales(100)	Caulobacteraceae(100)	Phenylobacterium(100)	30	0	1	0	0	6	2	0	0	1	0	1	1	2	1	0	1	1	0	0	1	2	1	0	0	2	1	1	2	2	0	0	1
Otu00532	Bacteria(100)	Verrucomicrobia(100)	Spartobacteria(100)	Spartobacteria_order_incertae_sedis(100)	Spartobacteria_family_incertae_sedis(100)	Spartobacteria_genera_incertae_sedis(100)	30	2	1	1	0	0	0	0	0	0	5	0	2	0	1	0	0	0	0	0	0	0	0	0	1	3	1	2	0	4	4	3	0
Otu00533	Bacteria(100)	Proteobacteria(100)	Alphaproteobacteria(100)	Alphaproteobacteria_order_incertae_sedis(100)	Alphaproteobacteria_family_incertae_sedis(100)	Rhizomicrobium(100)	30	0	2	0	0	0	0	0	1	0	0	1	0	0	4	4	10	0	0	0	0	0	0	0	1	0	1	4	1	0	0	1	0
Otu00534	Bacteria(100)	Acidobacteria(100)	Acidobacteria_Gp1(100)	Acidobacteria_Gp1_order_incertae_sedis(100)	Acidobacteria_Gp1_family_incertae_sedis(100)	Gp1(100)	30	4	1	0	11	0	0	0	0	0	0	0	0	0	0	0	1	0	2	6	0	0	0	0	1	1	0	0	0	0	1	0	2
Otu00535	Bacteria(100)	Actinobacteria(100)	Actinobacteria(100)	Actinomycetales(100)	Thermomonosporaceae(87)	Thermomonospora(87)	29	1	1	0	1	3	0	5	2	0	2	1	0	0	0	1	0	0	1	0	0	1	2	2	4	0	1	1	0	0	0	0	0
Otu00536	Bacteria(100)	Actinobacteria(100)	Actinobacteria(100)	Solirubrobacterales(100)	Conexibacteraceae(90)	Conexibacter(90)	29	1	0	2	4	0	1	0	1	1	0	0	0	0	0	0	0	0	5	7	6	1	0	0	0	0	0	0	0	0	0	0	0
Otu00537	Bacteria(100)	Actinobacteria(100)	Actinobacteria(100)	Actinomycetales(100)	Micromonosporaceae(100)	unclassified(100)	29	0	0	0	0	0	0	1	1	0	2	1	7	4	0	0	0	0	0	0	0	0	0	0	0	5	0	0	1	2	0	4	1
Otu00538	Bacteria(100)	Acidobacteria(100)	Acidobacteria_Gp1(100)	Acidobacteria_Gp1_order_incertae_sedis(100)	Acidobacteria_Gp1_family_incertae_sedis(100)	Gp1(100)	29	0	0	0	0	0	0	0	0	2	2	1	0	4	3	0	7	0	0	0	0	0	0	0	0	0	0	2	2	0	2	4	0
Otu00539	Bacteria(100)	Acidobacteria(100)	Acidobacteria_Gp1(100)	Acidobacteria_Gp1_order_incertae_sedis(100)	Acidobacteria_Gp1_family_incertae_sedis(100)	Gp1(100)	29	0	0	0	0	1	0	1	0	1	1	0	0	0	0	0	0	1	2	0	1	2	2	0	0	3	0	3	0	1	8	1	1
Otu00540	Bacteria(100)	Proteobacteria(100)	Alphaproteobacteria(100)	Rhodospirillales(100)	Acetobacteraceae(100)	Stella(100)	29	0	0	0	0	6	0	0	0	2	1	2	0	3	6	0	9	0	0	0	0	0	0	0	0	0	0	0	0	0	0	0	0
Otu00541	Bacteria(100)	Proteobacteria(100)	Alphaproteobacteria(100)	Rickettsiales(100)	Mitochondria(100)	Mitochondria_genus_incertae_sedis(100)	29	0	0	0	2	0	0	0	0	1	0	0	0	1	0	7	13	0	0	0	0	0	0	0	0	0	1	1	1	2	0	0	0
Otu00542	Bacteria(100)	Actinobacteria(100)	Actinobacteria(100)	Solirubrobacterales(100)	Conexibacteraceae(100)	Conexibacter(100)	29	0	1	1	3	1	3	2	0	2	2	2	0	1	1	1	0	0	2	2	1	0	2	0	1	0	0	0	0	1	0	0	0
Otu00543	Bacteria(100)	Planctomycetes(100)	Planctomycetacia(100)	Planctomycetales(100)	Planctomycetaceae(100)	Gemmata(100)	29	2	0	0	0	0	1	1	1	1	1	5	3	0	2	1	0	0	0	0	0	0	0	1	2	3	0	0	0	2	3	0	0
Otu00544	Bacteria(100)	Planctomycetes(100)	Planctomycetacia(100)	Planctomycetales(100)	Planctomycetaceae(100)	Gemmata(100)	29	0	2	1	2	1	0	1	0	1	1	2	0	0	0	0	0	3	1	2	5	1	0	1	1	0	0	0	0	2	0	1	1
Otu00545	Bacteria(100)	Planctomycetes(100)	Planctomycetacia(100)	Planctomycetales(100)	Planctomycetaceae(100)	Singulisphaera(100)	29	0	0	0	0	2	3	1	3	0	1	2	0	1	2	0	1	0	1	0	0	1	1	0	1	1	1	0	2	2	0	1	2
Otu00546	Bacteria(100)	Proteobacteria(100)	Alphaproteobacteria(100)	Rhodospirillales(100)	Acetobacteraceae(94)	Stella(94)	29	0	0	0	0	1	7	0	7	1	2	1	2	0	0	2	0	0	0	0	0	0	0	0	1	0	0	0	2	1	0	2	0
Otu00547	Bacteria(100)	Proteobacteria(100)	Alphaproteobacteria(100)	Rhodospirillales(100)	Rhodospirillaceae(97)	Desertibacter(76)	29	0	0	0	0	1	10	0	5	0	0	0	0	0	2	5	4	0	0	0	1	0	1	0	0	0	0	0	0	0	0	0	0
Otu00548	Bacteria(100)	Proteobacteria(100)	Alphaproteobacteria(100)	Rhodospirillales(100)	Acetobacteraceae(100)	Stella(100)	29	1	0	1	0	2	0	3	0	0	1	1	1	4	4	2	1	0	0	0	0	0	0	0	0	0	1	4	1	0	0	2	0
Otu00549	Bacteria(100)	Acidobacteria(100)	Acidobacteria_Gp2(100)	Acidobacteria_Gp2_order_incertae_sedis(100)	Acidobacteria_Gp2_family_incertae_sedis(100)	Gp2(100)	29	1	1	0	1	1	0	1	0	0	2	0	0	2	3	0	3	0	4	0	0	0	3	1	3	0	0	0	0	0	0	0	3
Otu00550	Bacteria(100)	Acidobacteria(100)	Acidobacteria_Gp2(100)	Acidobacteria_Gp2_order_incertae_sedis(100)	Acidobacteria_Gp2_family_incertae_sedis(100)	Gp2(100)	29	1	1	0	0	0	1	0	0	1	0	0	5	2	0	0	1	0	1	3	0	0	0	2	1	3	0	0	1	3	2	1	0
Otu00551	Bacteria(100)	Proteobacteria(100)	Betaproteobacteria(100)	Rhodocyclales(100)	Rhodocyclaceae(100)	Zoogloea(100)	29	0	0	0	0	0	0	0	0	0	0	0	1	0	0	0	0	0	0	0	0	0	0	0	0	0	0	0	0	0	0	0	28
Otu00552	Bacteria(100)	Proteobacteria(100)	Alphaproteobacteria(100)	Rhodospirillales(100)	Acetobacteraceae(100)	Rhodopila(97)	29	1	1	0	0	2	1	0	1	0	0	0	0	0	0	2	1	4	4	0	0	2	1	6	3	0	0	0	0	0	0	0	0
Otu00553	Bacteria(100)	Proteobacteria(100)	Alphaproteobacteria(100)	Rhizobiales(100)	Hyphomicrobiaceae(100)	Hyphomicrobium(100)	29	4	0	0	0	0	5	3	1	2	2	2	1	2	0	0	0	0	0	0	0	0	0	0	3	0	2	0	0	1	1	0	0
Otu00554	Bacteria(100)	Proteobacteria(100)	Alphaproteobacteria(100)	Rhodospirillales(100)	Acetobacteraceae(100)	Acidisoma(63)	29	3	0	0	0	1	1	0	1	1	0	0	0	2	0	0	0	2	1	1	1	5	6	1	2	0	0	1	0	0	0	0	0
Otu00555	Bacteria(100)	Firmicutes(100)	Clostridia(100)	Clostridiales(100)	Clostridiales_Incertae_Sedis_III(100)	Tepidanaerobacter(100)	29	0	0	26	0	2	0	0	0	0	0	0	0	0	0	0	0	0	0	0	0	0	0	1	0	0	0	0	0	0	0	0	0
Otu00556	Bacteria(100)	Firmicutes(100)	Clostridia(100)	Thermoanaerobacterales(100)	Thermoanaerobacteraceae(100)	Desulfovirgula(100)	29	2	0	2	4	0	0	0	0	0	0	0	0	0	0	0	0	5	6	8	2	0	0	0	0	0	0	0	0	0	0	0	0
Otu00557	Bacteria(100)	Proteobacteria(100)	Gammaproteobacteria(100)	Xanthomonadales(100)	Sinobacteraceae(100)	Steroidobacter(100)	29	0	4	0	0	0	0	0	0	2	1	1	3	1	3	0	1	0	0	0	0	0	2	0	0	1	1	3	3	2	0	0	1
Otu00558	Bacteria(100)	Verrucomicrobia(100)	Spartobacteria(100)	Spartobacteria_order_incertae_sedis(100)	Spartobacteria_family_incertae_sedis(100)	Spartobacteria_genera_incertae_sedis(100)	29	0	1	0	0	0	1	1	0	0	2	1	3	0	0	1	0	0	1	0	0	0	0	0	0	4	0	3	1	5	2	2	1
Otu00559	Bacteria(100)	Chloroflexi(100)	Ktedonobacteria(100)	Ktedonobacterales(100)	Ktedonobacteraceae(100)	Ktedonobacter(100)	29	0	0	0	0	0	2	0	2	5	1	2	1	0	0	2	0	0	0	0	0	0	0	0	0	0	2	5	3	0	2	2	0
Otu00560	Bacteria(100)	Acidobacteria(100)	Acidobacteria_Gp2(100)	Acidobacteria_Gp2_order_incertae_sedis(100)	Acidobacteria_Gp2_family_incertae_sedis(100)	Gp2(100)	28	0	2	0	0	1	0	0	0	0	3	0	0	1	1	0	2	0	0	0	0	0	0	0	0	0	3	2	2	6	4	1	0
Otu00561	Bacteria(100)	Acidobacteria(100)	Acidobacteria_Gp2(100)	Acidobacteria_Gp2_order_incertae_sedis(100)	Acidobacteria_Gp2_family_incertae_sedis(100)	Gp2(100)	28	0	4	0	3	1	0	2	1	0	0	0	1	0	0	0	1	1	2	0	1	5	1	4	1	0	0	0	0	0	0	0	0
Otu00562	Bacteria(100)	Proteobacteria(100)	Alphaproteobacteria(100)	Rhizobiales(100)	Hyphomicrobiaceae(100)	Hyphomicrobium(100)	28	0	0	0	0	0	0	0	0	0	0	0	9	2	1	0	0	0	0	0	0	0	0	0	0	2	0	0	0	1	1	0	12
Otu00563	Bacteria(100)	Proteobacteria(100)	Alphaproteobacteria(100)	Rickettsiales(100)	Mitochondria(100)	Mitochondria_genus_incertae_sedis(100)	28	0	0	0	0	2	4	2	4	0	0	0	0	0	0	0	0	0	1	0	0	9	0	1	0	0	1	1	0	1	1	0	1
Otu00564	Bacteria(100)	Proteobacteria(100)	Alphaproteobacteria(100)	Rhodospirillales(100)	Rhodospirillaceae(100)	Skermanella(100)	28	0	0	0	0	3	3	0	1	2	2	5	0	9	1	0	1	0	0	0	0	0	0	1	0	0	0	0	0	0	0	0	0
Otu00565	Bacteria(100)	Proteobacteria(100)	Alphaproteobacteria(100)	Rhizobiales(100)	Bradyrhizobiaceae(100)	Bradyrhizobium(100)	28	0	2	0	1	1	2	2	3	0	2	0	1	0	1	0	0	0	0	1	0	0	0	1	0	0	1	3	2	1	1	2	1
Otu00566	Bacteria(100)	Verrucomicrobia(100)	Spartobacteria(100)	Spartobacteria_order_incertae_sedis(100)	Spartobacteria_family_incertae_sedis(100)	Spartobacteria_genera_incertae_sedis(100)	28	0	12	2	0	0	0	0	0	0	0	0	0	0	10	0	1	0	0	0	0	0	1	0	0	0	0	0	0	2	0	0	0
Otu00567	Bacteria(100)	Verrucomicrobia(100)	Spartobacteria(100)	Spartobacteria_order_incertae_sedis(100)	Spartobacteria_family_incertae_sedis(100)	Spartobacteria_genera_incertae_sedis(100)	28	0	1	1	0	0	1	0	0	1	1	1	0	1	1	0	0	1	1	0	2	11	1	1	1	0	0	0	1	0	0	1	0
Otu00568	Bacteria(100)	Actinobacteria(100)	Actinobacteria(100)	Solirubrobacterales(100)	Solirubrobacteraceae(100)	Solirubrobacter(100)	28	0	2	0	0	0	4	0	3	2	2	2	2	2	3	0	0	1	0	0	0	0	0	0	0	0	0	0	0	2	1	0	2
Otu00569	Bacteria(100)	Proteobacteria(100)	Betaproteobacteria(100)	Burkholderiales(100)	Burkholderiaceae(100)	Burkholderia(100)	28	5	3	1	0	0	0	0	0	1	0	1	0	0	1	0	1	0	0	0	0	2	0	2	3	2	1	3	2	0	0	0	0
Otu00570	Bacteria(100)	Proteobacteria(100)	Alphaproteobacteria(100)	Alphaproteobacteria_order_incertae_sedis(100)	Alphaproteobacteria_family_incertae_sedis(100)	Rhizomicrobium(100)	28	0	0	0	0	0	2	0	1	1	3	1	0	0	1	1	0	0	0	0	0	0	0	0	0	5	0	0	2	5	3	1	2
Otu00571	Bacteria(100)	Acidobacteria(100)	Acidobacteria_Gp3(100)	Acidobacteria_Gp3_order_incertae_sedis(100)	Acidobacteria_Gp3_family_incertae_sedis(100)	Gp3(100)	28	1	0	2	4	1	0	2	3	1	2	1	1	0	0	0	0	0	0	1	0	0	2	1	1	0	1	0	2	1	1	0	0
Otu00572	Bacteria(100)	Planctomycetes(100)	Planctomycetacia(100)	Planctomycetales(100)	Planctomycetaceae(100)	Gemmata(90)	28	1	1	2	0	0	1	0	1	0	1	1	2	1	0	1	0	0	0	0	0	1	1	1	1	1	0	0	0	6	4	1	0
Otu00573	Bacteria(100)	Planctomycetes(100)	Planctomycetacia(100)	Planctomycetales(100)	Planctomycetaceae(100)	Gemmata(93)	28	4	1	0	1	3	0	2	2	0	0	0	0	0	0	0	0	0	1	0	3	2	1	3	2	2	0	0	0	0	0	1	0
Otu00574	Bacteria(100)	Proteobacteria(100)	Alphaproteobacteria(100)	Rhodospirillales(100)	Acetobacteraceae(100)	Stella(100)	28	2	3	1	0	1	0	0	0	0	4	2	0	1	0	0	0	1	0	0	0	0	0	0	0	1	4	4	2	0	2	0	0
Otu00575	Bacteria(100)	Acidobacteria(100)	Acidobacteria_Gp4(100)	Acidobacteria_Gp4_order_incertae_sedis(100)	Acidobacteria_Gp4_family_incertae_sedis(100)	Gp4(100)	28	0	0	0	0	0	0	0	1	0	0	0	5	0	0	0	0	0	0	0	0	0	0	0	1	5	0	0	4	3	3	0	6
Otu00576	Bacteria(100)	Cyanobacteria_Chloroplast(100)	Chloroplast(100)	Chloroplast_order_incertae_sedis(100)	Chloroplast(100)	Streptophyta(100)	27	0	0	0	0	0	0	0	0	5	1	1	1	4	3	1	0	0	0	0	0	0	1	1	0	0	3	0	0	6	0	0	0
Otu00577	Bacteria(100)	Planctomycetes(100)	Planctomycetacia(100)	Planctomycetales(100)	Planctomycetaceae(100)	Singulisphaera(100)	27	0	2	0	0	1	1	1	1	0	1	2	0	1	2	0	0	0	2	1	0	2	0	0	1	1	2	2	2	1	0	1	0
Otu00578	Bacteria(100)	Actinobacteria(100)	Actinobacteria(100)	Solirubrobacterales(100)	Conexibacteraceae(100)	Conexibacter(100)	27	1	1	0	2	1	0	1	0	2	1	0	0	1	0	7	0	0	0	0	0	1	3	1	1	0	0	1	0	1	0	2	0
Otu00579	Bacteria(100)	Actinobacteria(100)	Actinobacteria(100)	Actinomycetales(100)	Pseudonocardiaceae(100)	Actinosynnema(97)	27	0	1	0	0	5	9	4	0	0	1	0	0	1	0	2	0	0	0	0	1	0	0	1	2	0	0	0	0	0	0	0	0
Otu00580	Bacteria(100)	Planctomycetes(100)	Planctomycetacia(100)	Planctomycetales(100)	Planctomycetaceae(100)	Singulisphaera(100)	27	0	2	0	0	3	2	3	0	0	1	4	0	4	0	0	0	0	0	0	0	1	0	0	1	0	2	2	2	0	0	0	0
Otu00581	Bacteria(100)	Actinobacteria(100)	Actinobacteria(100)	Actinomycetales(100)	Thermomonosporaceae(97)	Actinoallomurus(97)	27	5	2	0	0	1	0	0	0	0	4	2	1	1	0	1	0	0	0	0	1	0	1	1	0	2	2	2	1	0	0	0	0
Otu00582	Bacteria(100)	Planctomycetes(100)	Planctomycetacia(100)	Planctomycetales(100)	Planctomycetaceae(100)	Gemmata(100)	27	0	2	0	0	0	0	1	0	1	0	0	0	0	2	1	3	0	0	0	0	1	1	0	1	0	2	1	1	1	7	2	0
Otu00583	Bacteria(100)	Actinobacteria(100)	Actinobacteria(100)	Actinomycetales(100)	Mycobacteriaceae(97)	Mycobacterium(97)	27	0	0	0	0	5	2	1	0	7	0	0	0	2	1	1	8	0	0	0	0	0	0	0	0	0	0	0	0	0	0	0	0
Otu00584	Bacteria(100)	Planctomycetes(100)	Planctomycetacia(100)	Planctomycetales(100)	Planctomycetaceae(100)	Singulisphaera(100)	27	0	0	0	0	0	0	0	0	0	0	0	0	0	0	0	0	1	9	8	7	0	0	2	0	0	0	0	0	0	0	0	0
Otu00585	Bacteria(100)	Firmicutes(100)	Clostridia(100)	Clostridiales(97)	Incertae_Sedis_III(97)	Caldanaerovirga(97)	27	1	1	0	3	0	0	0	0	0	0	0	0	0	0	0	0	0	5	9	8	0	0	0	0	0	0	0	0	0	0	0	0
Otu00586	Bacteria(100)	Actinobacteria(100)	Actinobacteria(100)	Actinomycetales(100)	Mycobacteriaceae(100)	Mycobacterium(100)	27	0	1	0	0	7	0	2	0	4	4	2	0	0	0	0	0	0	0	0	0	1	1	0	0	1	0	2	0	1	0	0	1
Otu00587	Bacteria(100)	Proteobacteria(100)	Betaproteobacteria(100)	Burkholderiales(100)	Burkholderiaceae(100)	Burkholderia(100)	27	0	3	0	0	1	0	0	0	5	0	2	0	0	0	4	0	0	1	0	0	0	0	0	1	1	3	4	2	0	0	0	0
Otu00588	Bacteria(100)	Proteobacteria(100)	Betaproteobacteria(100)	Rhodocyclales(97)	Rhodocyclaceae(97)	Georgfuchsia(97)	27	0	0	0	0	2	1	1	0	0	0	8	0	0	2	0	0	0	0	0	0	6	3	2	0	1	1	0	0	0	0	0	0
Otu00589	Bacteria(100)	Acidobacteria(100)	Acidobacteria_Gp3(100)	Acidobacteria_Gp3_order_incertae_sedis(100)	Acidobacteria_Gp3_family_incertae_sedis(100)	Gp3(100)	27	2	5	1	0	5	2	2	1	1	0	0	0	0	0	0	0	0	3	0	0	2	0	1	2	0	0	0	0	0	0	0	0
Otu00590	Bacteria(100)	Acidobacteria(100)	Acidobacteria_Gp3(100)	Acidobacteria_Gp3_order_incertae_sedis(100)	Acidobacteria_Gp3_family_incertae_sedis(100)	Gp3(100)	27	0	5	0	0	5	0	3	0	1	1	0	0	0	0	0	0	0	0	0	0	0	1	1	3	0	5	2	0	0	0	0	0
Otu00591	Bacteria(100)	Proteobacteria(100)	Gammaproteobacteria(100)	Chromatiales(93)	Ectothiorhodospiraceae(67)	Arhodomonas(67)	27	1	3	1	0	1	0	4	2	0	1	0	2	0	0	0	1	0	0	0	1	2	0	1	3	1	0	0	0	1	1	1	0
Otu00592	Bacteria(100)	Verrucomicrobia(100)	Spartobacteria(100)	Spartobacteria_order_incertae_sedis(100)	Spartobacteria_family_incertae_sedis(100)	Spartobacteria_genera_incertae_sedis(100)	27	4	1	7	0	0	0	0	2	2	1	1	0	0	0	0	0	0	0	0	0	2	3	2	2	0	0	0	0	0	0	0	0
Otu00593	Bacteria(100)	Planctomycetes(100)	Planctomycetacia(100)	Planctomycetales(100)	Planctomycetaceae(100)	Isosphaera(86)	27	2	1	0	0	1	1	1	2	2	1	1	3	0	0	3	0	0	0	0	0	0	0	0	0	4	0	1	1	2	0	0	1
Otu00594	Bacteria(100)	Planctomycetes(100)	Planctomycetacia(100)	Planctomycetales(100)	Planctomycetaceae(100)	Singulisphaera(100)	27	0	2	0	0	2	1	2	1	2	0	3	0	2	0	1	5	0	0	0	0	0	1	0	2	2	0	1	0	0	0	0	0
Otu00595	Bacteria(100)	Verrucomicrobia(100)	Spartobacteria(100)	Spartobacteria_order_incertae_sedis(100)	Spartobacteria_family_incertae_sedis(100)	Spartobacteria_genera_incertae_sedis(100)	27	2	0	0	1	0	0	3	3	0	0	0	1	0	1	4	0	1	0	0	0	0	0	1	0	3	0	0	0	1	0	3	3
Otu00596	Bacteria(100)	Synergistetes(100)	Synergistia(100)	Synergistales(100)	Synergistaceae(100)	Aminomonas(100)	27	0	2	10	1	1	0	1	0	0	0	0	0	0	0	0	0	0	2	7	3	0	0	0	0	0	0	0	0	0	0	0	0
Otu00597	Bacteria(100)	Proteobacteria(100)	Alphaproteobacteria(100)	Rhizobiales(100)	Bradyrhizobiaceae(100)	Nitrobacter(97)	27	0	2	0	0	2	0	2	0	2	3	2	1	1	3	2	2	0	0	0	0	0	0	1	0	0	0	0	2	0	1	1	0
Otu00598	Bacteria(100)	Acidobacteria(100)	Acidobacteria_Gp2(100)	Acidobacteria_Gp2_order_incertae_sedis(100)	Acidobacteria_Gp2_family_incertae_sedis(100)	Gp2(100)	27	1	0	0	1	0	0	0	0	0	0	0	4	0	0	0	0	0	0	0	0	1	1	1	0	7	4	2	1	1	2	1	0
Otu00599	Bacteria(100)	Planctomycetes(100)	Planctomycetacia(100)	Planctomycetales(100)	Planctomycetaceae(100)	Singulisphaera(100)	26	0	0	0	0	1	1	1	1	2	0	1	0	4	0	2	0	0	0	0	0	1	0	0	1	1	5	3	1	1	0	0	0
Otu00600	Bacteria(100)	Planctomycetes(100)	Planctomycetacia(100)	Planctomycetales(100)	Planctomycetaceae(100)	Singulisphaera(100)	26	0	0	0	0	8	2	5	1	0	4	5	0	0	1	0	0	0	0	0	0	0	0	0	0	0	0	0	0	0	0	0	0
Otu00601	Bacteria(100)	Planctomycetes(100)	Planctomycetacia(100)	Planctomycetales(100)	Planctomycetaceae(100)	Gemmata(100)	26	1	0	1	0	0	1	0	0	0	3	1	0	1	1	1	0	1	0	0	0	0	0	2	2	1	2	1	0	6	0	1	0
Otu00602	Bacteria(100)	Planctomycetes(100)	Planctomycetacia(100)	Planctomycetales(100)	Planctomycetaceae(100)	Singulisphaera(100)	26	2	3	1	0	2	2	2	2	0	0	0	0	0	0	0	0	0	0	0	0	6	2	2	0	0	1	1	0	0	0	0	0
Otu00603	Bacteria(100)	Chloroflexi(100)	Dehalococcoidetes(100)	Dehalococcoidetes_order_incertae_sedis(100)	Dehalococcoidetes_family_incertae_sedis(100)	Dehalogenimonas(100)	26	0	0	0	0	0	0	0	0	0	0	0	0	0	0	0	0	0	8	8	10	0	0	0	0	0	0	0	0	0	0	0	0
Otu00604	Bacteria(100)	Planctomycetes(100)	Planctomycetacia(100)	Planctomycetales(100)	Planctomycetaceae(100)	Gemmata(100)	26	1	0	0	0	2	1	1	0	1	0	1	0	0	1	0	0	0	1	0	0	1	2	0	1	1	1	2	1	5	3	0	0
Otu00605	Bacteria(100)	Verrucomicrobia(100)	Spartobacteria(100)	Spartobacteria_order_incertae_sedis(100)	Spartobacteria_family_incertae_sedis(100)	Spartobacteria_genera_incertae_sedis(100)	26	3	0	0	0	0	0	0	1	0	0	0	0	0	0	1	0	0	0	0	1	8	7	0	0	0	3	0	0	1	1	0	0
Otu00606	Bacteria(100)	Chloroflexi(100)	Ktedonobacteria(100)	Ktedonobacterales(100)	Ktedonobacteraceae(100)	Ktedonobacter(100)	26	1	9	15	0	1	0	0	0	0	0	0	0	0	0	0	0	0	0	0	0	0	0	0	0	0	0	0	0	0	0	0	0
Otu00607	Bacteria(100)	Verrucomicrobia(100)	Spartobacteria(100)	Spartobacteria_order_incertae_sedis(100)	Spartobacteria_family_incertae_sedis(100)	Spartobacteria_genera_incertae_sedis(100)	26	0	0	1	0	2	1	7	0	5	0	0	0	0	3	1	2	0	0	0	0	0	0	0	1	2	0	0	1	0	0	0	0
Otu00608	Bacteria(100)	Proteobacteria(100)	Deltaproteobacteria(100)	Myxococcales(100)	Polyangiaceae(100)	Chondromyces(70)	26	2	0	0	0	1	0	1	0	1	2	0	2	1	1	3	0	0	0	0	0	0	3	1	1	0	0	0	0	0	1	2	4
Otu00609	Bacteria(100)	Acidobacteria(100)	Acidobacteria_Gp7(100)	Acidobacteria_Gp7_order_incertae_sedis(100)	Acidobacteria_Gp7_family_incertae_sedis(100)	Gp7(100)	26	2	1	0	0	0	4	1	3	0	2	0	6	0	0	0	0	0	0	0	0	0	0	0	0	0	0	0	0	0	3	0	4
Otu00610	Bacteria(100)	Proteobacteria(100)	Alphaproteobacteria(100)	Rhizobiales(100)	Bradyrhizobiaceae(100)	Bradyrhizobium(93)	26	1	1	0	0	2	2	2	3	2	3	0	1	1	1	0	0	0	0	0	0	0	0	0	0	1	1	1	1	0	0	1	2
Otu00611	Bacteria(100)	Proteobacteria(100)	Alphaproteobacteria(100)	Rhizobiales(100)	Hyphomicrobiaceae(100)	Rhodomicrobium(100)	26	0	1	1	0	5	1	0	2	0	1	1	0	0	4	0	0	1	0	0	1	0	0	1	1	0	1	1	1	0	1	2	0
Otu00612	Bacteria(100)	Proteobacteria(100)	Alphaproteobacteria(100)	Sphingomonadales(100)	Sphingomonadaceae(100)	Sphingomonas(100)	26	0	0	2	1	0	5	0	0	0	0	1	0	1	0	1	1	2	4	1	3	0	0	0	0	0	0	0	3	0	0	1	0
Otu00613	Bacteria(100)	Acidobacteria(100)	Acidobacteria_Gp2(100)	Acidobacteria_Gp2_order_incertae_sedis(100)	Acidobacteria_Gp2_family_incertae_sedis(100)	Gp2(100)	26	0	2	0	0	2	0	3	1	1	1	1	0	0	1	1	3	0	1	0	0	0	0	1	2	1	0	1	0	2	0	2	0
Otu00614	Bacteria(100)	Acidobacteria(100)	Acidobacteria_Gp2(100)	Acidobacteria_Gp2_order_incertae_sedis(100)	Acidobacteria_Gp2_family_incertae_sedis(100)	Gp2(100)	26	2	1	0	1	0	0	1	1	2	0	0	0	0	0	0	0	3	1	2	2	4	1	0	3	0	0	0	1	0	0	1	0
Otu00615	Bacteria(100)	Proteobacteria(100)	Alphaproteobacteria(100)	Rhodospirillales(100)	Acetobacteraceae(100)	Stella(100)	26	0	0	0	0	1	0	0	0	0	0	4	2	2	2	0	2	0	0	0	0	0	0	0	0	0	1	5	0	1	5	0	1
Otu00616	Bacteria(100)	Verrucomicrobia(100)	Subdivision3(100)	Subdivision3_order_incertae_sedis(100)	Subdivision3_family_incertae_sedis(100)	3_genus_incertae_sedis(100)	26	0	0	0	0	0	0	0	0	1	1	1	0	0	4	2	0	0	1	0	0	0	1	0	2	2	2	4	1	0	2	2	0
Otu00617	Bacteria(100)	Acidobacteria(100)	Acidobacteria_Gp1(100)	Acidobacteria_Gp1_order_incertae_sedis(100)	Acidobacteria_Gp1_family_incertae_sedis(100)	Gp1(100)	26	4	0	0	0	3	3	2	1	1	3	0	0	1	0	0	1	0	0	0	0	0	1	0	0	1	1	2	0	0	0	2	0
Otu00618	Bacteria(100)	Firmicutes(100)	Clostridia(100)	Clostridiales(58)	Peptococcaceae_2(58)	Desulfurispora(58)	26	3	3	4	3	0	0	0	1	0	0	0	0	0	0	0	0	0	3	1	6	0	0	1	1	0	0	0	0	0	0	0	0
Otu00619	Bacteria(100)	Firmicutes(100)	Clostridia(100)	Clostridiales(100)	Peptococcaceae_2(100)	Desulfurispora(100)	26	3	1	4	13	0	0	1	1	0	0	0	0	0	0	0	0	1	1	0	1	0	0	0	0	0	0	0	0	0	0	0	0
Otu00620	Bacteria(100)	Bacteroidetes(100)	Sphingobacteria(100)	Sphingobacteriales(100)	Chitinophagaceae(100)	Sediminibacterium(56)	25	0	0	0	0	0	0	0	0	0	0	0	3	1	1	0	0	0	0	0	0	0	0	0	0	1	0	0	0	4	7	5	3
Otu00621	Bacteria(100)	Proteobacteria(100)	Gammaproteobacteria(100)	Chromatiales(100)	Ectothiorhodospiraceae(64)	Ectothiorhodosinus(61)	25	0	4	0	0	1	0	1	0	1	0	0	0	0	1	2	0	0	0	0	0	2	1	0	1	1	4	1	1	4	0	0	0
Otu00622	Bacteria(100)	Proteobacteria(100)	Alphaproteobacteria(100)	Rhizobiales(100)	Hyphomicrobiaceae(100)	Pedomicrobium(100)	25	0	0	0	0	0	1	0	1	2	0	3	2	3	1	0	0	0	0	0	1	1	0	0	0	0	0	1	2	3	2	1	1
Otu00623	Bacteria(100)	Acidobacteria(100)	Acidobacteria_Gp3(100)	Acidobacteria_Gp3_order_incertae_sedis(100)	Acidobacteria_Gp3_family_incertae_sedis(100)	Gp3(100)	25	0	1	0	0	0	0	2	1	1	5	1	0	2	0	0	0	0	0	0	0	0	0	0	0	2	2	1	1	3	1	2	0
Otu00624	Bacteria(100)	Proteobacteria(100)	Alphaproteobacteria(100)	Rhodospirillales(100)	Rhodospirillaceae(80)	Desertibacter(76)	25	1	2	2	0	0	0	0	0	0	1	0	0	0	2	4	0	1	2	0	0	2	0	0	2	0	0	0	2	0	2	2	0
Otu00625	Bacteria(100)	Proteobacteria(100)	Alphaproteobacteria(100)	Caulobacterales(100)	Caulobacteraceae(100)	Phenylobacterium(100)	25	0	5	0	0	0	0	1	0	3	1	1	0	1	0	1	6	0	0	0	0	0	1	1	0	0	1	3	0	0	0	0	0
Otu00626	Bacteria(100)	Planctomycetes(100)	Planctomycetacia(100)	Planctomycetales(100)	Planctomycetaceae(100)	Gemmata(100)	25	2	0	0	0	0	0	1	2	0	1	1	2	1	1	0	0	0	0	0	4	2	0	3	1	0	0	1	2	0	0	1	0
Otu00627	Bacteria(100)	Planctomycetes(100)	Planctomycetacia(100)	Planctomycetales(100)	Planctomycetaceae(100)	Zavarzinella(84)	25	1	2	1	0	0	0	1	0	1	1	2	0	1	3	0	3	0	0	0	0	0	0	1	1	2	0	1	2	0	0	1	1
Otu00628	Bacteria(100)	Planctomycetes(100)	Planctomycetacia(100)	Planctomycetales(100)	Planctomycetaceae(100)	Planctomyces(100)	25	1	0	0	1	0	0	0	0	0	0	0	1	0	0	1	0	0	0	0	0	0	0	0	1	2	2	1	1	2	5	3	4
Otu00629	Bacteria(100)	Planctomycetes(100)	Planctomycetacia(100)	Planctomycetales(100)	Planctomycetaceae(100)	Gemmata(100)	25	1	1	0	0	0	0	1	1	0	1	1	0	0	0	0	0	0	0	0	2	0	4	0	1	3	5	0	2	1	1	0	0
Otu00630	Bacteria(100)	Planctomycetes(100)	Planctomycetacia(100)	Planctomycetales(100)	Planctomycetaceae(100)	Gemmata(100)	25	0	1	0	2	3	1	1	1	2	0	0	0	0	0	0	0	0	1	0	1	1	2	3	2	0	0	0	1	0	3	0	0
Otu00631	Bacteria(100)	Chloroflexi(100)	Ktedonobacteria(100)	Ktedonobacterales(100)	Ktedonobacteraceae(84)	Ktedonobacter(84)	25	0	0	0	17	0	0	0	0	0	0	0	0	0	0	0	0	0	3	2	1	0	0	1	1	0	0	0	0	0	0	0	0
Otu00632	Bacteria(100)	Proteobacteria(100)	Alphaproteobacteria(100)	Rhizobiales(100)	Hyphomicrobiaceae(100)	Rhodoplanes(100)	25	0	5	1	0	3	1	0	0	0	1	1	0	1	1	0	0	0	3	1	1	0	0	6	0	0	0	0	0	0	0	0	0
Otu00633	Bacteria(100)	Proteobacteria(100)	Alphaproteobacteria(100)	Rhizobiales(100)	Hyphomicrobiaceae(100)	Pedomicrobium(100)	25	0	0	0	0	1	0	0	0	0	0	2	1	0	0	0	0	2	1	0	0	8	9	1	0	0	0	0	0	0	0	0	0
Otu00634	Bacteria(100)	Proteobacteria(100)	Alphaproteobacteria(100)	Rhodospirillales(100)	Acetobacteraceae(100)	Granulibacter(100)	25	0	0	0	0	1	0	0	0	2	3	4	0	0	1	0	12	0	0	0	0	0	0	0	0	0	2	0	0	0	0	0	0
Otu00635	Bacteria(100)	Actinobacteria(100)	Actinobacteria(100)	Solirubrobacterales(100)	Conexibacteraceae(100)	Conexibacter(100)	25	1	2	1	1	0	0	0	0	1	0	0	0	0	1	0	0	0	5	9	4	0	0	0	0	0	0	0	0	0	0	0	0
Otu00636	Bacteria(100)	Actinobacteria(100)	Actinobacteria(100)	Actinomycetales(100)	Thermomonosporaceae(100)	Actinoallomurus(96)	25	1	2	2	0	0	0	0	0	0	0	1	5	0	0	0	2	0	0	0	0	0	0	1	1	0	2	1	1	4	2	0	0
Otu00637	Bacteria(100)	Chloroflexi(100)	Dehalococcoidetes(100)	Dehalococcoidetes_order_incertae_sedis(100)	Dehalococcoidetes_family_incertae_sedis(100)	Dehalogenimonas(100)	25	0	0	3	8	1	0	0	0	0	0	0	0	0	0	0	0	0	2	1	4	0	0	4	2	0	0	0	0	0	0	0	0
Otu00638	Bacteria(100)	Acidobacteria(100)	Acidobacteria_Gp1(100)	Acidobacteria_Gp1_order_incertae_sedis(100)	Acidobacteria_Gp1_family_incertae_sedis(100)	Gp1(100)	25	0	0	0	0	0	0	0	0	3	5	1	0	4	1	0	0	0	0	0	0	0	0	0	0	4	2	3	2	0	0	0	0
Otu00639	Bacteria(100)	Acidobacteria(100)	Acidobacteria_Gp1(100)	Acidobacteria_Gp1_order_incertae_sedis(100)	Acidobacteria_Gp1_family_incertae_sedis(100)	Gp1(100)	25	0	1	2	0	0	0	0	1	0	0	3	0	1	2	3	4	0	0	0	0	0	0	0	1	1	1	1	1	2	1	0	0
Otu00640	Bacteria(100)	Verrucomicrobia(100)	Subdivision3(100)	Subdivision3_order_incertae_sedis(100)	Subdivision3_family_incertae_sedis(100)	3_genus_incertae_sedis(100)	25	2	1	1	0	1	1	0	1	0	1	0	0	0	0	0	0	0	1	0	0	1	0	2	0	3	1	4	1	1	1	1	1
Otu00641	Bacteria(100)	Acidobacteria(100)	Acidobacteria_Gp7(100)	Acidobacteria_Gp7_order_incertae_sedis(100)	Acidobacteria_Gp7_family_incertae_sedis(100)	Gp7(100)	25	2	0	1	7	0	1	1	0	0	0	0	0	0	0	0	0	2	2	5	2	0	0	1	0	0	0	0	0	0	0	0	1
Otu00642	Bacteria(100)	Actinobacteria(100)	Actinobacteria(100)	Solirubrobacterales(100)	Conexibacteraceae(100)	Conexibacter(100)	25	0	2	0	1	0	1	0	2	3	1	0	0	3	2	2	1	0	0	0	2	1	1	0	1	0	1	0	0	0	1	0	0
Otu00643	Bacteria(100)	Proteobacteria(100)	Alphaproteobacteria(100)	Rhizobiales(100)	Hyphomicrobiaceae(96)	Rhodoplanes(96)	25	4	0	0	0	3	1	2	2	1	0	1	3	1	0	0	2	0	0	0	0	0	0	0	0	0	1	1	1	0	0	2	0
Otu00644	Bacteria(100)	Proteobacteria(100)	Deltaproteobacteria(100)	Myxococcales(100)	Myxococcaceae(100)	Pyxidicoccus(100)	25	3	0	0	2	0	0	2	0	0	0	0	0	0	0	0	0	0	3	1	2	0	0	6	0	3	0	1	1	0	0	0	1
Otu00645	Bacteria(100)	Firmicutes(100)	Clostridia(100)	Clostridiales(96)	Peptococcaceae_2(96)	Desulfurispora(96)	25	0	0	0	6	0	0	0	0	0	0	0	0	0	0	0	0	1	6	8	3	0	0	1	0	0	0	0	0	0	0	0	0
Otu00646	Bacteria(100)	Proteobacteria(100)	Alphaproteobacteria(100)	Rhizobiales(100)	Hyphomicrobiaceae(100)	Pedomicrobium(100)	25	1	1	0	0	3	2	0	1	0	0	0	3	3	1	0	0	1	1	0	3	0	0	0	0	1	0	0	1	1	0	1	1
Otu00647	Bacteria(100)	Acidobacteria(100)	Acidobacteria_Gp2(100)	Acidobacteria_Gp2_order_incertae_sedis(100)	Acidobacteria_Gp2_family_incertae_sedis(100)	Gp2(100)	25	0	0	0	1	0	0	0	0	0	0	0	0	0	0	0	0	0	9	6	2	0	0	1	2	2	0	0	0	0	0	2	0
Otu00648	Bacteria(100)	Verrucomicrobia(100)	Spartobacteria(100)	Spartobacteria_order_incertae_sedis(100)	Spartobacteria_family_incertae_sedis(100)	Spartobacteria_genera_incertae_sedis(100)	25	1	0	0	0	0	0	0	1	0	4	1	1	0	0	3	0	0	0	0	0	0	0	0	1	0	1	1	1	1	1	3	5
Otu00649	Bacteria(100)	Proteobacteria(100)	Alphaproteobacteria(100)	Rhodospirillales(100)	Acetobacteraceae(100)	Acidisoma(100)	25	0	0	0	0	0	0	0	0	1	0	0	0	2	1	1	7	0	0	0	0	0	4	0	1	0	1	3	4	0	0	0	0
Otu00650	Bacteria(100)	Verrucomicrobia(100)	Spartobacteria(100)	Spartobacteria_order_incertae_sedis(100)	Spartobacteria_family_incertae_sedis(100)	Spartobacteria_genera_incertae_sedis(100)	25	1	1	0	0	0	0	0	0	1	0	0	0	0	1	0	1	0	0	0	0	5	8	2	1	0	2	0	1	0	1	0	0
Otu00651	Bacteria(100)	Verrucomicrobia(100)	Spartobacteria(100)	Spartobacteria_order_incertae_sedis(100)	Spartobacteria_family_incertae_sedis(100)	Spartobacteria_genera_incertae_sedis(100)	24	0	0	3	5	0	0	0	0	0	0	0	0	0	0	0	0	1	9	5	0	0	0	0	1	0	0	0	0	0	0	0	0
Otu00652	Bacteria(100)	Verrucomicrobia(100)	Spartobacteria(100)	Spartobacteria_order_incertae_sedis(100)	Spartobacteria_family_incertae_sedis(100)	Spartobacteria_genera_incertae_sedis(100)	24	0	1	1	1	3	0	0	0	0	0	0	0	0	5	0	3	0	0	0	0	0	0	6	3	0	0	1	0	0	0	0	0
Otu00653	Bacteria(100)	Verrucomicrobia(100)	Spartobacteria(100)	Spartobacteria_order_incertae_sedis(100)	Spartobacteria_family_incertae_sedis(100)	Spartobacteria_genera_incertae_sedis(100)	24	1	0	0	0	0	1	0	0	0	0	1	0	0	0	2	0	0	0	0	0	0	0	1	0	2	0	0	1	2	6	2	5
Otu00654	Bacteria(100)	Firmicutes(100)	Bacilli(100)	Bacillales(100)	Bacillales_incertae_sedis(100)	Caldalkalibacillus(100)	24	3	1	0	4	0	0	1	0	0	0	0	0	0	0	0	0	0	2	5	0	1	0	0	6	0	0	0	1	0	0	0	0
Otu00655	Bacteria(100)	Proteobacteria(100)	Alphaproteobacteria(100)	Rhizobiales(100)	Bradyrhizobiaceae(59)	Bradyrhizobium(59)	24	2	0	0	4	0	0	1	1	0	2	0	2	3	1	0	1	0	1	0	0	0	0	0	0	0	2	0	0	0	0	1	3
Otu00656	Bacteria(100)	Proteobacteria(100)	Alphaproteobacteria(100)	Rhizobiales(100)	Hyphomicrobiaceae(63)	Rhodoplanes(63)	24	0	1	0	0	1	1	3	0	3	1	2	0	1	1	0	2	0	0	0	0	0	1	0	0	0	2	3	0	2	0	0	0
Otu00657	Bacteria(100)	Proteobacteria(100)	Alphaproteobacteria(100)	Rhizobiales(100)	Bradyrhizobiaceae(100)	Afipia(100)	24	3	4	1	0	2	0	5	0	1	2	1	0	0	1	0	2	0	0	0	0	0	0	0	0	0	2	0	0	0	0	0	0
Otu00658	Bacteria(100)	Proteobacteria(100)	Alphaproteobacteria(100)	Rhizobiales(100)	Bradyrhizobiaceae(88)	Afipia(75)	24	0	0	0	0	1	2	2	1	2	1	1	1	6	1	0	1	0	0	0	0	0	0	0	0	1	0	0	0	1	0	2	1
Otu00659	Bacteria(100)	Proteobacteria(100)	Alphaproteobacteria(100)	Rhodospirillales(100)	Acetobacteraceae(100)	Stella(100)	24	0	0	0	0	0	0	0	0	0	0	1	4	0	0	0	0	0	0	0	0	0	0	0	0	3	3	1	1	2	6	2	1
Otu00660	Bacteria(100)	Acidobacteria(100)	Acidobacteria_Gp3(100)	Acidobacteria_Gp3_order_incertae_sedis(100)	Acidobacteria_Gp3_family_incertae_sedis(100)	Gp3(100)	24	0	0	0	0	0	3	0	7	5	0	0	2	0	0	0	0	0	0	0	0	0	0	0	0	1	1	0	3	0	1	0	1
Otu00661	Bacteria(100)	Firmicutes(100)	Clostridia(100)	Clostridiales(100)	Clostridiales_Incertae_Sedis_III(100)	Tepidanaerobacter(100)	24	0	0	0	0	0	0	0	0	0	0	0	0	0	0	0	0	1	4	13	6	0	0	0	0	0	0	0	0	0	0	0	0
Otu00662	Bacteria(100)	Acidobacteria(100)	Acidobacteria_Gp2(100)	Acidobacteria_Gp2_order_incertae_sedis(100)	Acidobacteria_Gp2_family_incertae_sedis(100)	Gp2(100)	24	0	3	0	1	0	0	0	0	1	0	4	0	0	2	0	0	1	0	0	0	0	2	1	0	0	6	2	0	1	0	0	0
Otu00663	Bacteria(100)	Acidobacteria(100)	Acidobacteria_Gp2(100)	Acidobacteria_Gp2_order_incertae_sedis(100)	Acidobacteria_Gp2_family_incertae_sedis(100)	Gp2(100)	24	0	2	0	2	1	0	0	0	0	0	0	0	1	0	0	0	0	0	0	4	1	0	2	2	4	0	0	3	0	0	2	0
Otu00664	Bacteria(100)	Acidobacteria(100)	Acidobacteria_Gp2(100)	Acidobacteria_Gp2_order_incertae_sedis(100)	Acidobacteria_Gp2_family_incertae_sedis(100)	Gp2(100)	24	1	1	3	0	0	1	0	0	0	0	0	0	0	0	0	0	0	5	3	4	0	0	4	2	0	0	0	0	0	0	0	0
Otu00665	Bacteria(100)	Acidobacteria(100)	Acidobacteria_Gp2(100)	Acidobacteria_Gp2_order_incertae_sedis(100)	Acidobacteria_Gp2_family_incertae_sedis(100)	Gp2(100)	24	2	0	1	0	4	0	0	1	0	1	3	1	1	0	0	1	1	0	0	0	1	2	0	0	0	2	0	2	0	0	1	0
Otu00666	Bacteria(100)	Acidobacteria(100)	Acidobacteria_Gp1(100)	Acidobacteria_Gp1_order_incertae_sedis(100)	Acidobacteria_Gp1_family_incertae_sedis(100)	Gp1(100)	24	0	0	0	0	0	2	0	2	1	1	2	0	3	1	2	3	0	0	0	0	0	0	0	1	1	1	2	2	0	0	0	0
Otu00667	Bacteria(100)	Actinobacteria(100)	Actinobacteria(100)	Solirubrobacterales(100)	Conexibacteraceae(100)	Conexibacter(100)	24	0	1	0	0	1	0	1	2	0	2	1	0	1	0	2	0	0	0	0	0	0	1	0	0	0	0	2	0	2	5	3	0
Otu00668	Bacteria(100)	Actinobacteria(100)	Actinobacteria(100)	Solirubrobacterales(100)	Solirubrobacteraceae(96)	Solirubrobacter(96)	24	0	0	0	0	0	4	0	2	6	1	5	1	2	1	1	0	0	0	0	0	0	0	0	0	0	0	0	0	0	1	0	0
Otu00669	Bacteria(100)	Actinobacteria(100)	Actinobacteria(100)	Actinomycetales(100)	_incertae_sedis(100)	Sinosporangium(100)	24	1	1	0	0	0	1	0	1	1	0	0	0	0	2	0	1	1	3	0	1	4	1	1	3	0	0	0	1	1	0	0	0
Otu00670	Bacteria(100)	Cyanobacteria_Chloroplast(100)	Chloroplast(100)	Chloroplast_order_incertae_sedis(100)	Chloroplast(100)	Streptophyta(100)	24	0	0	0	0	0	1	0	0	2	0	0	0	1	1	4	2	0	0	0	0	2	0	1	1	0	1	1	0	1	2	3	1
Otu00671	Bacteria(100)	Proteobacteria(100)	Deltaproteobacteria(100)	Myxococcales(100)	Cystobacteraceae(100)	Anaeromyxobacter(100)	24	0	0	0	4	0	0	1	1	0	0	0	0	0	0	0	0	0	3	11	4	0	0	0	0	0	0	0	0	0	0	0	0
Otu00672	Bacteria(100)	Planctomycetes(100)	Planctomycetacia(100)	Planctomycetales(100)	Planctomycetaceae(100)	Singulisphaera(100)	24	0	1	0	0	2	0	2	3	5	1	2	0	2	0	0	0	0	0	0	0	1	2	1	2	0	0	0	0	0	0	0	0
Otu00673	Bacteria(100)	Planctomycetes(100)	Planctomycetacia(100)	Planctomycetales(100)	Planctomycetaceae(100)	Gemmata(100)	24	3	0	3	2	0	0	3	0	0	1	0	0	0	0	0	0	4	2	0	1	0	1	3	0	0	0	0	0	0	1	0	0
Otu00674	Bacteria(100)	Planctomycetes(100)	Planctomycetacia(100)	Planctomycetales(100)	Planctomycetaceae(100)	Singulisphaera(100)	24	1	0	0	0	0	2	1	2	1	0	2	1	1	1	2	1	0	0	0	0	1	0	3	0	1	1	0	0	2	1	0	0
Otu00675	Bacteria(100)	Planctomycetes(100)	Planctomycetacia(100)	Planctomycetales(100)	Planctomycetaceae(100)	Singulisphaera(100)	24	0	1	0	0	4	2	0	0	1	0	0	0	3	0	2	0	0	0	0	0	4	4	0	1	0	0	1	0	0	1	0	0
Otu00676	Bacteria(100)	Planctomycetes(100)	Planctomycetacia(100)	Planctomycetales(100)	Planctomycetaceae(100)	Zavarzinella(100)	24	0	0	0	0	1	0	0	0	0	0	0	0	2	6	3	1	0	0	0	0	0	1	0	1	3	2	2	1	0	0	1	0
Otu00677	Bacteria(100)	Verrucomicrobia(100)	Spartobacteria(100)	Spartobacteria_order_incertae_sedis(100)	Spartobacteria_family_incertae_sedis(100)	Spartobacteria_genera_incertae_sedis(100)	24	0	1	0	0	0	0	0	1	1	0	0	0	2	0	0	0	2	0	0	0	6	5	3	1	0	2	0	0	0	0	0	0
Otu00678	Bacteria(100)	Planctomycetes(100)	Planctomycetacia(100)	Planctomycetales(100)	Planctomycetaceae(100)	Blastopirellula(100)	24	1	2	3	0	0	0	0	0	2	2	4	0	0	0	2	1	0	0	0	0	0	0	0	0	1	0	0	0	3	0	2	1
Otu00679	Bacteria(100)	Acidobacteria(100)	Acidobacteria_Gp2(100)	Acidobacteria_Gp2_order_incertae_sedis(100)	Acidobacteria_Gp2_family_incertae_sedis(100)	Gp2(100)	23	1	0	1	1	0	0	0	0	0	0	0	0	0	0	0	0	2	5	7	6	0	0	0	0	0	0	0	0	0	0	0	0
Otu00680	Bacteria(100)	Acidobacteria(100)	Acidobacteria_Gp2(100)	Acidobacteria_Gp2_order_incertae_sedis(100)	Acidobacteria_Gp2_family_incertae_sedis(100)	Gp2(100)	23	0	0	0	6	0	0	0	0	0	0	0	0	0	0	0	0	0	1	10	1	0	0	0	4	1	0	0	0	0	0	0	0
Otu00681	Bacteria(100)	Acidobacteria(100)	Acidobacteria_Gp2(100)	Acidobacteria_Gp2_order_incertae_sedis(100)	Acidobacteria_Gp2_family_incertae_sedis(100)	Gp2(100)	23	5	0	0	2	0	0	0	0	0	3	1	1	3	1	0	0	0	1	0	0	0	0	0	0	1	0	0	0	1	2	1	1
Otu00682	Bacteria(100)	Verrucomicrobia(100)	Spartobacteria(100)	Spartobacteria_order_incertae_sedis(100)	Spartobacteria_family_incertae_sedis(100)	Spartobacteria_genera_incertae_sedis(100)	23	1	0	1	1	0	0	0	0	0	0	0	0	0	0	1	0	0	3	2	0	0	0	1	3	2	0	0	1	3	1	2	1
Otu00683	Bacteria(100)	Verrucomicrobia(100)	Spartobacteria(100)	Spartobacteria_order_incertae_sedis(100)	Spartobacteria_family_incertae_sedis(100)	Spartobacteria_genera_incertae_sedis(100)	23	1	0	1	1	0	0	0	2	1	0	0	1	1	0	0	0	0	0	0	0	1	0	1	3	2	0	0	0	2	3	2	1
Otu00684	Bacteria(100)	Bacteroidetes(100)	Sphingobacteria(100)	Sphingobacteriales(100)	Chitinophagaceae(100)	Flavisolibacter(96)	23	0	1	0	2	0	1	0	0	2	1	3	0	0	1	1	5	0	0	0	0	0	0	0	1	1	0	1	1	1	1	0	0
Otu00685	Bacteria(100)	Verrucomicrobia(100)	Spartobacteria(100)	Spartobacteria_order_incertae_sedis(100)	Spartobacteria_family_incertae_sedis(100)	Spartobacteria_genera_incertae_sedis(100)	23	0	0	0	0	0	1	0	1	0	0	0	2	0	0	0	1	0	0	0	0	0	0	0	0	5	0	0	1	6	1	3	2
Otu00686	Bacteria(100)	Verrucomicrobia(100)	Spartobacteria(100)	Spartobacteria_order_incertae_sedis(100)	Spartobacteria_family_incertae_sedis(100)	Spartobacteria_genera_incertae_sedis(100)	23	2	1	0	2	1	2	1	1	0	1	0	0	0	0	0	0	1	1	0	1	1	1	4	1	0	1	0	0	0	0	1	0
Otu00687	Bacteria(100)	Acidobacteria(100)	Acidobacteria_Gp1(100)	Acidobacteria_Gp1_order_incertae_sedis(100)	Acidobacteria_Gp1_family_incertae_sedis(100)	Gp1(100)	23	3	2	1	1	0	0	0	0	2	0	1	1	0	0	1	0	0	0	0	0	0	1	1	1	0	2	2	0	1	1	1	1
Otu00688	Bacteria(100)	Acidobacteria(100)	Acidobacteria_Gp1(100)	Acidobacteria_Gp1_order_incertae_sedis(100)	Acidobacteria_Gp1_family_incertae_sedis(100)	Gp1(100)	23	2	0	0	0	0	0	1	0	0	1	0	0	0	0	1	0	0	0	1	0	1	1	1	1	0	3	0	0	2	3	5	0
Otu00689	Bacteria(100)	Acidobacteria(100)	Acidobacteria_Gp1(100)	Acidobacteria_Gp1_order_incertae_sedis(100)	Acidobacteria_Gp1_family_incertae_sedis(100)	Gp1(100)	23	0	0	1	0	0	1	0	1	0	1	0	0	1	0	0	1	0	0	0	1	0	0	1	1	2	0	1	0	3	4	1	3
Otu00690	Bacteria(100)	Acidobacteria(100)	Acidobacteria_Gp1(100)	Acidobacteria_Gp1_order_incertae_sedis(100)	Acidobacteria_Gp1_family_incertae_sedis(100)	Gp1(100)	23	1	1	0	0	1	0	0	2	1	1	2	0	1	1	2	2	0	0	0	0	0	0	0	1	1	1	0	3	1	1	0	0
Otu00691	Bacteria(100)	Bacteroidetes(100)	Sphingobacteria(100)	Sphingobacteriales(100)	Chitinophagaceae(100)	Flavisolibacter(100)	23	0	0	0	1	0	1	1	1	2	1	3	0	1	2	0	1	0	0	0	0	0	0	0	0	1	1	1	4	0	0	2	0
Otu00692	Bacteria(100)	Chloroflexi(100)	Ktedonobacteria(100)	Ktedonobacterales(100)	Thermosporotrichaceae(100)	Thermosporothrix(100)	23	1	0	4	0	1	0	0	0	0	0	1	0	0	0	0	0	1	0	0	1	4	10	0	0	0	0	0	0	0	0	0	0
Otu00693	Bacteria(100)	Proteobacteria(100)	Alphaproteobacteria(100)	Rhodospirillales(100)	Acetobacteraceae(100)	Acidisoma(92)	23	3	0	3	1	0	0	0	0	0	0	0	0	0	0	0	0	1	3	1	0	3	0	4	4	0	0	0	0	0	0	0	0
Otu00694	Bacteria(100)	Planctomycetes(100)	Planctomycetacia(100)	Planctomycetales(100)	Planctomycetaceae(100)	Singulisphaera(100)	23	0	0	1	0	1	0	0	1	3	0	1	1	1	0	0	0	0	0	0	2	3	0	2	0	0	3	1	0	0	0	1	2
Otu00695	Bacteria(100)	Planctomycetes(100)	Planctomycetacia(100)	Planctomycetales(100)	Planctomycetaceae(100)	Zavarzinella(100)	23	2	0	0	0	0	0	0	0	0	0	0	0	0	0	0	0	2	0	0	1	8	6	3	1	0	0	0	0	0	0	0	0
Otu00696	Bacteria(100)	Planctomycetes(100)	Planctomycetacia(100)	Planctomycetales(100)	Planctomycetaceae(100)	Gemmata(100)	23	0	0	0	0	0	0	0	0	0	0	0	0	0	0	0	0	1	5	4	2	0	0	9	2	0	0	0	0	0	0	0	0
Otu00697	Bacteria(100)	Synergistetes(100)	Synergistia(100)	Synergistales(100)	Synergistaceae(100)	Aminomonas(100)	23	2	2	2	3	0	0	0	0	0	0	0	0	0	0	0	0	2	3	5	4	0	0	0	0	0	0	0	0	0	0	0	0
Otu00698	Bacteria(100)	Proteobacteria(100)	Alphaproteobacteria(100)	Rhodospirillales(100)	Acetobacteraceae(100)	Acidisoma(92)	23	1	0	1	0	1	0	0	0	0	0	0	0	0	0	0	0	0	0	0	1	8	8	1	2	0	0	0	0	0	0	0	0
Otu00699	Bacteria(100)	Proteobacteria(100)	Alphaproteobacteria(100)	Rhizobiales(100)	Rhodobiaceae(100)	Rhodobium(100)	23	0	0	0	0	0	0	0	0	0	0	0	5	1	0	0	0	0	0	0	0	0	0	0	0	3	0	0	1	5	3	3	2
Otu00700	Bacteria(100)	Proteobacteria(100)	Deltaproteobacteria(100)	Myxococcales(100)	Polyangiaceae(100)	Chondromyces(100)	23	0	0	0	5	0	0	0	0	0	0	0	0	0	0	0	0	1	3	5	6	1	0	2	0	0	0	0	0	0	0	0	0
Otu00701	Bacteria(100)	Proteobacteria(100)	Deltaproteobacteria(100)	Bdellovibrionales(100)	Bdellovibrionaceae(100)	Vampirovibrio(100)	23	0	1	0	0	1	0	0	0	0	1	0	0	2	0	1	0	0	0	0	0	3	3	2	2	0	2	1	2	0	2	0	0
Otu00702	Bacteria(100)	Chloroflexi(100)	Ktedonobacteria(100)	Ktedonobacterales(100)	Ktedonobacteraceae(100)	Ktedonobacter(100)	23	0	0	0	0	5	0	3	4	0	0	0	0	0	0	0	0	0	0	0	0	3	0	4	4	0	0	0	0	0	0	0	0
Otu00703	Bacteria(100)	Actinobacteria(100)	Actinobacteria(100)	Actinomycetales(100)	Thermomonosporaceae(100)	Actinoallomurus(100)	23	3	0	0	0	1	0	2	0	1	0	1	0	1	2	0	0	0	0	0	0	6	2	1	0	0	2	0	1	0	0	0	0
Otu00704	Bacteria(100)	Verrucomicrobia(100)	Spartobacteria(100)	Spartobacteria_order_incertae_sedis(100)	Spartobacteria_family_incertae_sedis(100)	Spartobacteria_genera_incertae_sedis(100)	23	0	0	0	0	0	0	0	0	1	0	0	2	0	0	0	0	0	0	0	0	0	0	0	0	11	0	0	1	1	1	5	1
Otu00705	Bacteria(100)	Acidobacteria(100)	Acidobacteria_Gp3(100)	Acidobacteria_Gp3_order_incertae_sedis(100)	Acidobacteria_Gp3_family_incertae_sedis(100)	Gp3(100)	23	1	2	1	0	0	0	0	0	0	0	0	1	0	0	0	0	0	0	0	0	0	0	0	2	0	3	3	1	1	7	1	0
Otu00706	Bacteria(100)	Acidobacteria(100)	Acidobacteria_Gp3(100)	Acidobacteria_Gp3_order_incertae_sedis(100)	Acidobacteria_Gp3_family_incertae_sedis(100)	Gp3(100)	23	0	0	0	0	1	3	1	6	2	1	4	0	0	0	0	0	0	0	0	0	0	0	0	1	1	0	0	3	0	0	0	0
Otu00707	Bacteria(100)	Proteobacteria(100)	Alphaproteobacteria(100)	Rhodospirillales(100)	Rhodospirillaceae(100)	Desertibacter(100)	23	1	4	0	3	2	0	0	0	0	0	0	0	0	0	1	0	1	1	0	1	5	1	1	0	0	1	0	0	0	1	0	0
Otu00708	Archaea(100)	Crenarchaeota(100)	Thermoprotei(100)	Fervidicoccales(100)	Fervidicoccaceae(100)	Fervidicoccus(100)	23	2	1	4	4	0	0	3	0	0	0	1	0	0	0	0	0	0	0	0	1	0	0	3	3	0	0	0	0	0	0	0	1
Otu00709	Bacteria(100)	Firmicutes(100)	Bacilli(100)	Bacillales(100)	Thermoactinomycetaceae_1(100)	Shimazuella(100)	23	3	0	0	5	0	0	0	0	0	0	0	0	0	0	0	0	0	4	3	6	0	1	1	0	0	0	0	0	0	0	0	0
Otu00710	Bacteria(100)	Bacteroidetes(100)	Sphingobacteria(100)	Sphingobacteriales(100)	Chitinophagaceae(100)	Flavisolibacter(96)	22	0	0	1	3	0	3	0	1	0	0	0	1	4	2	1	0	0	0	0	0	0	1	0	1	0	0	0	2	0	2	0	0
Otu00711	Bacteria(100)	Bacteroidetes(100)	Sphingobacteria(100)	Sphingobacteriales(100)	Chitinophagaceae(100)	Niastella(82)	22	2	0	0	0	0	0	0	0	0	0	0	2	1	0	0	0	0	0	0	0	0	0	0	0	2	0	0	0	4	4	3	4
Otu00712	Bacteria(100)	Firmicutes(100)	Clostridia(100)	Clostridiales(100)	Ruminococcaceae(100)	Anaerotruncus(100)	22	0	0	2	0	0	0	0	0	0	0	0	4	0	0	0	0	3	2	3	1	0	0	0	0	0	0	0	0	0	1	0	6
Otu00713	Bacteria(100)	Firmicutes(100)	Clostridia(100)	Thermoanaerobacterales(100)	Thermoanaerobacteraceae(100)	Desulfovirgula(100)	22	1	1	13	1	1	0	1	0	0	0	0	0	0	0	0	0	0	1	0	3	0	0	0	0	0	0	0	0	0	0	0	0
Otu00714	Bacteria(100)	Acidobacteria(100)	Acidobacteria_Gp2(100)	Acidobacteria_Gp2_order_incertae_sedis(100)	Acidobacteria_Gp2_family_incertae_sedis(100)	Gp2(100)	22	0	0	0	0	2	0	0	0	1	2	0	0	0	4	0	4	2	0	0	0	0	0	0	0	0	3	2	0	0	2	0	0
Otu00715	Bacteria(100)	Verrucomicrobia(100)	Spartobacteria(100)	Spartobacteria_order_incertae_sedis(100)	Spartobacteria_family_incertae_sedis(100)	Spartobacteria_genera_incertae_sedis(100)	22	1	1	3	0	0	0	0	0	0	0	0	1	0	0	2	0	0	0	0	0	0	0	3	1	1	1	1	0	2	1	1	3
Otu00716	Bacteria(100)	Verrucomicrobia(100)	Spartobacteria(100)	Spartobacteria_order_incertae_sedis(100)	Spartobacteria_family_incertae_sedis(100)	Spartobacteria_genera_incertae_sedis(100)	22	0	0	0	0	0	0	0	1	0	0	0	0	0	0	0	0	0	0	1	0	7	7	1	1	0	3	1	0	0	0	0	0
Otu00717	Bacteria(100)	Verrucomicrobia(100)	Spartobacteria(100)	Spartobacteria_order_incertae_sedis(100)	Spartobacteria_family_incertae_sedis(100)	Spartobacteria_genera_incertae_sedis(100)	22	0	0	0	0	0	1	2	0	2	0	0	1	2	0	0	0	0	0	0	0	0	1	1	0	1	3	4	2	2	0	0	0
Otu00718	Bacteria(100)	Verrucomicrobia(100)	Spartobacteria(100)	Spartobacteria_order_incertae_sedis(100)	Spartobacteria_family_incertae_sedis(100)	Spartobacteria_genera_incertae_sedis(100)	22	1	0	0	0	0	0	0	1	0	0	0	1	0	1	0	0	4	1	2	4	0	1	4	1	0	0	0	0	0	0	0	1
Otu00719	Bacteria(100)	Proteobacteria(100)	Deltaproteobacteria(100)	Myxococcales(100)	Haliangiaceae(64)	Haliangium(64)	22	0	0	0	0	0	0	0	2	0	2	7	1	1	1	1	0	0	0	0	1	0	0	0	0	0	1	0	1	2	1	1	0
Otu00720	Bacteria(100)	Proteobacteria(100)	Deltaproteobacteria(100)	Myxococcales(100)	Cystobacteraceae(100)	Anaeromyxobacter(100)	22	3	0	0	2	0	2	3	1	1	0	0	0	0	0	0	0	0	1	0	0	0	0	3	4	0	0	0	0	0	0	2	0
Otu00721	Bacteria(100)	Acidobacteria(100)	Acidobacteria_Gp6(100)	Acidobacteria_Gp6_order_incertae_sedis(100)	Acidobacteria_Gp6_family_incertae_sedis(100)	Gp6(100)	22	0	0	1	2	0	1	2	1	0	0	0	2	0	0	0	0	0	3	1	3	0	0	1	1	0	0	0	0	0	0	0	4
Otu00722	Bacteria(100)	Acidobacteria(100)	Acidobacteria_Gp1(100)	Acidobacteria_Gp1_order_incertae_sedis(100)	Acidobacteria_Gp1_family_incertae_sedis(100)	Gp1(100)	22	0	0	0	0	0	1	0	0	1	2	2	0	1	1	3	0	0	0	0	0	0	0	0	0	1	0	4	3	2	0	1	0
Otu00723	Bacteria(100)	Planctomycetes(100)	Planctomycetacia(100)	Planctomycetales(100)	Planctomycetaceae(100)	Singulisphaera(100)	22	2	1	1	0	2	3	0	0	2	0	1	0	1	1	1	0	0	0	0	0	0	3	0	1	1	0	1	0	0	1	0	0
Otu00724	Bacteria(100)	Planctomycetes(100)	Planctomycetacia(100)	Planctomycetales(100)	Planctomycetaceae(100)	Isosphaera(100)	22	0	0	0	0	0	1	0	0	3	1	1	1	3	1	1	2	0	0	0	0	0	0	2	1	0	1	3	1	0	0	0	0
Otu00725	Bacteria(100)	Planctomycetes(100)	Planctomycetacia(100)	Planctomycetales(100)	Planctomycetaceae(100)	Singulisphaera(100)	22	1	2	0	0	2	1	0	0	1	1	1	0	1	4	0	0	0	0	0	0	2	2	0	1	1	0	0	0	1	0	1	0
Otu00726	Bacteria(100)	Planctomycetes(100)	Planctomycetacia(100)	Planctomycetales(100)	Planctomycetaceae(100)	Isosphaera(100)	22	0	3	0	0	0	0	0	1	0	0	1	0	0	0	0	0	0	0	0	0	4	3	6	2	0	0	1	0	0	0	1	0
Otu00727	Bacteria(100)	Planctomycetes(100)	Planctomycetacia(100)	Planctomycetales(100)	Planctomycetaceae(100)	Isosphaera(100)	22	3	2	0	0	2	1	2	0	0	0	0	0	0	0	0	0	0	0	0	1	0	2	1	1	1	0	1	3	2	0	0	0
Otu00728	Bacteria(100)	Planctomycetes(100)	Planctomycetacia(100)	Planctomycetales(100)	Planctomycetaceae(100)	Singulisphaera(100)	22	0	1	0	0	0	3	1	2	0	0	0	1	2	2	1	1	1	0	0	0	4	2	0	0	0	0	0	0	0	0	0	1
Otu00729	Bacteria(100)	Acidobacteria(100)	Acidobacteria_Gp3(100)	Acidobacteria_Gp3_order_incertae_sedis(100)	Acidobacteria_Gp3_family_incertae_sedis(100)	Gp3(100)	22	1	2	2	0	0	0	0	0	0	2	1	0	0	1	1	2	0	0	0	0	0	0	3	0	0	1	1	1	0	1	3	0
Otu00730	Bacteria(100)	Actinobacteria(100)	Actinobacteria(100)	Actinomycetales(100)	Micromonosporaceae(100)	Luedemannella(69)	22	1	0	0	0	0	3	1	1	3	3	1	2	3	0	0	0	0	0	0	0	0	0	0	0	0	0	0	1	0	0	3	0
Otu00731	Bacteria(100)	Actinobacteria(100)	Actinobacteria(100)	Actinomycetales(100)	Thermomonosporaceae(100)	Actinoallomurus(100)	22	2	3	2	1	0	0	0	0	1	1	1	0	0	0	0	0	0	0	0	0	0	2	4	4	0	0	0	1	0	0	0	0
Otu00732	Bacteria(100)	Proteobacteria(100)	Gammaproteobacteria(100)	Gammaproteobacteria_order_incertae_sedis(78)	Gammaproteobacteria_family_incertae_sedis(78)	Methylohalomonas(78)	22	0	1	0	0	4	0	1	0	3	1	1	0	1	2	0	7	0	0	0	0	0	0	0	0	0	1	0	0	0	0	0	0
Otu00733	Bacteria(100)	Chloroflexi(100)	Ktedonobacteria(100)	Ktedonobacterales(100)	Ktedonobacteraceae(100)	Ktedonobacter(100)	22	0	0	0	0	1	1	1	0	0	0	4	3	1	0	0	1	0	0	0	0	0	0	2	1	0	0	1	2	2	1	1	0
Otu00734	Bacteria(100)	Proteobacteria(100)	Alphaproteobacteria(100)	Rhizobiales(100)	Hyphomicrobiaceae(96)	Blastochloris(96)	22	4	2	2	2	0	1	0	3	0	1	0	0	0	0	0	0	0	0	0	3	0	0	2	2	0	0	0	0	0	0	0	0
Otu00735	Bacteria(100)	Proteobacteria(100)	Alphaproteobacteria(100)	Rhizobiales(100)	Xanthobacteraceae(100)	Pseudolabrys(100)	22	0	0	0	0	0	0	0	0	0	0	1	8	0	0	0	0	0	0	0	0	0	0	0	0	0	1	0	2	0	3	0	7
Otu00736	Bacteria(100)	Acidobacteria(100)	Acidobacteria_Gp4(100)	Acidobacteria_Gp4_order_incertae_sedis(100)	Acidobacteria_Gp4_family_incertae_sedis(100)	Gp4(100)	22	1	1	2	16	0	0	0	0	0	0	0	0	0	0	0	0	0	1	0	0	0	0	0	1	0	0	0	0	0	0	0	0
Otu00737	Bacteria(100)	Acidobacteria(100)	Acidobacteria_Gp4(100)	Acidobacteria_Gp4_order_incertae_sedis(100)	Acidobacteria_Gp4_family_incertae_sedis(100)	Gp4(100)	22	6	2	4	0	1	1	1	0	0	0	0	6	0	0	0	0	0	0	0	0	0	0	0	1	0	0	0	0	0	0	0	0
Otu00738	Bacteria(100)	Acidobacteria(100)	Acidobacteria_Gp4(100)	Acidobacteria_Gp4_order_incertae_sedis(100)	Acidobacteria_Gp4_family_incertae_sedis(100)	Gp4(100)	22	2	2	0	0	0	0	0	0	0	0	0	0	0	0	0	0	5	2	6	3	0	0	2	0	0	0	0	0	0	0	0	0
Otu00739	Bacteria(100)	Actinobacteria(100)	Actinobacteria(100)	Solirubrobacterales(100)	Conexibacteraceae(100)	Conexibacter(100)	22	0	0	1	0	5	0	4	2	1	1	1	0	1	0	0	0	0	0	0	1	0	0	0	0	0	1	1	1	2	0	0	0
Otu00740	Bacteria(100)	Proteobacteria(100)	Betaproteobacteria(100)	Burkholderiales(100)	Burkholderiaceae(100)	Burkholderia(100)	22	0	0	0	0	0	6	2	0	0	1	0	0	3	0	0	1	2	0	0	0	0	0	1	0	1	2	1	0	0	2	0	0
Otu00741	Bacteria(100)	Actinobacteria(100)	Actinobacteria(100)	Actinomycetales(100)	Thermomonosporaceae(100)	Thermomonospora(100)	22	0	4	0	0	1	1	2	0	2	0	0	0	4	2	0	3	0	0	0	0	0	0	0	0	0	1	2	0	0	0	0	0
Otu00742	Bacteria(100)	Acidobacteria(100)	Acidobacteria_Gp3(100)	Acidobacteria_Gp3_order_incertae_sedis(100)	Acidobacteria_Gp3_family_incertae_sedis(100)	Gp3(100)	22	0	0	1	0	0	1	1	0	1	0	3	0	0	0	2	1	0	0	0	0	0	1	0	1	1	2	3	0	0	4	0	0
Otu00743	Bacteria(100)	Actinobacteria(100)	Actinobacteria(100)	Actinomycetales(100)	_incertae_sedis(100)	Sinosporangium(100)	22	0	0	0	0	1	1	1	1	1	2	0	0	0	0	0	0	0	1	0	1	3	4	3	1	1	0	1	0	0	0	0	0
Otu00744	Bacteria(100)	Proteobacteria(100)	Alphaproteobacteria(100)	Rhizobiales(100)	Bradyrhizobiaceae(100)	Nitrobacter(69)	22	1	2	1	0	1	0	2	1	2	2	0	1	0	0	0	1	0	0	0	0	2	1	1	3	0	0	0	0	0	0	0	1
Otu00745	Bacteria(100)	Proteobacteria(100)	Alphaproteobacteria(100)	Rhizobiales(100)	Xanthobacteraceae(100)	Pseudolabrys(100)	22	0	0	0	0	0	0	0	0	1	1	1	4	3	0	2	0	0	0	0	0	0	0	0	0	0	0	0	2	2	0	6	0
Otu00746	Bacteria(100)	Proteobacteria(100)	Alphaproteobacteria(100)	Rickettsiales(100)	Mitochondria(100)	Mitochondria_genus_incertae_sedis(100)	22	0	4	0	0	0	0	1	0	0	0	1	0	2	4	1	3	0	0	0	0	0	0	1	1	0	1	0	0	1	1	1	0
Otu00747	Bacteria(100)	Proteobacteria(100)	Alphaproteobacteria(100)	Rhodospirillales(100)	Acetobacteraceae(100)	Acidocella(100)	22	0	1	0	0	0	0	2	1	0	0	0	0	1	1	1	6	0	0	0	0	0	1	0	1	0	2	2	2	0	1	0	0
Otu00748	Bacteria(100)	Proteobacteria(100)	Alphaproteobacteria(100)	Rhizobiales(100)	Xanthobacteraceae(87)	Pseudolabrys(87)	22	0	0	0	0	0	0	0	1	1	3	2	2	0	0	2	1	0	0	0	1	0	0	1	1	2	0	0	0	1	0	3	1
Otu00749	Bacteria(100)	Proteobacteria(100)	Alphaproteobacteria(100)	Rhizobiales(100)	Beijerinckiaceae(55)	Beijerinckia(55)	22	0	0	1	0	1	0	0	0	1	1	1	0	2	1	0	6	0	0	0	0	0	2	0	0	0	0	3	0	2	0	1	0
Otu00750	Bacteria(100)	Planctomycetes(100)	Planctomycetacia(100)	Planctomycetales(100)	Planctomycetaceae(100)	Blastopirellula(100)	21	0	0	5	0	0	0	0	1	3	2	0	0	0	0	0	1	0	0	0	0	1	1	0	1	0	1	2	3	0	0	0	0
Otu00751	Bacteria(100)	Planctomycetes(100)	Planctomycetacia(100)	Planctomycetales(100)	Planctomycetaceae(100)	Zavarzinella(96)	21	0	0	0	0	0	0	1	1	0	1	1	4	0	0	1	1	2	0	0	0	0	0	0	0	2	0	0	3	1	0	2	1
Otu00752	Bacteria(100)	Acidobacteria(100)	Acidobacteria_Gp3(100)	Acidobacteria_Gp3_order_incertae_sedis(100)	Acidobacteria_Gp3_family_incertae_sedis(100)	Gp3(100)	21	0	0	0	0	0	0	0	1	2	2	2	1	1	0	1	1	0	0	0	0	0	1	0	0	2	0	2	1	1	1	2	0
Otu00753	Bacteria(100)	Planctomycetes(100)	Planctomycetacia(100)	Planctomycetales(100)	Planctomycetaceae(100)	Isosphaera(96)	21	1	0	0	0	1	0	1	0	0	0	0	0	0	0	0	0	6	1	0	0	5	2	0	0	0	1	0	1	1	0	1	0
Otu00754	Bacteria(100)	Planctomycetes(100)	Planctomycetacia(100)	Planctomycetales(100)	Planctomycetaceae(100)	Singulisphaera(100)	21	3	1	0	0	1	0	2	0	2	0	1	0	1	0	0	0	0	0	0	0	1	0	1	0	0	2	0	1	0	4	0	1
Otu00755	Bacteria(100)	Acidobacteria(100)	Acidobacteria_Gp1(100)	Acidobacteria_Gp1_order_incertae_sedis(100)	Acidobacteria_Gp1_family_incertae_sedis(100)	Gp1(100)	21	0	4	2	0	3	1	2	0	0	1	0	0	0	0	1	2	0	0	0	0	0	0	0	0	0	1	1	0	1	0	1	1
Otu00756	Bacteria(100)	Acidobacteria(100)	Acidobacteria_Gp1(100)	Acidobacteria_Gp1_order_incertae_sedis(100)	Acidobacteria_Gp1_family_incertae_sedis(100)	Gp1(100)	21	0	1	0	0	0	0	0	0	0	2	1	1	0	0	0	0	0	0	0	0	0	0	1	0	2	2	2	5	0	1	1	2
Otu00757	Bacteria(100)	Acidobacteria(100)	Acidobacteria_Gp1(100)	Acidobacteria_Gp1_order_incertae_sedis(100)	Acidobacteria_Gp1_family_incertae_sedis(100)	Gp1(100)	21	1	0	2	0	0	0	0	1	0	0	0	0	0	0	2	3	3	0	0	0	1	2	2	0	1	0	0	3	0	0	0	0
Otu00758	Bacteria(100)	Verrucomicrobia(100)	Spartobacteria(100)	Spartobacteria_order_incertae_sedis(100)	Spartobacteria_family_incertae_sedis(100)	Spartobacteria_genera_incertae_sedis(100)	21	0	1	0	0	0	0	1	0	1	3	0	0	0	3	4	0	0	0	0	0	0	0	1	1	0	2	2	0	0	2	0	0
Otu00759	Bacteria(100)	Verrucomicrobia(100)	Spartobacteria(100)	Spartobacteria_order_incertae_sedis(100)	Spartobacteria_family_incertae_sedis(100)	Spartobacteria_genera_incertae_sedis(100)	21	1	0	0	1	0	0	0	0	1	0	0	0	0	0	0	0	0	0	0	0	0	0	0	2	5	1	1	2	4	3	0	0
Otu00760	Bacteria(100)	Acidobacteria(100)	Acidobacteria_Gp2(100)	Acidobacteria_Gp2_order_incertae_sedis(100)	Acidobacteria_Gp2_family_incertae_sedis(100)	Gp2(100)	21	0	0	0	1	0	1	0	1	2	2	0	0	1	1	0	2	0	0	0	0	1	1	1	0	0	3	0	3	1	0	0	0
Otu00761	Bacteria(100)	Acidobacteria(100)	Acidobacteria_Gp17(100)	Acidobacteria_Gp17_order_incertae_sedis(100)	Acidobacteria_Gp17_family_incertae_sedis(100)	Gp17(100)	21	1	0	0	12	0	0	0	0	0	0	0	0	0	0	0	0	0	0	3	0	0	3	0	1	1	0	0	0	0	0	0	0
Otu00762	Bacteria(100)	Firmicutes(100)	Clostridia(100)	Clostridiales(100)	Syntrophomonadaceae(100)	Syntrophothermus(100)	21	0	0	0	2	0	0	0	0	0	0	0	0	0	0	0	0	2	1	9	5	0	0	0	1	0	0	0	0	0	0	1	0
Otu00763	Bacteria(100)	Bacteroidetes(100)	Sphingobacteria(100)	Sphingobacteriales(100)	Chitinophagaceae(100)	Sediminibacterium(100)	21	0	2	2	1	0	1	0	0	0	1	0	0	0	0	0	2	2	2	0	4	0	0	0	0	0	1	0	1	0	0	2	0
Otu00764	Bacteria(100)	Chloroflexi(100)	Ktedonobacteria(100)	Ktedonobacterales(100)	Ktedonobacteraceae(100)	Ktedonobacter(100)	21	3	0	1	2	0	0	0	0	0	0	0	0	0	0	0	0	1	0	0	1	5	8	0	0	0	0	0	0	0	0	0	0
Otu00765	Bacteria(100)	Chloroflexi(100)	Ktedonobacteria(100)	Ktedonobacterales(100)	Thermosporotrichaceae(100)	Thermosporothrix(100)	21	0	1	1	0	1	0	4	0	0	0	0	0	0	0	0	0	0	1	0	0	4	1	6	2	0	0	0	0	0	0	0	0
Otu00766	Bacteria(100)	Bacteroidetes(100)	Bacteroidia(100)	Bacteroidales(100)	Bacteroidaceae(100)	Acetomicrobium(100)	21	0	0	0	0	0	0	0	0	0	0	0	1	0	0	0	0	7	2	9	2	0	0	0	0	0	0	0	0	0	0	0	0
Otu00767	Bacteria(100)	Verrucomicrobia(100)	Spartobacteria(100)	Spartobacteria_order_incertae_sedis(100)	Spartobacteria_family_incertae_sedis(100)	Spartobacteria_genera_incertae_sedis(100)	21	1	0	0	0	0	0	1	1	0	3	0	1	0	0	0	0	0	0	0	0	0	0	0	1	0	0	0	0	2	0	0	11
Otu00768	Bacteria(100)	Verrucomicrobia(100)	Spartobacteria(100)	Spartobacteria_order_incertae_sedis(100)	Spartobacteria_family_incertae_sedis(100)	Spartobacteria_genera_incertae_sedis(100)	21	0	0	0	0	0	0	0	0	0	0	0	1	0	0	0	0	0	0	0	0	0	0	0	0	0	0	0	0	0	0	0	20
Otu00769	Bacteria(100)	Acidobacteria(100)	Acidobacteria_Gp4(100)	Acidobacteria_Gp4_order_incertae_sedis(100)	Acidobacteria_Gp4_family_incertae_sedis(100)	Gp4(100)	21	1	1	0	0	0	0	0	0	0	1	0	7	0	3	0	0	0	0	0	0	0	0	0	0	5	0	0	0	2	0	0	1
Otu00770	Bacteria(100)	Proteobacteria(100)	Betaproteobacteria(100)	Burkholderiales(100)	Alcaligenaceae(96)	Azohydromonas(96)	21	0	0	0	0	0	1	1	1	0	2	4	2	2	0	0	0	0	0	0	0	0	1	0	1	0	0	0	1	1	2	1	1
Otu00771	Bacteria(100)	Acidobacteria(100)	Acidobacteria_Gp7(100)	Acidobacteria_Gp7_order_incertae_sedis(100)	Acidobacteria_Gp7_family_incertae_sedis(100)	Gp7(100)	21	0	1	0	2	0	3	2	2	0	1	0	0	0	0	0	0	1	2	6	0	0	0	1	0	0	0	0	0	0	0	0	0
Otu00772	Bacteria(100)	Proteobacteria(100)	Alphaproteobacteria(100)	Rhodospirillales(100)	Acetobacteraceae(100)	Stella(100)	21	0	0	0	0	0	0	0	0	0	0	0	0	0	0	0	0	6	11	4	0	0	0	0	0	0	0	0	0	0	0	0	0
Otu00773	Bacteria(100)	Proteobacteria(100)	Alphaproteobacteria(100)	Rhodospirillales(100)	Acetobacteraceae(100)	Acidisphaera(62)	21	1	0	0	0	0	0	0	0	0	0	0	0	0	0	0	0	6	2	1	0	4	2	2	3	0	0	0	0	0	0	0	0
Otu00774	Bacteria(100)	Proteobacteria(100)	Alphaproteobacteria(100)	Rhodospirillales(100)	Rhodospirillaceae(100)	Tistlia(77)	21	2	2	1	0	1	0	0	0	3	1	2	0	1	0	0	2	0	0	1	0	0	2	3	0	0	0	0	0	0	0	0	0
Otu00775	Bacteria(100)	Proteobacteria(100)	Alphaproteobacteria(100)	Rhodospirillales(100)	Acetobacteraceae(100)	Stella(100)	21	0	0	0	0	0	0	0	0	0	0	0	3	1	1	0	0	0	0	0	0	0	0	0	0	3	1	2	1	0	6	2	1
Otu00776	Bacteria(100)	Proteobacteria(100)	Alphaproteobacteria(100)	Rhizobiales(100)	Beijerinckiaceae(77)	unclassified(100)	21	0	1	0	0	0	1	0	0	0	0	0	0	2	1	7	1	0	0	0	0	4	0	0	0	0	1	0	0	0	1	2	0
Otu00777	Bacteria(100)	Proteobacteria(100)	Alphaproteobacteria(100)	Rhodospirillales(100)	Acetobacteraceae(100)	Stella(100)	21	1	2	0	0	0	1	0	0	0	0	0	0	0	0	0	0	1	0	0	0	3	3	5	4	0	0	0	0	0	0	0	1
Otu00778	Bacteria(100)	Proteobacteria(100)	Alphaproteobacteria(100)	Rhodospirillales(100)	Acetobacteraceae(100)	Acidisoma(100)	21	0	0	0	0	0	0	0	0	4	0	0	0	1	3	1	8	0	0	0	0	0	0	0	0	0	2	1	0	0	0	1	0
Otu00779	Bacteria(100)	Planctomycetes(100)	Planctomycetacia(100)	Planctomycetales(100)	Planctomycetaceae(100)	Gemmata(100)	21	0	2	0	0	2	0	0	0	1	1	1	0	2	1	0	0	0	0	0	0	0	0	0	0	4	1	1	2	2	1	0	0
Otu00780	Bacteria(100)	Acidobacteria(100)	Acidobacteria_Gp6(100)	Acidobacteria_Gp6_order_incertae_sedis(100)	Acidobacteria_Gp6_family_incertae_sedis(100)	Gp6(100)	21	1	0	0	0	0	0	3	1	0	1	0	4	0	0	0	0	0	0	0	0	0	0	0	1	1	0	0	0	1	0	1	7
Otu00781	Bacteria(100)	Acidobacteria(100)	Acidobacteria_Gp5(100)	Acidobacteria_Gp5_order_incertae_sedis(100)	Acidobacteria_Gp5_family_incertae_sedis(100)	Gp5(100)	21	2	1	0	0	0	0	0	1	0	0	0	2	0	1	2	0	0	0	0	0	0	0	1	0	0	3	2	4	0	2	0	0
Otu00782	Bacteria(100)	Actinobacteria(100)	Actinobacteria(100)	Actinomycetales(100)	Thermomonosporaceae(100)	Actinoallomurus(100)	21	2	0	0	0	0	0	0	0	0	4	1	3	2	0	2	1	0	0	0	0	0	0	1	1	1	1	0	0	0	1	0	1
Otu00783	Bacteria(100)	Actinobacteria(100)	Actinobacteria(100)	Acidimicrobiales(100)	Acidimicrobineae_incertae_sedis(100)	Aciditerrimonas(100)	21	0	2	1	2	0	0	0	0	0	1	0	0	0	0	2	0	0	0	1	0	0	0	0	0	1	0	0	0	3	5	3	0
Otu00784	Bacteria(100)	Actinobacteria(100)	Actinobacteria(100)	Actinomycetales(100)	Thermomonosporaceae(100)	Actinoallomurus(91)	21	2	1	1	0	0	2	1	0	2	4	1	0	1	0	2	1	0	0	0	0	0	0	1	0	0	1	0	0	0	0	1	0
Otu00785	Bacteria(100)	Proteobacteria(100)	Deltaproteobacteria(100)	Myxococcales(100)	Cystobacteraceae(100)	Anaeromyxobacter(100)	21	1	0	1	2	0	0	0	0	0	0	0	0	0	0	0	0	1	3	2	2	0	4	3	0	2	0	0	0	0	0	0	0
Otu00786	Bacteria(100)	Planctomycetes(100)	Planctomycetacia(100)	Planctomycetales(100)	Planctomycetaceae(100)	Gemmata(100)	21	0	0	1	0	0	1	3	1	0	4	2	3	0	0	0	0	0	0	2	2	0	1	0	0	1	0	0	0	0	0	0	0
Otu00787	Bacteria(100)	Proteobacteria(100)	Gammaproteobacteria(100)	Chromatiales(100)	Ectothiorhodospiraceae(75)	Ectothiorhodosinus(61)	20	0	1	0	0	5	0	3	1	3	0	1	0	0	0	0	0	0	0	2	0	0	1	1	0	0	0	2	0	0	0	0	0
Otu00788	Bacteria(100)	Proteobacteria(100)	Gammaproteobacteria(100)	Chromatiales(65)	Ectothiorhodospiraceae(65)	Ectothiorhodosinus(65)	20	1	1	0	0	0	0	1	0	0	4	0	1	1	2	0	0	0	0	0	0	0	1	2	0	1	2	0	1	0	0	2	0
Otu00789	Bacteria(100)	Acidobacteria(100)	Acidobacteria_Gp1(100)	Acidobacteria_Gp1_order_incertae_sedis(100)	Acidobacteria_Gp1_family_incertae_sedis(100)	Gp1(100)	20	1	0	0	0	3	0	1	2	0	1	2	0	0	0	0	0	0	0	0	0	1	1	0	3	0	0	0	4	1	0	0	0
Otu00790	Bacteria(100)	Chloroflexi(100)	Thermomicrobia(100)	Sphaerobacterales(100)	Sphaerobacteraceae(100)	Sphaerobacter(100)	20	0	0	0	0	0	0	0	0	0	0	0	6	0	0	0	0	0	0	0	0	0	0	0	0	0	0	0	0	0	0	1	13
Otu00791	Bacteria(100)	Proteobacteria(100)	Deltaproteobacteria(100)	Myxococcales(100)	Cystobacteraceae(100)	Anaeromyxobacter(100)	20	0	0	0	0	1	0	0	0	0	1	0	0	1	2	0	5	2	4	0	0	0	0	1	1	0	0	0	0	0	2	0	0
Otu00792	Bacteria(100)	Chloroflexi(100)	Ktedonobacteria(100)	Ktedonobacterales(100)	Ktedonobacteraceae(100)	Ktedonobacter(100)	20	3	1	0	4	1	0	2	0	1	2	0	0	0	0	0	0	0	0	0	0	1	0	3	2	0	0	0	0	0	0	0	0
Otu00793	Bacteria(100)	Bacteroidetes(100)	Bacteroidia(100)	Bacteroidales(100)	Bacteroidaceae(100)	Acetomicrobium(100)	20	4	1	0	2	1	1	3	0	0	1	0	0	0	0	0	0	0	0	0	0	0	0	2	4	0	0	0	0	0	0	1	0
Otu00794	Bacteria(100)	Verrucomicrobia(100)	Subdivision3(100)	Subdivision3_order_incertae_sedis(100)	Subdivision3_family_incertae_sedis(100)	3_genus_incertae_sedis(100)	20	2	0	0	0	0	0	0	0	0	1	0	0	0	0	2	0	0	0	0	1	0	0	1	2	0	0	2	1	2	4	2	0
Otu00795	Bacteria(100)	Acidobacteria(100)	Acidobacteria_Gp3(100)	Acidobacteria_Gp3_order_incertae_sedis(100)	Acidobacteria_Gp3_family_incertae_sedis(100)	Gp3(100)	20	1	0	0	0	1	1	1	0	0	1	1	0	1	0	2	0	0	0	0	0	0	1	1	0	1	0	1	5	0	1	1	0
Otu00796	Bacteria(100)	Acidobacteria(100)	Acidobacteria_Gp3(100)	Acidobacteria_Gp3_order_incertae_sedis(100)	Acidobacteria_Gp3_family_incertae_sedis(100)	Gp3(100)	20	0	0	1	0	0	1	1	1	0	0	1	3	0	0	0	0	0	0	0	0	0	0	0	0	3	1	1	2	1	0	2	2
Otu00797	Bacteria(100)	Planctomycetes(100)	Planctomycetacia(100)	Planctomycetales(100)	Planctomycetaceae(100)	Singulisphaera(100)	20	0	0	1	0	0	2	1	0	1	0	2	0	3	1	0	0	0	0	0	1	0	0	0	0	2	1	1	0	1	1	2	0
Otu00798	Bacteria(100)	Chlamydiae(100)	Chlamydiae(100)	Chlamydiales(100)	Parachlamydiaceae(100)	Parachlamydia(100)	20	0	0	0	0	0	0	0	0	0	12	8	0	0	0	0	0	0	0	0	0	0	0	0	0	0	0	0	0	0	0	0	0
Otu00799	Bacteria(100)	Chlamydiae(100)	Chlamydiae(100)	Chlamydiales(100)	Simkaniaceae(95)	Simkania(95)	20	1	0	0	0	0	0	0	0	4	0	2	0	1	0	0	0	0	0	0	0	0	0	0	0	1	3	7	1	0	0	0	0
Otu00800	Bacteria(100)	Planctomycetes(100)	Planctomycetacia(100)	Planctomycetales(100)	Planctomycetaceae(100)	Singulisphaera(100)	20	2	1	1	0	1	1	2	1	1	0	1	0	0	0	0	0	0	0	1	0	0	1	1	0	2	0	0	0	3	1	0	0
Otu00801	Bacteria(100)	Planctomycetes(100)	Planctomycetacia(100)	Planctomycetales(100)	Planctomycetaceae(100)	Gemmata(100)	20	0	0	1	0	3	0	2	0	0	0	0	0	0	0	0	0	0	0	0	0	3	2	0	0	0	1	0	1	1	0	6	0
Otu00802	Bacteria(100)	Verrucomicrobia(100)	Spartobacteria(100)	Spartobacteria_order_incertae_sedis(100)	Spartobacteria_family_incertae_sedis(100)	Spartobacteria_genera_incertae_sedis(100)	20	1	0	0	0	1	0	0	0	0	0	0	0	0	0	0	0	1	6	2	6	2	0	1	0	0	0	0	0	0	0	0	0
Otu00803	Bacteria(100)	Verrucomicrobia(100)	Spartobacteria(100)	Spartobacteria_order_incertae_sedis(100)	Spartobacteria_family_incertae_sedis(100)	Spartobacteria_genera_incertae_sedis(100)	20	5	3	0	1	0	2	0	1	0	0	1	1	0	0	0	0	0	0	0	0	0	0	1	0	0	1	0	0	1	3	0	0
Otu00804	Bacteria(100)	Proteobacteria(100)	Alphaproteobacteria(100)	Alphaproteobacteria_order_incertae_sedis(100)	Alphaproteobacteria_family_incertae_sedis(100)	Rhizomicrobium(100)	20	2	4	5	0	1	0	0	1	0	1	1	0	0	0	0	2	0	0	0	0	0	0	0	1	0	0	0	0	0	0	2	0
Otu00805	Bacteria(100)	Proteobacteria(100)	Alphaproteobacteria(100)	Rhodospirillales(100)	Acetobacteraceae(85)	Stella(85)	20	0	0	0	0	0	7	1	1	0	0	0	0	0	0	0	0	1	0	0	1	1	0	0	5	0	0	0	2	1	0	0	0
Otu00806	Bacteria(100)	Proteobacteria(100)	Alphaproteobacteria(100)	Rickettsiales(100)	Mitochondria(100)	Mitochondria_genus_incertae_sedis(100)	20	0	0	0	0	0	1	0	0	0	0	1	2	0	3	3	0	0	0	0	0	0	1	1	0	0	5	0	0	1	0	2	0
Otu00807	Bacteria(100)	Firmicutes(100)	Bacilli(100)	Bacillales(100)	Planococcaceae(100)	Lysinibacillus(61)	20	0	1	0	0	0	1	0	1	0	0	1	0	3	1	1	1	0	0	0	1	0	0	0	0	0	3	1	2	0	0	1	2
Otu00808	Bacteria(100)	Planctomycetes(100)	Planctomycetacia(100)	Planctomycetales(100)	Planctomycetaceae(100)	Singulisphaera(100)	20	1	1	0	1	0	1	2	3	0	0	0	0	0	0	0	0	1	0	0	1	3	5	1	0	0	0	0	0	0	0	0	0
Otu00809	Bacteria(100)	Proteobacteria(100)	Alphaproteobacteria(100)	Rhodospirillales(100)	Acetobacteraceae(80)	Craurococcus(80)	20	0	1	1	0	2	2	0	0	0	0	1	0	2	2	0	0	0	1	0	0	0	0	1	2	0	0	1	2	0	1	1	0
Otu00810	Bacteria(100)	Actinobacteria(100)	Actinobacteria(100)	Actinomycetales(100)	Thermomonosporaceae(100)	Actinoallomurus(61)	20	1	2	0	2	1	0	1	0	0	0	0	0	1	1	1	0	0	0	0	0	0	0	1	1	4	1	0	0	0	0	2	1
Otu00811	Bacteria(100)	Acidobacteria(100)	Acidobacteria_Gp2(100)	Acidobacteria_Gp2_order_incertae_sedis(100)	Acidobacteria_Gp2_family_incertae_sedis(100)	Gp2(100)	20	0	1	1	0	0	0	6	2	0	2	3	0	0	0	0	0	0	3	2	0	0	0	0	0	0	0	0	0	0	0	0	0
Otu00812	Bacteria(100)	Verrucomicrobia(100)	Subdivision3(100)	Subdivision3_order_incertae_sedis(100)	Subdivision3_family_incertae_sedis(100)	3_genus_incertae_sedis(100)	20	0	0	0	0	0	0	0	0	0	0	2	0	0	3	1	0	0	0	0	0	0	0	0	0	0	3	5	1	2	1	2	0
Otu00813	Bacteria(100)	Proteobacteria(100)	Deltaproteobacteria(100)	Myxococcales(100)	Polyangiaceae(100)	Sorangium(75)	20	1	0	0	0	1	7	0	2	1	0	0	0	3	1	0	1	0	0	1	0	0	0	0	0	1	0	0	1	0	0	0	0
Otu00814	Bacteria(100)	Proteobacteria(100)	Deltaproteobacteria(100)	Bdellovibrionales(100)	Bdellovibrionaceae(100)	Vampirovibrio(100)	20	2	0	0	0	0	1	0	0	0	0	1	1	0	0	1	3	0	0	0	0	0	4	0	0	1	3	2	1	0	0	0	0
Otu00815	Bacteria(100)	Actinobacteria(100)	Actinobacteria(100)	Solirubrobacterales(100)	Conexibacteraceae(100)	Conexibacter(100)	20	0	3	1	2	2	1	0	3	0	0	0	0	0	0	0	0	1	1	1	1	0	0	2	0	0	0	0	0	0	1	1	0
Otu00816	Bacteria(100)	Actinobacteria(100)	Actinobacteria(100)	Actinomycetales(100)	Pseudonocardiaceae(100)	Pseudonocardia(100)	20	0	0	0	0	0	6	0	4	3	1	1	2	0	0	0	0	1	0	0	0	0	0	0	0	0	0	1	0	0	0	0	1
Otu00817	Bacteria(100)	Actinobacteria(100)	Actinobacteria(100)	Acidimicrobiales(100)	Acidimicrobineae_incertae_sedis(100)	Aciditerrimonas(100)	20	5	0	5	4	0	1	0	0	0	0	0	0	0	0	0	0	1	0	3	0	0	0	0	1	0	0	0	0	0	0	0	0
Otu00818	Bacteria(100)	Planctomycetes(100)	Planctomycetacia(100)	Planctomycetales(100)	Planctomycetaceae(100)	Gemmata(100)	20	0	1	5	1	3	0	0	0	0	0	1	0	0	0	0	0	0	2	1	2	0	0	3	1	0	0	0	0	0	0	0	0
Otu00819	Bacteria(100)	Synergistetes(100)	Synergistia(100)	Synergistales(100)	Synergistaceae(100)	Aminomonas(100)	20	4	2	1	1	0	0	1	0	0	2	0	0	1	0	0	0	0	0	0	0	0	0	0	1	3	1	1	0	0	1	1	0
Otu00820	Bacteria(100)	Proteobacteria(100)	Alphaproteobacteria(100)	Caulobacterales(100)	Caulobacteraceae(100)	Phenylobacterium(100)	20	0	1	1	0	0	1	2	1	1	2	0	0	0	2	2	4	0	0	0	0	1	1	1	0	0	0	0	0	0	0	0	0
Otu00821	Bacteria(100)	Firmicutes(100)	Bacilli(100)	Bacillales(100)	Thermoactinomycetaceae_1(100)	Shimazuella(100)	20	2	0	1	4	0	0	0	1	0	0	0	0	0	0	0	0	1	0	7	3	0	0	1	0	0	0	0	0	0	0	0	0
Otu00822	Bacteria(100)	Proteobacteria(100)	Gammaproteobacteria(100)	Chromatiales(95)	Chromatiaceae(95)	Nitrosococcus(95)	19	0	1	0	0	0	0	0	0	1	0	0	0	0	0	0	6	0	0	0	0	0	0	0	0	0	6	1	4	0	0	0	0
Otu00823	Bacteria(100)	Proteobacteria(100)	Gammaproteobacteria(100)	Xanthomonadales(100)	Sinobacteraceae(100)	Steroidobacter(100)	19	0	2	0	0	0	0	0	0	1	2	3	0	3	1	2	1	0	0	0	1	0	0	0	1	1	0	0	1	0	0	0	0
Otu00824	Bacteria(100)	Proteobacteria(100)	Gammaproteobacteria(100)	Xanthomonadales(100)	Xanthomonadaceae(100)	Rudaea(100)	19	1	3	1	1	1	0	0	2	0	0	0	0	0	1	1	0	0	0	0	0	3	0	0	0	0	1	0	3	0	0	1	0
Otu00825	Bacteria(100)	Proteobacteria(100)	Alphaproteobacteria(100)	Rhizobiales(100)	Xanthobacteraceae(100)	Starkeya(100)	19	2	0	2	0	4	1	3	1	0	0	0	0	0	1	0	0	0	0	0	0	0	1	0	3	0	0	0	0	0	0	1	0
Otu00826	Bacteria(100)	Proteobacteria(100)	Alphaproteobacteria(100)	Rhodospirillales(100)	Rhodospirillaceae(100)	Desertibacter(100)	19	3	0	0	0	0	0	3	0	0	0	0	0	1	0	2	0	0	0	0	0	0	1	0	0	0	0	0	3	2	1	2	1
Otu00827	Bacteria(100)	Proteobacteria(100)	Alphaproteobacteria(100)	Rhodospirillales(100)	Rhodospirillaceae(100)	Desertibacter(100)	19	1	1	0	0	0	2	1	1	0	0	0	0	0	0	0	0	1	3	0	0	1	3	1	2	0	0	1	0	1	0	0	0
Otu00828	Bacteria(100)	Proteobacteria(100)	Alphaproteobacteria(100)	Rhodospirillales(100)	Acetobacteraceae(100)	Rhodopila(100)	19	0	1	0	0	0	0	0	1	4	0	0	0	0	2	0	2	0	0	0	0	1	2	0	0	0	4	1	1	0	0	0	0
Otu00829	Bacteria(100)	Acidobacteria(100)	Acidobacteria_Gp3(100)	Acidobacteria_Gp3_order_incertae_sedis(100)	Acidobacteria_Gp3_family_incertae_sedis(100)	Gp3(100)	19	1	5	2	0	1	1	0	0	0	0	0	0	0	0	0	0	0	0	0	0	0	1	0	1	1	1	1	2	0	1	1	0
Otu00830	Bacteria(100)	Acidobacteria(100)	Acidobacteria_Gp3(100)	Acidobacteria_Gp3_order_incertae_sedis(100)	Acidobacteria_Gp3_family_incertae_sedis(100)	Gp3(100)	19	3	0	0	0	2	0	2	2	1	1	2	0	0	1	0	0	0	0	0	0	0	1	2	1	0	1	0	0	0	0	0	0
Otu00831	Bacteria(100)	Acidobacteria(100)	Acidobacteria_Gp3(100)	Acidobacteria_Gp3_order_incertae_sedis(100)	Acidobacteria_Gp3_family_incertae_sedis(100)	Gp3(100)	19	0	0	0	0	1	0	2	2	0	0	2	0	0	0	0	0	0	0	2	1	0	0	0	0	0	0	0	2	5	0	2	0
Otu00832	Bacteria(100)	Acidobacteria(100)	Acidobacteria_Gp3(100)	Acidobacteria_Gp3_order_incertae_sedis(100)	Acidobacteria_Gp3_family_incertae_sedis(100)	Gp3(100)	19	4	1	0	2	0	0	0	0	0	0	0	0	0	0	0	0	1	1	1	2	0	1	3	3	0	0	0	0	0	0	0	0
Otu00833	Bacteria(100)	Acidobacteria(100)	Acidobacteria_Gp1(100)	Acidobacteria_Gp1_order_incertae_sedis(100)	Acidobacteria_Gp1_family_incertae_sedis(100)	Gp1(100)	19	0	1	1	1	0	0	0	0	0	0	0	1	0	0	1	4	0	0	0	0	0	1	0	0	0	1	0	2	0	1	4	1
Otu00834	Bacteria(100)	Acidobacteria(100)	Acidobacteria_Gp1(100)	Acidobacteria_Gp1_order_incertae_sedis(100)	Acidobacteria_Gp1_family_incertae_sedis(100)	Gp1(100)	19	0	2	0	0	0	0	0	0	0	1	2	0	0	0	1	5	0	0	0	0	1	1	0	0	1	1	2	0	0	1	1	0
Otu00835	Bacteria(100)	Acidobacteria(100)	Acidobacteria_Gp1(100)	Acidobacteria_Gp1_order_incertae_sedis(100)	Acidobacteria_Gp1_family_incertae_sedis(100)	Gp1(100)	19	0	0	0	0	0	0	2	0	5	3	0	0	0	0	0	4	0	0	0	0	0	0	0	0	1	2	0	1	0	1	0	0
Otu00836	Bacteria(100)	Proteobacteria(100)	Alphaproteobacteria(100)	Rhizobiales(100)	Methylocystaceae(90)	Methylocystis(90)	19	0	8	0	0	1	0	1	0	1	0	0	0	6	0	0	1	0	0	0	0	0	0	0	0	0	0	0	1	0	0	0	0
Otu00837	Bacteria(100)	Proteobacteria(100)	Alphaproteobacteria(100)	Rhodospirillales(100)	Acetobacteraceae(100)	Acidisoma(100)	19	2	0	1	2	1	2	0	0	0	0	0	0	0	0	0	0	2	2	1	4	0	1	0	1	0	0	0	0	0	0	0	0
Otu00838	Bacteria(100)	Proteobacteria(100)	Alphaproteobacteria(100)	Rhizobiales(100)	Bradyrhizobiaceae(95)	Rhodopseudomonas(95)	19	0	1	1	0	1	0	0	0	0	0	0	1	1	1	1	0	1	0	0	0	0	1	0	0	0	0	0	0	2	1	5	2
Otu00839	Bacteria(100)	Proteobacteria(100)	Alphaproteobacteria(100)	Rhodospirillales(100)	Acetobacteraceae(100)	Acidocella(100)	19	0	3	0	6	2	0	0	0	2	0	1	0	0	0	0	0	2	0	0	0	0	0	1	0	1	1	0	0	0	0	0	0
Otu00840	Bacteria(100)	Proteobacteria(100)	Alphaproteobacteria(100)	Rhodospirillales(100)	Rhodospirillaceae(95)	Desertibacter(95)	19	1	2	0	0	1	0	1	0	2	1	0	0	1	2	0	3	0	0	0	0	1	1	0	2	0	1	0	0	0	0	0	0
Otu00841	Bacteria(100)	Proteobacteria(100)	Alphaproteobacteria(100)	Rhizobiales(100)	Bradyrhizobiaceae(100)	Afipia(53)	19	1	0	1	1	0	1	2	1	2	2	1	0	0	0	0	0	1	0	0	0	1	1	0	1	2	0	0	0	0	1	0	0
Otu00842	Bacteria(100)	Proteobacteria(100)	Alphaproteobacteria(100)	Rhodospirillales(100)	Rhodospirillaceae(90)	Desertibacter(90)	19	0	1	0	1	1	0	3	1	0	3	0	0	0	0	0	0	0	0	0	0	0	1	1	3	0	1	2	1	0	0	0	0
Otu00843	Bacteria(100)	Gemmatimonadetes(100)	Gemmatimonadetes(100)	Gemmatimonadales(100)	Gemmatimonadaceae(100)	Gemmatimonas(100)	19	0	0	1	9	0	0	0	0	0	0	0	0	0	0	0	0	1	5	1	2	0	0	0	0	0	0	0	0	0	0	0	0
Otu00844	Bacteria(100)	Firmicutes(100)	Clostridia(100)	Thermoanaerobacterales(100)	Thermoanaerobacteraceae(100)	Syntrophaceticus(69)	19	1	1	0	0	1	0	0	0	0	0	0	0	1	2	4	0	0	0	0	0	0	0	1	3	1	0	3	0	0	1	0	0
Otu00845	Bacteria(100)	Firmicutes(100)	Clostridia(100)	Clostridiales(100)	Clostridiales_Incertae_Sedis_III(100)	Tepidanaerobacter(100)	19	1	3	4	1	0	1	0	0	0	0	0	0	0	0	0	0	0	1	0	2	2	0	0	4	0	0	0	0	0	0	0	0
Otu00846	Bacteria(100)	Proteobacteria(100)	Deltaproteobacteria(100)	Syntrophobacterales(100)	Syntrophaceae(100)	Desulfomonile(100)	19	0	0	1	2	0	0	1	0	0	1	0	0	0	1	0	2	3	1	2	2	0	1	2	0	0	0	0	0	0	0	0	0
Otu00847	Bacteria(100)	Proteobacteria(100)	Deltaproteobacteria(100)	Myxococcales(100)	Cystobacteraceae(100)	Cystobacter(74)	19	0	0	1	6	0	0	0	0	0	0	0	0	0	0	0	0	2	0	7	1	0	0	0	2	0	0	0	0	0	0	0	0
Otu00848	Bacteria(100)	Proteobacteria(100)	Deltaproteobacteria(100)	Myxococcales(100)	Polyangiaceae(85)	Byssovorax(74)	19	0	0	0	0	2	0	0	0	0	1	2	0	1	1	0	0	0	0	0	1	0	0	2	1	1	0	5	2	0	0	0	0
Otu00849	Bacteria(100)	Proteobacteria(100)	Deltaproteobacteria(100)	Myxococcales(100)	Polyangiaceae(53)	Chondromyces(53)	19	0	0	0	0	1	1	0	2	0	0	1	1	0	1	1	0	0	0	0	0	0	0	2	0	2	1	2	4	0	0	0	0
Otu00850	Bacteria(100)	Verrucomicrobia(100)	Spartobacteria(100)	Spartobacteria_order_incertae_sedis(100)	Spartobacteria_family_incertae_sedis(100)	Spartobacteria_genera_incertae_sedis(100)	19	0	0	0	0	0	0	0	0	0	0	0	0	0	0	0	0	0	0	0	0	0	0	0	0	2	2	2	7	4	2	0	0
Otu00851	Bacteria(100)	Planctomycetes(100)	Planctomycetacia(100)	Planctomycetales(100)	Planctomycetaceae(100)	Gemmata(95)	19	0	0	0	1	0	0	1	1	1	0	0	1	0	0	0	0	1	1	2	1	4	1	1	1	1	1	0	0	0	0	0	0
Otu00852	Bacteria(100)	Planctomycetes(100)	Planctomycetacia(100)	Planctomycetales(100)	Planctomycetaceae(100)	Blastopirellula(100)	19	0	3	1	0	1	0	3	0	0	4	0	0	0	1	1	1	0	1	0	0	0	0	0	1	0	2	0	0	0	0	0	0
Otu00853	Bacteria(100)	Planctomycetes(100)	Planctomycetacia(100)	Planctomycetales(100)	Planctomycetaceae(100)	Blastopirellula(100)	19	0	0	0	0	0	1	0	0	1	1	3	4	2	3	0	0	0	0	0	0	0	0	0	0	1	0	0	0	0	1	0	2
Otu00854	Bacteria(100)	Planctomycetes(100)	Planctomycetacia(100)	Planctomycetales(100)	Planctomycetaceae(100)	Zavarzinella(100)	19	0	0	0	0	1	0	3	0	1	3	0	0	0	0	1	1	0	0	0	0	1	2	2	2	1	0	1	0	0	0	0	0
Otu00855	Bacteria(100)	Planctomycetes(100)	Planctomycetacia(100)	Planctomycetales(100)	Planctomycetaceae(100)	Gemmata(100)	19	0	0	1	0	0	0	1	0	0	3	1	0	0	0	0	0	1	0	0	2	2	4	2	1	0	0	0	0	1	0	0	0
Otu00856	Bacteria(100)	Actinobacteria(100)	Actinobacteria(100)	Actinomycetales(100)	Thermomonosporaceae(100)	Actinoallomurus(100)	19	0	2	1	1	2	0	1	0	0	1	3	0	0	0	2	0	0	0	0	3	0	0	0	0	0	0	1	0	0	0	2	0
Otu00857	Bacteria(100)	Actinobacteria(100)	Actinobacteria(100)	Actinomycetales(100)	_incertae_sedis(100)	Sinosporangium(100)	19	0	1	0	0	1	0	1	1	1	0	0	1	1	0	0	4	0	0	0	0	1	1	1	0	1	1	2	1	0	0	0	0
Otu00858	Bacteria(100)	Actinobacteria(100)	Actinobacteria(100)	Actinomycetales(100)	Micromonosporaceae(100)	Verrucosispora(95)	19	0	0	0	0	1	1	0	2	0	2	4	5	1	0	0	0	0	0	0	0	0	0	0	1	0	0	0	0	0	0	1	1
Otu00859	Bacteria(100)	Actinobacteria(100)	Actinobacteria(100)	Actinomycetales(100)	Thermomonosporaceae(100)	Thermomonospora(100)	19	1	1	0	0	0	1	1	0	1	0	0	0	0	2	0	1	0	0	0	0	0	0	0	0	3	0	2	0	2	3	0	1
Otu00860	Bacteria(100)	Actinobacteria(100)	Actinobacteria(100)	Actinomycetales(100)	Mycobacteriaceae(95)	Mycobacterium(95)	19	0	0	1	1	1	0	3	0	2	1	0	0	0	1	1	0	1	1	1	0	0	2	0	2	0	0	0	1	0	0	0	0
Otu00861	Bacteria(100)	Acidobacteria(100)	Acidobacteria_Gp6(100)	Acidobacteria_Gp6_order_incertae_sedis(100)	Acidobacteria_Gp6_family_incertae_sedis(100)	Gp6(100)	19	1	1	1	2	0	0	0	0	0	0	0	0	0	0	0	0	2	0	2	6	0	1	0	2	0	0	0	0	0	0	0	1
Otu00862	Bacteria(100)	Actinobacteria(100)	Actinobacteria(100)	Actinomycetales(100)	Thermomonosporaceae(100)	Thermomonospora(100)	19	0	3	0	0	2	0	0	0	2	0	0	0	4	2	1	0	0	0	0	0	0	1	0	2	0	0	2	0	0	0	0	0
Otu00863	Bacteria(100)	Actinobacteria(100)	Actinobacteria(100)	Actinomycetales(100)	Thermomonosporaceae(100)	Thermomonospora(100)	19	0	0	0	1	0	0	2	0	0	0	0	0	3	0	0	0	7	4	2	0	0	0	0	0	0	0	0	0	0	0	0	0
Otu00864	Bacteria(100)	Actinobacteria(100)	Actinobacteria(100)	Actinomycetales(100)	Nocardioidaceae(53)	Actinopolymorpha(53)	19	0	0	0	0	2	0	6	3	2	2	3	0	0	0	0	0	0	0	0	0	0	1	0	0	0	0	0	0	0	0	0	0
Otu00865	Bacteria(100)	Firmicutes(100)	Clostridia(100)	Clostridiales(100)	Clostridiales_Incertae_Sedis_III(95)	Tepidanaerobacter(95)	19	2	0	1	4	0	0	0	0	0	0	0	0	0	0	0	0	0	1	0	2	0	0	2	7	0	0	0	0	0	0	0	0
Otu00866	Bacteria(100)	Firmicutes(100)	Clostridia(100)	Thermoanaerobacterales(100)	Thermoanaerobacteraceae(100)	Desulfovirgula(100)	19	0	0	0	0	1	0	0	0	1	0	2	1	0	0	0	1	1	0	0	0	7	5	0	0	0	0	0	0	0	0	0	0
Otu00867	Bacteria(100)	Verrucomicrobia(100)	Subdivision3(100)	Subdivision3_order_incertae_sedis(100)	Subdivision3_family_incertae_sedis(100)	3_genus_incertae_sedis(100)	19	0	0	1	0	0	0	0	0	0	0	2	0	1	1	0	0	0	0	0	0	0	0	0	0	1	0	2	0	0	10	0	1
Otu00868	Bacteria(100)	Planctomycetes(100)	Planctomycetacia(100)	Planctomycetales(100)	Planctomycetaceae(100)	Gemmata(100)	19	0	0	0	0	1	0	0	0	1	0	1	0	0	1	0	8	0	0	0	0	0	2	1	0	0	1	2	0	0	1	0	0
Otu00869	Bacteria(100)	Planctomycetes(100)	Planctomycetacia(100)	Planctomycetales(100)	Planctomycetaceae(100)	Zavarzinella(95)	19	0	0	0	0	3	0	0	1	0	2	2	0	0	1	2	0	0	0	0	1	1	3	0	0	0	1	0	0	1	0	0	1
Otu00870	Bacteria(100)	Planctomycetes(100)	Planctomycetacia(100)	Planctomycetales(100)	Planctomycetaceae(100)	Gemmata(100)	18	1	1	0	0	1	0	0	0	1	0	0	2	0	2	0	1	0	0	0	0	2	3	0	0	0	2	0	0	0	0	2	0
Otu00871	Bacteria(100)	Planctomycetes(100)	Planctomycetacia(100)	Planctomycetales(100)	Planctomycetaceae(100)	Singulisphaera(100)	18	0	0	2	1	0	0	0	1	0	2	1	1	0	0	0	1	0	1	0	0	0	1	2	0	2	0	0	0	0	0	0	3
Otu00872	Bacteria(100)	Planctomycetes(100)	Planctomycetacia(100)	Planctomycetales(100)	Planctomycetaceae(100)	Singulisphaera(100)	18	0	0	0	0	3	1	0	1	0	0	1	0	2	0	1	0	1	0	0	0	4	3	0	0	0	0	1	0	0	0	0	0
Otu00873	Bacteria(100)	Planctomycetes(100)	Planctomycetacia(100)	Planctomycetales(100)	Planctomycetaceae(100)	Singulisphaera(100)	18	0	0	0	0	1	0	0	0	0	0	1	1	3	1	0	0	0	0	0	0	0	0	0	0	1	5	2	0	1	2	0	0
Otu00874	Bacteria(100)	Planctomycetes(100)	Planctomycetacia(100)	Planctomycetales(100)	Planctomycetaceae(100)	Blastopirellula(95)	18	1	1	1	1	1	0	0	0	0	1	0	2	1	1	0	0	0	0	0	0	0	0	1	2	0	0	0	0	0	3	1	1
Otu00875	Bacteria(100)	Planctomycetes(100)	Planctomycetacia(100)	Planctomycetales(100)	Planctomycetaceae(100)	Zavarzinella(100)	18	1	1	0	1	0	0	1	0	0	0	0	0	0	0	0	1	1	2	1	3	1	1	1	1	0	1	0	0	0	0	1	0
Otu00876	Bacteria(100)	Proteobacteria(100)	Deltaproteobacteria(100)	Myxococcales(100)	Myxococcaceae(100)	Pyxidicoccus(89)	18	0	0	0	0	0	0	0	0	0	0	0	0	0	0	0	0	0	9	3	4	0	0	0	2	0	0	0	0	0	0	0	0
Otu00877	Bacteria(100)	Actinobacteria(100)	Actinobacteria(100)	Actinomycetales(100)	Pseudonocardiaceae(100)	Crossiella(100)	18	2	1	0	1	3	3	2	2	0	0	1	1	1	0	0	0	0	0	0	0	0	0	0	0	0	0	0	0	0	0	1	0
Otu00878	Bacteria(100)	Firmicutes(100)	Bacilli(100)	Bacillales(100)	Thermoactinomycetaceae_1(100)	Desmospora(100)	18	0	0	0	0	0	0	0	0	0	0	0	0	0	0	0	0	2	1	8	7	0	0	0	0	0	0	0	0	0	0	0	0
Otu00879	Bacteria(100)	Acidobacteria(100)	Acidobacteria_Gp3(100)	Acidobacteria_Gp3_order_incertae_sedis(100)	Acidobacteria_Gp3_family_incertae_sedis(100)	Gp3(100)	18	2	0	0	2	0	0	0	0	0	0	0	0	0	0	0	0	3	5	4	0	1	0	1	0	0	0	0	0	0	0	0	0
Otu00880	Bacteria(100)	Acidobacteria(100)	Acidobacteria_Gp3(100)	Acidobacteria_Gp3_order_incertae_sedis(100)	Acidobacteria_Gp3_family_incertae_sedis(100)	Gp3(100)	18	0	0	0	0	0	1	0	1	0	1	0	0	1	0	1	0	0	0	0	0	0	0	0	0	1	1	7	1	0	3	0	0
Otu00881	Bacteria(100)	Acidobacteria(100)	Acidobacteria_Gp3(100)	Acidobacteria_Gp3_order_incertae_sedis(100)	Acidobacteria_Gp3_family_incertae_sedis(100)	Gp3(100)	18	0	1	0	0	0	0	3	0	1	0	0	0	0	2	3	0	0	0	0	0	0	2	0	0	0	0	3	1	2	0	0	0
Otu00882	Bacteria(100)	Proteobacteria(100)	Alphaproteobacteria(100)	Rhizobiales(100)	Hyphomicrobiaceae(95)	Blastochloris(95)	18	0	0	0	0	1	0	0	0	4	1	0	0	0	1	1	8	0	0	1	0	0	0	0	0	0	0	0	0	0	0	1	0
Otu00883	Bacteria(100)	Proteobacteria(100)	Alphaproteobacteria(100)	Rhizobiales(100)	Hyphomicrobiaceae(100)	Pedomicrobium(100)	18	0	0	0	0	0	1	0	0	0	1	1	6	1	0	0	0	0	0	0	0	0	0	0	0	2	0	0	2	1	1	0	2
Otu00884	Bacteria(100)	Proteobacteria(100)	Alphaproteobacteria(100)	Rhizobiales(100)	Hyphomicrobiaceae(100)	Rhodomicrobium(100)	18	1	0	0	0	2	0	0	1	1	0	0	0	3	3	1	0	0	1	0	0	1	0	1	0	0	0	0	1	0	1	1	0
Otu00885	Bacteria(100)	Verrucomicrobia(100)	Spartobacteria(100)	Spartobacteria_order_incertae_sedis(100)	Spartobacteria_family_incertae_sedis(100)	Spartobacteria_genera_incertae_sedis(100)	18	0	0	0	0	0	0	1	0	0	0	0	1	0	0	0	0	0	0	0	0	0	0	0	1	2	0	0	0	4	1	5	3
Otu00886	Bacteria(100)	Verrucomicrobia(100)	Spartobacteria(100)	Spartobacteria_order_incertae_sedis(100)	Spartobacteria_family_incertae_sedis(100)	Spartobacteria_genera_incertae_sedis(100)	18	0	0	1	0	0	0	0	0	0	1	0	0	0	0	0	3	0	0	0	0	0	0	0	0	2	1	0	5	2	0	3	0
Otu00887	Bacteria(100)	Verrucomicrobia(100)	Spartobacteria(100)	Spartobacteria_order_incertae_sedis(100)	Spartobacteria_family_incertae_sedis(100)	Spartobacteria_genera_incertae_sedis(100)	18	3	0	5	0	0	0	0	0	0	0	0	0	0	0	0	0	0	0	0	0	1	6	1	2	0	0	0	0	0	0	0	0
Otu00888	Bacteria(100)	Verrucomicrobia(100)	Spartobacteria(100)	Spartobacteria_order_incertae_sedis(100)	Spartobacteria_family_incertae_sedis(100)	Spartobacteria_genera_incertae_sedis(100)	18	2	1	0	1	0	0	0	4	1	1	0	1	1	2	0	0	0	0	0	0	0	1	0	0	0	0	0	0	1	1	1	0
Otu00889	Bacteria(100)	Verrucomicrobia(100)	Spartobacteria(100)	Spartobacteria_order_incertae_sedis(100)	Spartobacteria_family_incertae_sedis(100)	Spartobacteria_genera_incertae_sedis(100)	18	0	0	0	0	0	1	0	1	0	0	0	1	0	0	0	0	0	0	0	0	0	0	0	0	1	0	1	2	6	3	1	1
Otu00890	Bacteria(100)	Verrucomicrobia(100)	Spartobacteria(100)	Spartobacteria_order_incertae_sedis(100)	Spartobacteria_family_incertae_sedis(100)	Spartobacteria_genera_incertae_sedis(100)	18	0	0	0	0	0	0	0	0	0	0	0	1	0	0	0	0	0	0	0	0	0	0	0	0	1	1	0	5	5	1	4	0
Otu00891	Bacteria(100)	Verrucomicrobia(100)	Spartobacteria(100)	Spartobacteria_order_incertae_sedis(100)	Spartobacteria_family_incertae_sedis(100)	Spartobacteria_genera_incertae_sedis(100)	18	0	0	1	0	1	0	1	2	1	0	0	0	0	0	0	0	0	0	0	0	0	0	2	1	4	0	0	0	2	2	1	0
Otu00892	Bacteria(100)	Proteobacteria(100)	Alphaproteobacteria(100)	Rhodospirillales(100)	Rhodospirillaceae(100)	Desertibacter(95)	18	0	1	1	1	0	0	0	0	0	2	0	0	0	4	2	1	1	0	0	0	0	1	1	2	0	0	0	0	0	0	1	0
Otu00893	Bacteria(100)	Proteobacteria(100)	Alphaproteobacteria(100)	Rhodospirillales(100)	Acetobacteraceae(100)	Ameyamaea(84)	18	0	0	0	0	2	0	0	0	1	0	0	1	0	1	5	1	0	2	0	1	2	0	0	0	1	0	1	0	0	0	0	0
Otu00894	Bacteria(100)	Proteobacteria(100)	Alphaproteobacteria(100)	Rhizobiales(100)	Bradyrhizobiaceae(89)	Bradyrhizobium(89)	18	0	4	0	0	1	2	1	0	1	0	2	0	0	0	0	0	0	0	0	0	0	0	0	1	1	1	1	0	3	0	0	0
Otu00895	Bacteria(100)	Proteobacteria(100)	Alphaproteobacteria(100)	Rhizobiales(100)	Hyphomicrobiaceae(95)	Rhodoplanes(95)	18	0	0	0	0	4	2	0	1	0	1	0	0	0	0	1	0	0	1	0	1	1	1	0	0	0	1	0	1	2	0	0	1
Otu00896	Bacteria(100)	Proteobacteria(100)	Alphaproteobacteria(100)	Rhizobiales(100)	Bradyrhizobiaceae(95)	Nitrobacter(95)	18	0	2	1	0	2	0	0	0	3	1	2	1	2	1	0	0	0	0	0	0	0	0	0	0	0	1	0	0	2	0	0	0
Otu00897	Bacteria(100)	Proteobacteria(100)	Alphaproteobacteria(100)	Rhodospirillales(100)	Acetobacteraceae(89)	Stella(89)	18	0	1	0	0	1	1	2	0	0	0	1	0	1	1	1	0	1	0	0	0	3	1	1	1	0	0	0	0	0	1	1	0
Otu00898	Bacteria(100)	Proteobacteria(100)	Alphaproteobacteria(100)	Rhodospirillales(100)	Acetobacteraceae(100)	Acidisoma(100)	18	6	0	0	0	0	1	0	1	1	1	0	0	0	0	0	0	0	0	0	5	0	1	1	1	0	0	0	0	0	0	0	0
Otu00899	Bacteria(100)	Proteobacteria(100)	Alphaproteobacteria(100)	Rhodospirillales(100)	Acetobacteraceae(100)	Stella(100)	18	0	0	0	1	0	0	1	2	0	0	1	2	0	0	0	0	0	0	0	0	0	0	0	1	0	0	0	1	0	0	0	9
Otu00900	Bacteria(100)	Proteobacteria(100)	Alphaproteobacteria(100)	Rhizobiales(100)	Hyphomicrobiaceae(100)	Rhodoplanes(100)	18	0	2	0	0	0	0	0	0	0	1	2	2	2	4	0	1	0	0	0	0	0	0	0	0	0	0	2	0	0	2	0	0
Otu00901	Bacteria(100)	Chloroflexi(100)	Ktedonobacteria(100)	Ktedonobacterales(100)	Ktedonobacteraceae(100)	Ktedonobacter(100)	18	0	2	2	3	0	0	0	0	0	0	0	0	0	0	0	0	1	2	1	7	0	0	0	0	0	0	0	0	0	0	0	0
Otu00902	Bacteria(100)	Chloroflexi(100)	Ktedonobacteria(100)	Ktedonobacterales(100)	Ktedonobacteraceae(100)	Ktedonobacter(100)	18	1	0	2	1	0	0	0	0	0	0	0	0	0	0	0	0	1	4	8	1	0	0	0	0	0	0	0	0	0	0	0	0
Otu00903	Bacteria(100)	Actinobacteria(100)	Actinobacteria(100)	Actinomycetales(100)	Propionibacteriaceae(100)	Propionibacterium(100)	18	0	0	0	0	0	0	0	0	0	0	0	1	0	0	1	2	8	1	2	1	0	0	1	0	0	0	0	0	0	0	1	0
Otu00904	Bacteria(100)	Actinobacteria(100)	Actinobacteria(100)	Acidimicrobiales(100)	Acidimicrobineae_incertae_sedis(100)	Aciditerrimonas(100)	18	2	0	0	0	0	1	1	2	2	1	2	1	0	0	0	0	0	0	0	0	0	0	0	0	0	0	0	0	2	1	0	3
Otu00905	Bacteria(100)	Acidobacteria(100)	Acidobacteria_Gp4(100)	Acidobacteria_Gp4_order_incertae_sedis(100)	Acidobacteria_Gp4_family_incertae_sedis(100)	Gp4(100)	18	0	0	0	0	0	0	1	0	0	0	0	2	0	0	0	0	0	0	0	0	0	0	0	0	2	0	1	0	5	4	1	2
Otu00906	Bacteria(100)	Acidobacteria(100)	Acidobacteria_Gp4(100)	Acidobacteria_Gp4_order_incertae_sedis(100)	Acidobacteria_Gp4_family_incertae_sedis(100)	Gp4(100)	18	1	3	5	2	3	0	0	0	0	0	0	0	0	0	0	0	0	0	0	0	0	1	1	2	0	0	0	0	0	0	0	0
Otu00907	Bacteria(100)	Actinobacteria(100)	Actinobacteria(100)	Solirubrobacterales(100)	Conexibacteraceae(100)	Conexibacter(100)	18	5	1	0	0	1	2	3	5	0	0	0	0	0	1	0	0	0	0	0	0	0	0	0	0	0	0	0	0	0	0	0	0
Otu00908	Bacteria(100)	Actinobacteria(100)	Actinobacteria(100)	Actinomycetales(100)	Thermomonosporaceae(78)	Thermomonospora(73)	18	0	0	0	0	0	0	0	0	1	0	2	0	1	2	2	8	0	0	0	0	0	0	1	0	0	1	0	0	0	0	0	0
Otu00909	Bacteria(100)	Proteobacteria(100)	Betaproteobacteria(100)	Burkholderiales(100)	Burkholderiales_incertae_sedis(84)	Sphaerotilus(84)	18	0	1	0	0	1	1	0	1	3	1	2	0	0	1	2	0	0	0	0	0	0	0	1	1	3	0	0	0	0	0	0	0
Otu00910	Bacteria(100)	Proteobacteria(100)	Betaproteobacteria(100)	Burkholderiales(100)	Burkholderiaceae(100)	Burkholderia(100)	18	1	0	0	1	0	0	1	0	1	0	1	0	2	1	0	0	1	0	0	1	2	2	2	0	0	0	0	1	0	0	1	0
Otu00911	Bacteria(100)	Proteobacteria(100)	Gammaproteobacteria(100)	Xanthomonadales(100)	Sinobacteraceae(100)	Nevskia(100)	18	1	0	1	0	1	1	0	0	2	2	1	0	0	3	0	1	0	0	0	0	1	1	0	0	0	1	2	0	0	0	0	0
Otu00912	Bacteria(100)	Proteobacteria(100)	Gammaproteobacteria(100)	Chromatiales(100)	Ectothiorhodospiraceae(100)	Ectothiorhodosinus(95)	18	1	0	2	4	0	0	1	0	0	0	0	0	0	0	0	2	1	2	4	0	0	0	0	0	1	0	0	0	0	0	0	0
Otu00913	Bacteria(100)	Proteobacteria(100)	Gammaproteobacteria(100)	Chromatiales(100)	Ectothiorhodospiraceae(100)	Arhodomonas(62)	18	0	0	0	0	0	1	0	0	0	1	2	0	1	2	1	1	0	0	0	0	1	1	1	0	0	4	0	0	0	1	1	0
Otu00914	Bacteria(100)	Proteobacteria(100)	Gammaproteobacteria(100)	Gammaproteobacteria_order_incertae_sedis(73)	Gammaproteobacteria_family_incertae_sedis(73)	Thiohalobacter(73)	18	0	0	0	0	0	1	1	0	0	0	1	1	2	3	0	2	0	0	0	0	0	0	2	1	0	1	1	0	0	1	1	0
Otu00915	Bacteria(100)	Acidobacteria(100)	Acidobacteria_Gp1(100)	Acidobacteria_Gp1_order_incertae_sedis(100)	Acidobacteria_Gp1_family_incertae_sedis(100)	Gp1(100)	18	0	0	0	0	0	0	0	0	1	2	0	5	2	0	0	0	0	0	0	0	0	0	0	0	4	0	1	0	0	1	2	0
Otu00916	Bacteria(100)	Acidobacteria(100)	Acidobacteria_Gp1(100)	Acidobacteria_Gp1_order_incertae_sedis(100)	Acidobacteria_Gp1_family_incertae_sedis(100)	Gp1(100)	18	3	0	1	0	1	0	0	0	0	5	1	2	2	0	0	0	0	0	0	0	0	1	0	0	0	1	0	0	0	0	1	0
Otu00917	Bacteria(100)	Proteobacteria(100)	Deltaproteobacteria(100)	Myxococcales(100)	Kofleriaceae(100)	Kofleria(100)	18	0	1	0	0	0	0	1	0	0	2	1	1	1	1	0	0	0	0	0	0	0	0	0	0	1	0	4	0	4	0	1	0
Otu00918	Bacteria(100)	Firmicutes(100)	Negativicutes(100)	Selenomonadales(100)	Veillonellaceae(100)	Sporolituus(100)	18	0	1	0	0	1	0	1	0	0	0	0	0	0	0	0	0	0	6	5	1	0	1	0	2	0	0	0	0	0	0	0	0
Otu00919	Bacteria(100)	Proteobacteria(100)	Deltaproteobacteria(100)	Myxococcales(100)	Cystobacteraceae(100)	Anaeromyxobacter(100)	18	0	0	2	8	0	0	0	0	0	0	0	0	0	0	0	0	0	0	6	2	0	0	0	0	0	0	0	0	0	0	0	0
Otu00920	Bacteria(100)	Verrucomicrobia(100)	Subdivision3(100)	Subdivision3_order_incertae_sedis(100)	Subdivision3_family_incertae_sedis(100)	3_genus_incertae_sedis(100)	18	1	0	1	0	0	0	0	0	0	1	0	0	0	0	0	0	0	0	0	0	0	0	1	0	1	1	1	1	3	5	2	0
Otu00921	Bacteria(100)	Verrucomicrobia(100)	Spartobacteria(100)	Spartobacteria_order_incertae_sedis(100)	Spartobacteria_family_incertae_sedis(100)	Spartobacteria_genera_incertae_sedis(100)	17	0	0	0	0	0	0	0	1	0	0	0	2	1	0	0	1	0	1	0	0	5	2	0	2	0	1	0	0	0	1	0	0
Otu00922	Bacteria(100)	Verrucomicrobia(100)	Spartobacteria(100)	Spartobacteria_order_incertae_sedis(100)	Spartobacteria_family_incertae_sedis(100)	Spartobacteria_genera_incertae_sedis(100)	17	0	0	0	0	0	0	0	1	1	3	1	0	0	0	1	0	0	0	0	0	2	0	0	0	1	0	0	4	1	0	2	0
Otu00923	Bacteria(100)	Verrucomicrobia(100)	Spartobacteria(100)	Spartobacteria_order_incertae_sedis(100)	Spartobacteria_family_incertae_sedis(100)	Spartobacteria_genera_incertae_sedis(100)	17	2	3	0	0	0	0	1	0	1	0	1	0	0	0	0	3	0	0	0	0	0	3	1	0	0	0	1	1	0	0	0	0
Otu00924	Bacteria(100)	Planctomycetes(100)	Planctomycetacia(100)	Planctomycetales(100)	Planctomycetaceae(100)	Singulisphaera(100)	17	1	1	0	0	1	3	2	1	3	0	0	0	1	1	0	0	0	0	0	0	0	1	2	0	0	0	0	0	0	0	0	0
Otu00925	Bacteria(100)	Planctomycetes(100)	Planctomycetacia(100)	Planctomycetales(100)	Planctomycetaceae(100)	Gemmata(100)	17	0	1	0	0	0	0	0	2	0	1	3	1	2	0	3	0	0	0	0	0	0	0	0	0	1	0	1	0	2	0	0	0
Otu00926	Bacteria(100)	Planctomycetes(100)	Planctomycetacia(100)	Planctomycetales(100)	Planctomycetaceae(100)	Singulisphaera(100)	17	0	0	2	0	1	2	2	2	3	0	0	0	2	0	0	0	0	1	0	0	0	0	1	0	1	0	0	0	0	0	0	0
Otu00927	Bacteria(100)	Planctomycetes(100)	Planctomycetacia(100)	Planctomycetales(100)	Planctomycetaceae(100)	Planctomyces(100)	17	0	0	1	0	0	0	0	1	0	0	1	0	0	0	0	0	0	0	0	0	0	1	0	0	2	1	0	3	0	3	1	3
Otu00928	Bacteria(100)	Planctomycetes(100)	Planctomycetacia(100)	Planctomycetales(100)	Planctomycetaceae(100)	Gemmata(89)	17	1	0	2	10	0	0	0	0	0	0	0	0	0	0	0	0	0	0	0	0	0	0	2	2	0	0	0	0	0	0	0	0
Otu00929	Bacteria(100)	Planctomycetes(100)	Planctomycetacia(100)	Planctomycetales(100)	Planctomycetaceae(100)	Singulisphaera(100)	17	0	0	0	0	0	1	2	2	1	0	0	1	1	0	0	1	0	0	0	0	1	0	0	1	0	1	0	0	1	3	0	1
Otu00930	Bacteria(100)	Planctomycetes(100)	Planctomycetacia(100)	Planctomycetales(100)	Planctomycetaceae(100)	Zavarzinella(89)	17	1	1	0	0	3	0	0	0	0	0	0	2	1	0	1	0	2	0	0	1	1	2	2	0	0	0	0	0	0	0	0	0
Otu00931	Bacteria(100)	Planctomycetes(100)	Planctomycetacia(100)	Planctomycetales(100)	Planctomycetaceae(100)	Isosphaera(100)	17	0	0	0	0	0	0	0	0	0	0	1	0	0	0	0	0	0	2	0	1	8	3	1	0	0	0	0	0	0	1	0	0
Otu00932	Bacteria(100)	Planctomycetes(100)	Planctomycetacia(100)	Planctomycetales(100)	Planctomycetaceae(100)	Singulisphaera(100)	17	1	0	0	0	0	1	0	4	3	1	1	1	0	0	0	0	0	0	0	0	1	1	2	0	0	0	0	0	0	0	0	1
Otu00933	Bacteria(100)	Proteobacteria(100)	Gammaproteobacteria(100)	Oceanospirillales(100)	Halomonadaceae(100)	Halotalea(100)	17	1	0	0	0	1	0	0	0	0	0	0	4	0	0	0	0	0	0	0	0	0	0	0	0	3	0	0	0	0	0	0	8
Otu00934	Bacteria(100)	Proteobacteria(100)	Gammaproteobacteria(100)	Xanthomonadales(100)	Sinobacteraceae(100)	Steroidobacter(100)	17	0	0	0	0	0	0	0	0	0	0	0	0	0	1	1	6	0	0	0	1	1	1	1	1	1	0	1	0	0	2	0	0
Otu00935	Bacteria(100)	Chloroflexi(100)	Ktedonobacteria(100)	Ktedonobacterales(100)	Ktedonobacteraceae(100)	Ktedonobacter(100)	17	0	0	2	8	0	0	0	0	0	0	0	0	0	0	0	0	2	2	0	1	0	1	0	1	0	0	0	0	0	0	0	0
Otu00936	Bacteria(100)	Acidobacteria(100)	Acidobacteria_Gp6(100)	Acidobacteria_Gp6_order_incertae_sedis(100)	Acidobacteria_Gp6_family_incertae_sedis(100)	Gp6(100)	17	1	0	2	0	0	1	1	1	0	1	0	3	1	0	0	0	0	0	0	0	0	1	0	2	2	0	1	0	0	0	0	0
Otu00937	Bacteria(100)	Bacteroidetes(100)	Bacteroidia(100)	Bacteroidales(100)	Bacteroidaceae(100)	Anaerorhabdus(100)	17	0	0	0	0	0	0	0	0	1	0	0	0	0	2	7	6	0	0	0	0	0	0	0	0	0	0	0	0	0	1	0	0
Otu00938	Bacteria(100)	Firmicutes(100)	Clostridia(100)	Thermoanaerobacterales(100)	Thermoanaerobacteraceae(100)	Desulfovirgula(100)	17	1	0	1	2	1	0	0	0	0	0	0	0	0	0	0	0	1	0	5	0	0	0	5	1	0	0	0	0	0	0	0	0
Otu00939	Bacteria(100)	Chloroflexi(100)	Thermomicrobia(100)	Sphaerobacterales(95)	Sphaerobacteraceae(95)	Sphaerobacter(95)	17	0	3	1	0	0	0	0	0	0	0	0	0	0	0	0	0	0	1	7	2	0	0	0	2	0	0	0	0	0	0	0	1
Otu00940	Bacteria(100)	Proteobacteria(100)	Gammaproteobacteria(100)	Alteromonadales(100)	Shewanellaceae(100)	Shewanella(100)	17	0	0	0	0	1	0	0	0	0	0	0	0	1	0	1	0	7	3	4	0	0	0	0	0	0	0	0	0	0	0	0	0
Otu00941	Bacteria(100)	Proteobacteria(100)	Gammaproteobacteria(100)	Chromatiales(100)	Chromatiaceae(71)	Nitrosococcus(71)	17	1	1	0	0	0	0	1	1	0	1	0	2	0	0	0	0	0	0	0	0	1	1	0	0	1	2	0	0	1	3	0	1
Otu00942	Bacteria(100)	Firmicutes(100)	Clostridia(100)	Clostridiales(100)	Peptococcaceae_2(100)	Desulfurispora(100)	17	0	0	0	2	0	0	0	0	0	0	0	0	0	0	0	0	0	1	8	6	0	0	0	0	0	0	0	0	0	0	0	0
Otu00943	Bacteria(100)	Acidobacteria(100)	Acidobacteria_Gp16(100)	Acidobacteria_Gp16_order_incertae_sedis(100)	Acidobacteria_Gp16_family_incertae_sedis(100)	Gp16(100)	17	0	0	0	0	0	0	0	0	0	0	0	6	0	0	0	0	0	0	0	0	0	0	0	0	0	0	0	0	2	1	2	6
Otu00944	Bacteria(100)	Acidobacteria(100)	Acidobacteria_Gp7(100)	Acidobacteria_Gp7_order_incertae_sedis(100)	Acidobacteria_Gp7_family_incertae_sedis(100)	Gp7(100)	17	2	0	2	0	1	0	0	0	0	3	1	0	0	0	0	0	1	1	2	0	0	0	0	1	0	0	0	1	0	0	2	0
Otu00945	Bacteria(100)	Firmicutes(100)	Clostridia(100)	Thermoanaerobacterales(100)	Thermoanaerobacteraceae(100)	Desulfovirgula(100)	17	0	2	2	0	0	0	1	0	1	0	0	1	0	0	0	1	1	3	2	0	1	0	1	0	0	0	0	0	0	0	1	0
Otu00946	Bacteria(100)	Firmicutes(100)	Clostridia(100)	Thermoanaerobacterales(100)	Thermoanaerobacteraceae(100)	Desulfovirgula(100)	17	0	0	2	0	0	0	0	0	0	0	0	0	0	0	0	0	0	8	2	5	0	0	0	0	0	0	0	0	0	0	0	0
Otu00947	Bacteria(100)	Acidobacteria(100)	Acidobacteria_Gp3(100)	Acidobacteria_Gp3_order_incertae_sedis(100)	Acidobacteria_Gp3_family_incertae_sedis(100)	Gp3(100)	17	0	2	2	0	2	1	0	0	1	0	0	0	0	1	0	5	0	0	0	0	0	1	0	0	0	1	0	1	0	0	0	0
Otu00948	Bacteria(100)	Acidobacteria(100)	Acidobacteria_Gp3(100)	Acidobacteria_Gp3_order_incertae_sedis(100)	Acidobacteria_Gp3_family_incertae_sedis(100)	Gp3(100)	17	0	3	1	1	0	0	1	0	0	1	0	0	1	1	0	1	0	0	1	1	0	0	1	0	0	0	0	1	1	1	1	0
Otu00949	Bacteria(100)	Acidobacteria(100)	Acidobacteria_Gp3(100)	Acidobacteria_Gp3_order_incertae_sedis(100)	Acidobacteria_Gp3_family_incertae_sedis(100)	Gp3(100)	17	0	0	0	2	0	0	0	0	0	0	0	0	0	0	0	0	0	3	7	5	0	0	0	0	0	0	0	0	0	0	0	0
Otu00950	Bacteria(100)	Acidobacteria(100)	Acidobacteria_Gp3(100)	Acidobacteria_Gp3_order_incertae_sedis(100)	Acidobacteria_Gp3_family_incertae_sedis(100)	Gp3(100)	17	0	0	0	0	2	0	0	0	0	0	2	0	1	1	0	2	0	0	0	0	0	1	1	0	3	3	1	0	0	0	0	0
Otu00951	Bacteria(100)	Acidobacteria(100)	Acidobacteria_Gp3(100)	Acidobacteria_Gp3_order_incertae_sedis(100)	Acidobacteria_Gp3_family_incertae_sedis(100)	Gp3(100)	17	1	0	1	1	1	0	2	1	1	1	1	0	0	1	0	0	0	0	0	0	0	1	1	0	0	3	0	1	0	0	0	0
Otu00952	Bacteria(100)	Acidobacteria(100)	Acidobacteria_Gp3(100)	Acidobacteria_Gp3_order_incertae_sedis(100)	Acidobacteria_Gp3_family_incertae_sedis(100)	Gp3(100)	17	1	0	0	0	0	0	0	0	0	1	1	2	2	0	0	2	0	0	0	0	1	0	0	0	0	1	4	2	0	0	0	0
Otu00953	Bacteria(100)	Acidobacteria(100)	Acidobacteria_Gp3(100)	Acidobacteria_Gp3_order_incertae_sedis(100)	Acidobacteria_Gp3_family_incertae_sedis(100)	Gp3(100)	17	0	0	0	0	0	0	2	3	1	3	0	0	1	1	0	0	0	0	0	0	0	2	0	0	1	0	2	0	1	0	0	0
Otu00954	Bacteria(100)	Actinobacteria(100)	Actinobacteria(100)	Actinomycetales(100)	Nocardioidaceae(95)	Actinopolymorpha(89)	17	0	3	1	0	1	4	0	0	0	1	1	1	2	1	0	0	0	0	0	0	0	0	0	0	0	1	0	0	0	0	1	0
Otu00955	Bacteria(100)	Actinobacteria(100)	Actinobacteria(100)	Solirubrobacterales(100)	Conexibacteraceae(100)	Conexibacter(100)	17	0	0	0	0	2	0	1	2	0	0	2	0	0	1	0	0	0	0	0	0	0	0	0	1	0	0	0	1	2	4	0	1
Otu00956	Bacteria(100)	Actinobacteria(100)	Actinobacteria(100)	Actinomycetales(100)	Thermomonosporaceae(100)	Spirillospora(100)	17	0	0	0	2	0	0	0	0	0	0	0	0	0	0	0	0	0	7	2	5	0	0	1	0	0	0	0	0	0	0	0	0
Otu00957	Bacteria(100)	Actinobacteria(100)	Actinobacteria(100)	Actinomycetales(100)	Thermomonosporaceae(100)	Spirillospora(59)	17	1	3	3	0	0	0	0	0	0	0	0	2	1	1	1	0	0	1	0	1	0	0	1	0	0	0	0	0	0	0	0	2
Otu00958	Bacteria(100)	Actinobacteria(100)	Actinobacteria(100)	Actinomycetales(100)	Actinospicaceae(100)	Actinospica(100)	17	0	1	0	0	1	1	3	0	0	1	0	0	1	1	1	3	0	1	0	0	0	0	0	0	2	0	1	0	0	0	0	0
Otu00959	Bacteria(100)	Actinobacteria(100)	Actinobacteria(100)	Acidimicrobiales(100)	Iamiaceae(53)	Iamia(53)	17	0	0	3	0	0	3	2	0	0	1	2	3	0	0	1	0	0	0	0	0	0	0	0	0	0	0	0	0	0	1	0	1
Otu00960	Bacteria(100)	Actinobacteria(100)	Actinobacteria(100)	Solirubrobacterales(100)	Conexibacteraceae(100)	Conexibacter(100)	17	1	0	0	0	0	0	0	0	0	0	0	0	0	0	0	0	1	3	5	3	1	0	3	0	0	0	0	0	0	0	0	0
Otu00961	Bacteria(100)	Verrucomicrobia(100)	Spartobacteria(100)	Spartobacteria_order_incertae_sedis(100)	Spartobacteria_family_incertae_sedis(100)	Spartobacteria_genera_incertae_sedis(100)	17	0	1	2	1	0	3	4	2	0	0	0	1	0	0	0	0	0	0	0	0	0	0	1	0	0	0	0	1	0	0	0	1
Otu00962	Bacteria(100)	Proteobacteria(100)	Deltaproteobacteria(100)	Myxococcales(100)	Polyangiaceae(100)	Chondromyces(100)	17	0	0	0	0	1	0	1	0	1	0	0	0	2	1	0	0	0	0	0	1	0	1	3	2	0	2	0	0	0	0	2	0
Otu00963	Bacteria(100)	Proteobacteria(100)	Deltaproteobacteria(100)	Myxococcales(100)	Polyangiaceae(83)	Chondromyces(83)	17	1	1	0	0	1	1	0	0	0	0	1	0	0	2	2	1	0	2	0	0	1	1	0	0	0	0	1	0	1	0	0	1
Otu00964	Bacteria(100)	Acidobacteria(100)	Acidobacteria_Gp1(100)	Acidobacteria_Gp1_order_incertae_sedis(100)	Acidobacteria_Gp1_family_incertae_sedis(100)	Gp1(100)	17	0	1	0	0	2	1	0	2	0	0	0	0	0	0	0	2	0	2	0	1	1	2	1	1	0	0	0	1	0	0	0	0
Otu00965	Bacteria(100)	Acidobacteria(100)	Acidobacteria_Gp1(100)	Acidobacteria_Gp1_order_incertae_sedis(100)	Acidobacteria_Gp1_family_incertae_sedis(100)	Gp1(100)	17	0	1	0	0	2	1	0	0	0	0	0	0	1	1	0	1	2	1	0	0	1	1	0	0	0	2	0	3	0	0	0	0
Otu00966	Bacteria(100)	Acidobacteria(100)	Acidobacteria_Gp1(100)	Acidobacteria_Gp1_order_incertae_sedis(100)	Acidobacteria_Gp1_family_incertae_sedis(100)	Gp1(100)	17	0	0	0	0	0	0	0	0	0	0	0	1	0	0	3	0	0	0	0	0	0	0	0	0	0	0	0	3	3	3	4	0
Otu00967	Bacteria(100)	Acidobacteria(100)	Acidobacteria_Gp1(100)	Acidobacteria_Gp1_order_incertae_sedis(100)	Acidobacteria_Gp1_family_incertae_sedis(100)	Gp1(100)	17	0	0	0	0	0	0	0	0	0	1	4	0	1	0	0	0	0	0	0	0	1	1	0	0	0	0	4	0	1	4	0	0
Otu00968	Bacteria(100)	Acidobacteria(100)	Acidobacteria_Gp4(100)	Acidobacteria_Gp4_order_incertae_sedis(100)	Acidobacteria_Gp4_family_incertae_sedis(100)	Gp4(100)	17	1	0	1	1	0	0	0	0	0	0	0	0	0	0	0	0	1	1	6	2	0	1	2	1	0	0	0	0	0	0	0	0
Otu00969	Bacteria(100)	Acidobacteria(100)	Acidobacteria_Gp4(100)	Acidobacteria_Gp4_order_incertae_sedis(100)	Acidobacteria_Gp4_family_incertae_sedis(100)	Gp4(100)	17	1	2	0	1	0	0	0	2	0	2	0	1	0	0	0	0	0	0	0	0	0	0	0	0	0	0	0	5	0	0	2	1
Otu00970	Bacteria(100)	Acidobacteria(100)	Acidobacteria_Gp2(100)	Acidobacteria_Gp2_order_incertae_sedis(100)	Acidobacteria_Gp2_family_incertae_sedis(100)	Gp2(100)	17	3	0	0	0	2	2	1	1	0	0	0	2	0	0	1	0	0	1	0	0	0	0	0	0	0	0	0	0	0	1	2	1
Otu00971	Bacteria(100)	Bacteroidetes(100)	Sphingobacteria(100)	Sphingobacteriales(100)	Chitinophagaceae(100)	Flavisolibacter(100)	17	1	0	0	0	2	1	0	0	0	0	0	0	1	0	0	1	0	2	2	1	0	0	0	0	0	1	2	1	2	0	0	0
Otu00972	Bacteria(100)	Bacteroidetes(100)	Sphingobacteria(100)	Sphingobacteriales(100)	Chitinophagaceae(100)	Flavitalea(100)	17	0	0	0	0	0	0	0	0	0	1	3	2	1	2	0	0	0	0	0	0	0	0	0	0	2	0	0	0	0	4	2	0
Otu00973	Bacteria(100)	Planctomycetes(100)	Planctomycetacia(100)	Planctomycetales(100)	Planctomycetaceae(100)	Gemmata(100)	17	2	1	0	1	0	0	1	1	0	0	1	0	0	0	0	0	1	2	2	2	0	0	1	2	0	0	0	0	0	0	0	0
Otu00974	Bacteria(100)	Proteobacteria(100)	Alphaproteobacteria(100)	Rhizobiales(100)	Hyphomicrobiaceae(100)	Rhodomicrobium(100)	17	0	0	0	0	1	3	0	1	1	3	3	0	3	0	0	0	0	1	0	0	0	0	0	0	1	0	0	0	0	0	0	0
Otu00975	Bacteria(100)	Proteobacteria(100)	Alphaproteobacteria(100)	Rhizobiales(100)	Xanthobacteraceae(100)	Pseudolabrys(100)	17	2	0	0	0	0	0	0	1	0	0	2	0	0	1	0	0	0	0	0	0	0	0	1	2	2	1	1	0	0	1	2	1
Otu00976	Bacteria(100)	Proteobacteria(100)	Alphaproteobacteria(100)	Rhodospirillales(100)	Acetobacteraceae(100)	Stella(100)	17	0	0	0	0	0	0	0	0	0	0	0	0	0	0	0	0	2	6	8	1	0	0	0	0	0	0	0	0	0	0	0	0
Otu00977	Bacteria(100)	Proteobacteria(100)	Alphaproteobacteria(100)	Rhizobiales(100)	Hyphomicrobiaceae(100)	Rhodomicrobium(100)	17	0	0	0	0	0	1	0	1	0	0	1	0	3	0	1	0	1	0	0	1	1	0	0	1	1	0	2	0	2	0	1	0
Otu00978	Bacteria(100)	Proteobacteria(100)	Alphaproteobacteria(100)	Rhizobiales(100)	Bradyrhizobiaceae(53)	unclassified(100)	17	0	0	2	0	4	0	3	1	1	0	0	0	1	0	0	2	0	0	0	0	0	0	0	2	0	0	0	1	0	0	0	0
Otu00979	Bacteria(100)	Proteobacteria(100)	Alphaproteobacteria(100)	Caulobacterales(100)	Caulobacteraceae(100)	Phenylobacterium(100)	17	0	0	0	0	2	1	0	0	2	1	0	0	2	0	0	0	0	0	0	0	0	2	2	1	0	2	2	0	0	0	0	0
Otu00980	Bacteria(100)	Proteobacteria(100)	Alphaproteobacteria(100)	Rhizobiales(100)	Xanthobacteraceae(100)	Pseudolabrys(100)	17	0	0	0	0	0	0	0	0	0	0	2	3	0	1	0	0	0	0	0	0	1	0	0	0	2	0	0	1	0	4	1	2
Otu00981	Bacteria(100)	Proteobacteria(100)	Alphaproteobacteria(100)	Rhizobiales(100)	Hyphomicrobiaceae(100)	Pedomicrobium(100)	17	1	0	0	0	0	3	3	0	0	0	2	1	3	3	0	0	0	0	0	0	0	0	0	0	0	0	0	0	0	0	0	1
Otu00982	Bacteria(100)	Proteobacteria(100)	Alphaproteobacteria(100)	Rhizobiales(100)	Rhodobiaceae(100)	Tepidamorphus(89)	17	0	0	0	0	0	1	0	3	0	0	2	1	3	3	0	0	0	0	0	1	0	0	0	0	1	0	0	0	0	0	2	0
Otu00983	Bacteria(100)	Proteobacteria(100)	Alphaproteobacteria(100)	Alphaproteobacteria_order_incertae_sedis(100)	Alphaproteobacteria_family_incertae_sedis(100)	Rhizomicrobium(100)	17	1	0	0	0	0	0	0	0	2	1	0	2	0	0	3	0	0	0	0	0	0	0	0	0	0	0	0	5	0	1	1	1
Otu00984	Bacteria(100)	Actinobacteria(100)	Actinobacteria(100)	Actinomycetales(100)	_incertae_sedis(59)	Sinosporangium(59)	17	0	1	0	0	1	0	1	1	3	1	1	0	0	0	0	0	0	0	0	0	1	2	1	2	0	0	1	0	0	1	0	0
Otu00985	Bacteria(100)	Actinobacteria(100)	Actinobacteria(100)	Actinomycetales(100)	Mycobacteriaceae(100)	Mycobacterium(100)	17	0	1	0	1	2	0	0	0	2	0	4	0	0	1	0	2	0	0	0	0	0	2	1	0	0	0	0	1	0	0	0	0
Otu00986	Bacteria(100)	Proteobacteria(100)	Alphaproteobacteria(100)	Rhizobiales(100)	Hyphomicrobiaceae(100)	Pedomicrobium(100)	17	0	0	1	0	0	0	0	2	0	4	2	1	1	1	1	0	0	0	0	0	2	0	1	0	0	0	0	0	0	0	1	0
Otu00987	Bacteria(100)	Chloroflexi(100)	Ktedonobacteria(100)	Ktedonobacterales(100)	Ktedonobacteraceae(88)	Ktedonobacter(88)	16	2	0	0	6	0	0	0	0	0	0	0	0	0	0	0	0	0	2	0	1	0	0	1	1	1	0	0	2	0	0	0	0
Otu00988	Bacteria(100)	Chloroflexi(100)	Ktedonobacteria(100)	Ktedonobacterales(100)	Ktedonobacteraceae(100)	Ktedonobacter(100)	16	1	1	0	2	1	0	0	0	2	0	0	0	0	0	0	0	1	0	1	0	1	4	1	0	0	0	1	0	0	0	0	0
Otu00989	Bacteria(100)	Acidobacteria(100)	Acidobacteria_Gp1(100)	Acidobacteria_Gp1_order_incertae_sedis(100)	Acidobacteria_Gp1_family_incertae_sedis(100)	Gp1(100)	16	0	0	4	0	2	0	0	0	0	0	0	0	0	0	0	0	0	0	0	0	1	6	1	2	0	0	0	0	0	0	0	0
Otu00990	Bacteria(100)	Acidobacteria(100)	Acidobacteria_Gp1(100)	Acidobacteria_Gp1_order_incertae_sedis(100)	Acidobacteria_Gp1_family_incertae_sedis(100)	Gp1(100)	16	0	1	0	0	0	0	1	3	1	1	1	0	2	0	0	1	2	0	0	0	0	0	1	0	0	0	1	1	0	0	0	0
Otu00991	Bacteria(100)	Acidobacteria(100)	Acidobacteria_Gp1(100)	Acidobacteria_Gp1_order_incertae_sedis(100)	Acidobacteria_Gp1_family_incertae_sedis(100)	Gp1(100)	16	0	2	0	0	1	0	0	0	2	0	0	0	1	2	0	6	0	0	0	0	0	0	0	0	0	0	1	0	0	0	1	0
Otu00992	Bacteria(100)	Acidobacteria(100)	Acidobacteria_Gp1(100)	Acidobacteria_Gp1_order_incertae_sedis(100)	Acidobacteria_Gp1_family_incertae_sedis(100)	Gp1(100)	16	0	0	0	0	0	2	1	1	1	1	1	0	1	0	2	1	0	1	0	0	0	0	0	0	2	0	0	1	0	0	1	0
Otu00993	Bacteria(100)	Verrucomicrobia(100)	Spartobacteria(100)	Spartobacteria_order_incertae_sedis(100)	Spartobacteria_family_incertae_sedis(100)	Spartobacteria_genera_incertae_sedis(100)	16	0	0	0	0	0	2	1	0	0	0	0	0	2	0	0	1	0	2	0	0	0	1	0	0	2	0	1	0	3	0	0	1
Otu00994	Bacteria(100)	Firmicutes(100)	Clostridia(100)	Clostridiales(100)	Incertae_Sedis_III(100)	Caldanaerovirga(94)	16	0	1	0	1	0	0	0	0	0	0	0	0	0	0	0	0	0	2	3	8	0	0	0	1	0	0	0	0	0	0	0	0
Otu00995	Bacteria(100)	Verrucomicrobia(100)	Spartobacteria(100)	Spartobacteria_order_incertae_sedis(100)	Spartobacteria_family_incertae_sedis(100)	Spartobacteria_genera_incertae_sedis(100)	16	2	0	0	0	0	0	0	2	0	0	0	1	0	0	0	0	0	0	0	0	0	0	1	2	0	0	0	0	1	3	2	2
Otu00996	Bacteria(100)	Verrucomicrobia(100)	Spartobacteria(100)	Spartobacteria_order_incertae_sedis(100)	Spartobacteria_family_incertae_sedis(100)	Spartobacteria_genera_incertae_sedis(100)	16	1	6	3	0	0	0	0	0	0	0	0	0	0	0	1	0	0	0	0	0	0	0	3	2	0	0	0	0	0	0	0	0
Otu00997	Bacteria(100)	Verrucomicrobia(100)	Spartobacteria(100)	Spartobacteria_order_incertae_sedis(100)	Spartobacteria_family_incertae_sedis(100)	Spartobacteria_genera_incertae_sedis(100)	16	3	0	1	0	0	0	1	1	0	1	1	2	0	0	0	0	0	0	0	0	0	3	0	0	0	0	0	0	2	0	0	1
Otu00998	Bacteria(100)	Verrucomicrobia(100)	Spartobacteria(100)	Spartobacteria_order_incertae_sedis(100)	Spartobacteria_family_incertae_sedis(100)	Spartobacteria_genera_incertae_sedis(100)	16	0	0	0	0	0	3	0	0	0	2	0	1	0	0	1	1	0	0	0	0	0	0	0	0	4	0	0	0	2	1	1	0
Otu00999	Bacteria(100)	Proteobacteria(100)	Deltaproteobacteria(100)	Myxococcales(100)	Polyangiaceae(100)	Chondromyces(94)	16	1	0	0	0	1	0	0	0	0	1	1	1	0	2	5	0	0	0	0	0	0	0	1	0	0	0	0	0	1	0	0	2
Otu01000	Bacteria(100)	Acidobacteria(100)	Acidobacteria_Gp3(100)	Acidobacteria_Gp3_order_incertae_sedis(100)	Acidobacteria_Gp3_family_incertae_sedis(100)	Gp3(100)	16	0	0	0	0	1	0	0	0	0	2	0	3	0	0	0	0	0	0	0	0	0	0	0	0	3	2	1	2	0	1	1	0
Otu01001	Bacteria(100)	Acidobacteria(100)	Acidobacteria_Gp3(100)	Acidobacteria_Gp3_order_incertae_sedis(100)	Acidobacteria_Gp3_family_incertae_sedis(100)	Gp3(100)	16	1	0	0	0	0	1	2	1	0	0	1	0	0	0	0	0	0	0	0	0	0	0	0	0	1	0	3	1	1	3	1	0
Otu01002	Bacteria(100)	Proteobacteria(100)	Deltaproteobacteria(100)	Myxococcales(100)	Cystobacteraceae(100)	Anaeromyxobacter(100)	16	0	0	0	2	0	1	1	1	0	0	1	0	0	1	0	0	0	0	1	0	1	0	0	1	2	0	0	0	1	2	0	1
Otu01003	Bacteria(100)	Proteobacteria(100)	Deltaproteobacteria(100)	Myxococcales(100)	Cystobacteraceae(82)	Anaeromyxobacter(82)	16	0	0	0	0	0	0	0	0	0	0	0	0	0	0	0	0	1	1	10	4	0	0	0	0	0	0	0	0	0	0	0	0
Otu01004	Bacteria(100)	Proteobacteria(100)	Deltaproteobacteria(100)	Myxococcales(100)	Cystobacteraceae(100)	Anaeromyxobacter(100)	16	0	0	1	0	0	0	0	0	0	0	0	0	0	0	0	0	1	3	10	1	0	0	0	0	0	0	0	0	0	0	0	0
Otu01005	Bacteria(100)	Proteobacteria(100)	Deltaproteobacteria(100)	Myxococcales(100)	Phaselicystidaceae(100)	Phaselicystis(100)	16	0	1	0	0	1	1	0	0	0	1	1	2	1	1	0	0	0	0	0	0	0	0	0	0	0	0	0	0	2	4	1	0
Otu01006	Bacteria(100)	Proteobacteria(100)	Deltaproteobacteria(100)	Myxococcales(100)	unclassified(100)	unclassified(100)	16	1	0	1	0	0	1	0	0	0	0	0	0	3	0	0	0	1	1	0	1	1	0	0	2	0	0	0	2	0	0	1	1
Otu01007	Bacteria(100)	Synergistetes(100)	Synergistia(100)	Synergistales(100)	Synergistaceae(100)	Aminomonas(100)	16	0	0	0	0	0	0	0	0	0	0	0	0	0	0	0	0	1	2	0	10	0	2	1	0	0	0	0	0	0	0	0	0
Otu01008	Bacteria(100)	Proteobacteria(100)	Alphaproteobacteria(100)	Rhodospirillales(100)	Acetobacteraceae(100)	Stella(100)	16	0	0	0	1	0	2	0	2	1	0	0	0	0	0	0	0	2	1	1	2	0	0	1	1	0	0	0	1	0	0	0	1
Otu01009	Bacteria(100)	Proteobacteria(100)	Alphaproteobacteria(100)	Rhodospirillales(100)	Acetobacteraceae(100)	Stella(100)	16	0	1	0	0	0	0	0	2	0	0	0	0	0	1	1	0	1	2	1	0	2	2	0	1	0	1	0	0	0	1	0	0
Otu01010	Bacteria(100)	Proteobacteria(100)	Alphaproteobacteria(100)	Rhizobiales(100)	Hyphomicrobiaceae(100)	Rhodomicrobium(100)	16	0	0	0	0	0	2	0	2	0	0	1	1	0	0	2	1	0	1	0	1	0	0	0	0	1	1	0	2	0	0	1	0
Otu01011	Bacteria(100)	Planctomycetes(100)	Planctomycetacia(100)	Planctomycetales(100)	Planctomycetaceae(100)	Singulisphaera(100)	16	2	0	0	0	1	2	2	1	1	0	1	0	0	1	1	0	0	0	0	0	0	0	0	0	0	1	1	2	0	0	0	0
Otu01012	Bacteria(100)	Planctomycetes(100)	Planctomycetacia(100)	Planctomycetales(100)	Planctomycetaceae(100)	Planctomyces(100)	16	1	0	0	0	0	0	0	0	0	0	0	0	2	2	0	0	0	0	0	0	0	0	1	0	0	3	1	2	3	1	0	0
Otu01013	Bacteria(100)	Planctomycetes(100)	Planctomycetacia(100)	Planctomycetales(100)	Planctomycetaceae(100)	Singulisphaera(100)	16	1	0	0	0	0	8	1	0	1	0	0	0	2	0	0	0	0	0	0	0	0	0	0	0	3	0	0	0	0	0	0	0
Otu01014	Bacteria(100)	Planctomycetes(100)	Planctomycetacia(100)	Planctomycetales(100)	Planctomycetaceae(100)	Zavarzinella(100)	16	1	2	0	0	1	0	0	0	1	0	0	0	0	0	0	1	0	1	0	1	1	2	0	1	0	1	0	1	0	2	0	0
Otu01015	Bacteria(100)	Planctomycetes(100)	Planctomycetacia(100)	Planctomycetales(100)	Planctomycetaceae(100)	Singulisphaera(100)	16	0	1	0	0	0	6	3	0	0	1	1	0	0	0	0	0	0	0	0	0	0	0	0	0	1	2	0	1	0	0	0	0
Otu01016	Bacteria(100)	Planctomycetes(100)	Planctomycetacia(100)	Planctomycetales(100)	Planctomycetaceae(100)	Blastopirellula(100)	16	0	0	5	0	2	1	0	0	0	0	0	1	1	1	1	0	0	0	0	1	1	0	0	1	0	0	0	0	1	0	0	0
Otu01017	Bacteria(100)	Planctomycetes(100)	Planctomycetacia(100)	Planctomycetales(100)	Planctomycetaceae(100)	Gemmata(100)	16	1	2	0	0	1	0	0	0	0	0	0	0	2	0	2	0	0	0	0	0	2	1	1	2	0	0	0	1	0	1	0	0
Otu01018	Bacteria(100)	Planctomycetes(100)	Planctomycetacia(100)	Planctomycetales(100)	Planctomycetaceae(100)	Singulisphaera(100)	16	0	0	0	0	1	7	2	0	3	0	1	0	0	0	1	0	0	0	0	0	1	0	0	0	0	0	0	0	0	0	0	0
Otu01019	Bacteria(100)	Planctomycetes(100)	Planctomycetacia(100)	Planctomycetales(100)	Planctomycetaceae(100)	Isosphaera(94)	16	0	1	0	0	2	0	0	0	0	0	0	2	1	1	0	0	0	1	0	0	1	0	1	0	0	3	1	0	1	0	1	0
Otu01020	Bacteria(100)	Planctomycetes(100)	Planctomycetacia(100)	Planctomycetales(100)	Planctomycetaceae(100)	Gemmata(100)	16	2	0	0	1	0	1	0	2	1	0	1	1	1	0	0	0	0	1	0	2	0	0	0	1	1	0	0	0	0	0	1	0
Otu01021	Bacteria(100)	Planctomycetes(100)	Planctomycetacia(100)	Planctomycetales(100)	Planctomycetaceae(100)	Singulisphaera(100)	16	1	1	3	4	0	0	0	0	0	0	0	0	0	0	0	0	2	2	0	0	0	1	1	0	1	0	0	0	0	0	0	0
Otu01022	Bacteria(100)	Actinobacteria(100)	Actinobacteria(100)	Solirubrobacterales(100)	Conexibacteraceae(100)	Conexibacter(100)	16	0	0	3	0	0	1	1	0	2	1	0	0	0	0	0	4	1	0	0	0	0	0	0	0	0	1	2	0	0	0	0	0
Otu01023	Bacteria(100)	Actinobacteria(100)	Actinobacteria(100)	Actinomycetales(100)	Streptomycetaceae(100)	Streptomyces(100)	16	1	0	0	0	0	1	1	4	0	1	1	1	0	0	1	0	0	0	3	1	0	0	0	0	0	0	0	0	0	0	1	0
Otu01024	Bacteria(100)	Actinobacteria(100)	Actinobacteria(100)	Solirubrobacterales(100)	Conexibacteraceae(100)	Conexibacter(100)	16	1	1	2	2	1	0	0	0	0	1	2	0	0	0	0	0	0	0	0	1	3	0	1	0	0	0	0	0	1	0	0	0
Otu01025	Bacteria(100)	Actinobacteria(100)	Actinobacteria(100)	Actinomycetales(100)	Pseudonocardiaceae(100)	Saccharothrix(100)	16	0	0	0	0	0	1	0	5	5	2	0	1	0	1	0	0	0	0	0	0	0	0	0	0	0	0	0	0	1	0	0	0
Otu01026	Bacteria(100)	Actinobacteria(100)	Actinobacteria(100)	Actinomycetales(100)	Streptomycetaceae(100)	Streptomyces(100)	16	1	0	0	0	1	1	1	1	1	0	1	0	0	0	2	0	0	0	0	2	1	0	1	0	0	0	0	1	1	1	0	0
Otu01027	Bacteria(100)	Actinobacteria(100)	Actinobacteria(100)	Acidimicrobiales(100)	Acidimicrobineae_incertae_sedis(100)	Aciditerrimonas(100)	16	0	0	0	0	0	0	0	0	0	0	0	0	0	0	0	0	1	2	8	5	0	0	0	0	0	0	0	0	0	0	0	0
Otu01028	Bacteria(100)	Actinobacteria(100)	Actinobacteria(100)	Actinomycetales(100)	Mycobacteriaceae(100)	Mycobacterium(100)	16	0	0	1	0	0	0	0	3	1	0	0	5	3	0	0	0	0	0	0	0	0	0	0	0	0	0	0	2	0	1	0	0
Otu01029	Bacteria(100)	Actinobacteria(100)	Actinobacteria(100)	Actinomycetales(100)	Thermomonosporaceae(100)	Spirillospora(100)	16	0	2	0	0	1	0	1	1	0	0	2	0	0	0	5	0	0	0	0	0	0	0	1	2	0	0	0	0	0	0	1	0
Otu01030	Bacteria(100)	Actinobacteria(100)	Actinobacteria(100)	Actinomycetales(100)	Thermomonosporaceae(100)	Thermomonospora(63)	16	1	2	0	1	0	0	0	0	1	0	1	0	0	0	0	0	0	1	6	0	0	0	3	0	0	0	0	0	0	0	0	0
Otu01031	Bacteria(100)	Elusimicrobia(100)	Elusimicrobia(100)	Elusimicrobiales(100)	Elusimicrobiaceae(100)	Elusimicrobium(100)	16	0	1	1	0	0	1	0	0	2	2	0	0	0	0	0	6	0	0	0	0	0	0	0	0	2	0	0	1	0	0	0	0
Otu01032	Archaea(100)	Crenarchaeota(100)	Thermoprotei(100)	Fervidicoccales(57)	Fervidicoccaceae(57)	Fervidicoccus(57)	16	0	0	8	0	0	0	0	0	0	0	0	0	0	0	0	0	0	1	5	2	0	0	0	0	0	0	0	0	0	0	0	0
Otu01033	Bacteria(100)	Acidobacteria(100)	Acidobacteria_Gp7(100)	Acidobacteria_Gp7_order_incertae_sedis(100)	Acidobacteria_Gp7_family_incertae_sedis(100)	Gp7(100)	16	2	1	7	0	2	1	1	0	0	0	0	0	0	1	0	0	0	0	0	1	0	0	0	0	0	0	0	0	0	0	0	0
Otu01034	Bacteria(100)	Proteobacteria(100)	Alphaproteobacteria(100)	Rhizobiales(100)	Xanthobacteraceae(57)	Starkeya(57)	16	0	0	0	0	0	3	0	2	0	1	0	0	0	0	0	0	0	0	0	0	0	1	5	4	0	0	0	0	0	0	0	0
Otu01035	Bacteria(100)	Proteobacteria(100)	Alphaproteobacteria(100)	Rhizobiales(100)	Hyphomicrobiaceae(94)	Rhodoplanes(94)	16	0	1	1	0	0	0	1	0	2	0	2	0	0	1	0	0	1	1	2	0	1	0	0	1	0	0	0	0	1	0	0	1
Otu01036	Bacteria(100)	Proteobacteria(100)	Gammaproteobacteria(100)	Chromatiales(100)	Ectothiorhodospiraceae(100)	Ectothiorhodosinus(100)	16	1	0	0	0	1	2	0	1	0	0	1	0	0	0	0	0	1	0	0	0	4	1	0	0	1	3	0	0	0	0	0	0
Otu01037	Bacteria(100)	Chloroflexi(100)	Thermomicrobia(100)	Sphaerobacterales(75)	Sphaerobacteraceae(75)	Sphaerobacter(75)	16	0	0	0	0	0	0	0	4	0	0	0	2	0	0	0	0	0	0	0	0	0	0	0	0	0	0	0	0	0	0	0	10
Otu01038	Bacteria(100)	Chloroflexi(100)	Thermomicrobia(100)	Sphaerobacterales(100)	Sphaerobacteraceae(100)	Sphaerobacter(100)	16	1	1	1	1	0	0	0	0	0	0	0	0	0	0	0	0	0	3	7	1	0	0	1	0	0	0	0	0	0	0	0	0
Otu01039	Bacteria(100)	Proteobacteria(100)	Gammaproteobacteria(100)	Xanthomonadales(100)	Sinobacteraceae(100)	Steroidobacter(100)	16	0	2	0	0	0	1	1	0	0	0	0	0	0	3	0	6	0	0	0	0	0	0	0	0	2	1	0	0	0	0	0	0
Otu01040	Bacteria(100)	Proteobacteria(100)	Alphaproteobacteria(100)	Rhodospirillales(100)	Acetobacteraceae(100)	Acidisoma(100)	16	3	1	4	4	0	0	0	0	0	0	0	0	0	0	0	0	0	1	0	0	1	1	1	0	0	0	0	0	0	0	0	0
Otu01041	Bacteria(100)	Proteobacteria(100)	Gammaproteobacteria(100)	Xanthomonadales(100)	Sinobacteraceae(100)	Steroidobacter(100)	16	0	1	0	0	1	0	0	0	2	0	0	0	0	0	0	6	0	0	0	0	1	0	0	0	0	2	2	0	1	0	0	0
Otu01042	Bacteria(100)	Proteobacteria(100)	Alphaproteobacteria(100)	Rhizobiales(100)	Bradyrhizobiaceae(100)	Afipia(63)	16	1	0	0	0	2	0	1	0	1	1	1	1	3	0	1	0	0	0	0	0	0	0	0	0	0	0	0	0	0	1	3	0
Otu01043	Bacteria(100)	Proteobacteria(100)	Alphaproteobacteria(100)	Rhizobiales(100)	Hyphomicrobiaceae(100)	Rhodoplanes(100)	16	0	1	0	0	0	0	2	0	1	1	1	0	0	0	0	1	0	0	0	0	1	3	1	0	0	1	1	0	2	0	0	0
Otu01044	Bacteria(100)	Proteobacteria(100)	Alphaproteobacteria(100)	Caulobacterales(100)	Caulobacteraceae(100)	Phenylobacterium(100)	16	0	1	0	0	0	0	0	0	0	0	0	0	0	1	1	2	1	0	0	0	3	0	0	2	1	1	0	1	0	0	2	0
Otu01045	Bacteria(100)	Proteobacteria(100)	Alphaproteobacteria(100)	Rhodospirillales(100)	Acetobacteraceae(100)	Stella(100)	16	1	0	0	0	0	0	0	2	1	1	1	3	0	0	3	0	0	0	0	0	0	0	0	0	0	0	0	2	0	1	1	0
Otu01046	Bacteria(100)	Proteobacteria(100)	Alphaproteobacteria(100)	Rhodospirillales(100)	Acetobacteraceae(100)	Stella(100)	16	4	0	1	0	0	0	1	0	0	0	1	0	0	2	0	0	0	0	0	0	2	1	0	2	0	1	0	1	0	0	0	0
Otu01047	Bacteria(100)	Proteobacteria(100)	Alphaproteobacteria(100)	Caulobacterales(100)	Caulobacteraceae(100)	Phenylobacterium(100)	16	0	0	0	0	1	0	0	0	1	0	1	0	0	1	1	0	0	0	0	0	0	0	0	0	0	1	4	6	0	0	0	0
Otu01048	Bacteria(100)	Actinobacteria(100)	Actinobacteria(100)	Actinomycetales(100)	Thermomonosporaceae(100)	Actinoallomurus(100)	15	0	0	0	0	0	7	1	4	1	0	0	0	0	0	0	0	0	0	0	0	0	0	0	0	0	0	0	0	0	1	1	0
Otu01049	Bacteria(100)	Actinobacteria(100)	Actinobacteria(100)	Actinomycetales(100)	Thermomonosporaceae(100)	Actinoallomurus(100)	15	0	0	0	0	0	0	2	0	0	0	0	5	1	0	0	0	0	0	0	0	0	0	0	1	1	0	0	3	2	0	0	0
Otu01050	Bacteria(100)	Actinobacteria(100)	Actinobacteria(100)	Actinomycetales(100)	Micromonosporaceae(100)	Verrucosispora(87)	15	4	0	0	0	0	0	0	0	2	0	1	0	0	0	0	0	0	0	0	0	0	0	0	1	1	0	0	1	0	2	3	0
Otu01051	Bacteria(100)	Actinobacteria(100)	Actinobacteria(100)	Solirubrobacterales(100)	Solirubrobacteraceae(100)	Solirubrobacter(100)	15	0	0	2	0	1	0	0	0	0	0	0	0	0	0	0	0	3	2	3	3	0	0	0	1	0	0	0	0	0	0	0	0
Otu01052	Bacteria(100)	Actinobacteria(100)	Actinobacteria(100)	Actinomycetales(100)	Thermomonosporaceae(100)	Actinoallomurus(100)	15	1	0	1	0	0	1	0	0	2	3	0	0	1	0	1	2	1	0	0	0	1	0	0	0	0	0	0	0	1	0	0	0
Otu01053	Bacteria(100)	Verrucomicrobia(100)	Subdivision3(100)	Subdivision3_order_incertae_sedis(100)	Subdivision3_family_incertae_sedis(100)	3_genus_incertae_sedis(100)	15	2	0	0	0	0	1	1	1	1	1	0	0	0	1	0	0	0	0	0	0	2	0	1	0	1	1	1	1	0	0	0	0
Otu01054	Bacteria(100)	Actinobacteria(100)	Actinobacteria(100)	Solirubrobacterales(94)	Conexibacteraceae(87)	Conexibacter(87)	15	0	0	2	3	1	0	0	0	0	0	0	1	0	0	0	0	0	3	2	0	2	0	0	0	0	0	0	0	0	1	0	0
Otu01055	Bacteria(100)	Verrucomicrobia(100)	Opitutae(100)	Opitutales(100)	Opitutaceae(100)	Alterococcus(100)	15	0	1	5	1	0	0	1	0	0	0	0	0	0	0	0	0	0	0	0	2	0	0	3	2	0	0	0	0	0	0	0	0
Otu01056	Bacteria(100)	Proteobacteria(100)	Betaproteobacteria(100)	Burkholderiales(87)	Burkholderiales_incertae_sedis(87)	Thiobacter(87)	15	0	0	0	1	0	0	1	0	0	0	0	2	0	0	0	0	0	0	0	0	0	0	1	0	0	0	1	0	0	2	0	7
Otu01057	Bacteria(100)	Proteobacteria(100)	Betaproteobacteria(100)	Burkholderiales(100)	Comamonadaceae(100)	unclassified(100)	15	0	0	0	0	1	1	0	0	1	1	1	0	1	1	0	0	2	1	1	0	1	0	0	0	1	2	0	0	0	0	0	0
Otu01058	Bacteria(100)	Proteobacteria(100)	Betaproteobacteria(100)	Neisseriales(100)	Neisseriaceae(100)	Aquaspirillum(100)	15	0	0	0	1	1	0	0	0	1	0	2	0	0	0	0	0	1	0	0	0	4	5	0	0	0	0	0	0	0	0	0	0
Otu01059	Bacteria(100)	Proteobacteria(100)	Betaproteobacteria(100)	Rhodocyclales(100)	Rhodocyclaceae(100)	Georgfuchsia(100)	15	0	0	0	0	0	0	1	4	0	0	5	2	0	0	0	0	0	0	0	0	0	0	0	0	0	1	0	0	0	0	2	0
Otu01060	Bacteria(100)	Acidobacteria(100)	Acidobacteria_Gp2(100)	Acidobacteria_Gp2_order_incertae_sedis(100)	Acidobacteria_Gp2_family_incertae_sedis(100)	Gp2(100)	15	0	1	0	1	0	0	0	0	0	0	0	0	0	0	0	0	0	1	5	7	0	0	0	0	0	0	0	0	0	0	0	0
Otu01061	Bacteria(100)	Acidobacteria(100)	Acidobacteria_Gp2(100)	Acidobacteria_Gp2_order_incertae_sedis(100)	Acidobacteria_Gp2_family_incertae_sedis(100)	Gp2(100)	15	0	0	0	0	1	0	0	0	0	1	0	0	0	0	7	1	0	0	0	1	1	0	1	0	0	1	0	0	1	0	0	0
Otu01062	Bacteria(100)	Acidobacteria(100)	Acidobacteria_Gp2(100)	Acidobacteria_Gp2_order_incertae_sedis(100)	Acidobacteria_Gp2_family_incertae_sedis(100)	Gp2(100)	15	0	1	0	0	0	0	0	0	0	1	0	0	0	0	0	0	1	0	0	1	0	0	0	1	1	0	1	3	2	2	1	0
Otu01063	Bacteria(100)	Acidobacteria(100)	Acidobacteria_Gp2(100)	Acidobacteria_Gp2_order_incertae_sedis(100)	Acidobacteria_Gp2_family_incertae_sedis(100)	Gp2(100)	15	2	0	0	2	0	0	0	0	0	0	0	0	0	0	0	0	1	5	1	0	1	0	1	2	0	0	0	0	0	0	0	0
Otu01064	Bacteria(100)	Acidobacteria(100)	Acidobacteria_Gp1(100)	Acidobacteria_Gp1_order_incertae_sedis(100)	Acidobacteria_Gp1_family_incertae_sedis(100)	Gp1(100)	15	0	1	0	1	0	2	0	0	2	0	0	0	0	1	0	3	0	0	0	0	0	0	0	2	0	1	0	0	0	0	2	0
Otu01065	Bacteria(100)	Acidobacteria(100)	Acidobacteria_Gp1(100)	Acidobacteria_Gp1_order_incertae_sedis(100)	Acidobacteria_Gp1_family_incertae_sedis(100)	Gp1(100)	15	0	0	0	0	1	0	0	0	0	1	0	0	0	2	0	4	0	0	0	1	1	1	0	0	0	3	0	0	1	0	0	0
Otu01066	Bacteria(100)	Acidobacteria(100)	Acidobacteria_Gp1(100)	Acidobacteria_Gp1_order_incertae_sedis(100)	Acidobacteria_Gp1_family_incertae_sedis(100)	Gp1(100)	15	1	1	2	1	0	0	1	0	0	2	0	0	0	0	1	0	0	0	0	0	1	0	2	3	0	0	0	0	0	0	0	0
Otu01067	Bacteria(100)	Verrucomicrobia(100)	Spartobacteria(100)	Spartobacteria_order_incertae_sedis(100)	Spartobacteria_family_incertae_sedis(100)	Spartobacteria_genera_incertae_sedis(100)	15	2	0	3	0	0	0	0	0	1	0	0	1	0	0	0	0	2	0	0	0	0	0	0	2	2	0	0	1	1	0	0	0
Otu01068	Bacteria(100)	Verrucomicrobia(100)	Spartobacteria(100)	Spartobacteria_order_incertae_sedis(100)	Spartobacteria_family_incertae_sedis(100)	Spartobacteria_genera_incertae_sedis(100)	15	5	0	5	0	1	0	1	3	0	0	0	0	0	0	0	0	0	0	0	0	0	0	0	0	0	0	0	0	0	0	0	0
Otu01069	Bacteria(100)	Verrucomicrobia(100)	Spartobacteria(100)	Spartobacteria_order_incertae_sedis(100)	Spartobacteria_family_incertae_sedis(100)	Spartobacteria_genera_incertae_sedis(100)	15	1	0	0	0	0	1	0	1	0	2	0	1	0	0	1	0	0	0	0	0	0	0	0	3	0	0	0	0	1	0	0	4
Otu01070	Bacteria(100)	Verrucomicrobia(100)	Spartobacteria(100)	Spartobacteria_order_incertae_sedis(100)	Spartobacteria_family_incertae_sedis(100)	Spartobacteria_genera_incertae_sedis(100)	15	0	0	0	0	0	1	0	0	1	1	0	0	0	6	2	2	0	1	0	0	0	0	0	0	0	0	0	0	0	1	0	0
Otu01071	Bacteria(100)	Verrucomicrobia(100)	Spartobacteria(100)	Spartobacteria_order_incertae_sedis(100)	Spartobacteria_family_incertae_sedis(100)	Spartobacteria_genera_incertae_sedis(100)	15	0	0	0	0	0	1	0	0	2	0	1	0	0	0	0	0	0	0	0	0	1	1	0	0	1	1	2	0	2	1	1	1
Otu01072	Bacteria(100)	Verrucomicrobia(100)	Spartobacteria(100)	Spartobacteria_order_incertae_sedis(100)	Spartobacteria_family_incertae_sedis(100)	Spartobacteria_genera_incertae_sedis(100)	15	1	1	3	2	0	3	0	0	1	1	0	0	0	0	0	0	0	0	0	0	0	1	0	2	0	0	0	0	0	0	0	0
Otu01073	Bacteria(100)	Verrucomicrobia(100)	Spartobacteria(100)	Spartobacteria_order_incertae_sedis(100)	Spartobacteria_family_incertae_sedis(100)	Spartobacteria_genera_incertae_sedis(100)	15	0	1	0	0	0	0	0	0	0	0	0	0	0	0	0	0	0	0	0	1	1	1	0	0	0	1	0	1	5	1	3	0
Otu01074	Bacteria(100)	Acidobacteria(100)	Acidobacteria_Gp3(100)	Acidobacteria_Gp3_order_incertae_sedis(100)	Acidobacteria_Gp3_family_incertae_sedis(100)	Gp3(100)	15	0	3	1	0	1	0	0	2	1	0	0	0	0	0	0	0	0	0	0	1	1	0	0	3	0	0	0	2	0	0	0	0
Otu01075	Bacteria(100)	Acidobacteria(100)	Acidobacteria_Gp3(100)	Acidobacteria_Gp3_order_incertae_sedis(100)	Acidobacteria_Gp3_family_incertae_sedis(100)	Gp3(100)	15	0	2	2	0	1	2	0	0	0	0	1	0	3	1	0	0	0	0	0	0	0	0	0	0	0	0	1	0	0	1	0	1
Otu01076	Bacteria(100)	Acidobacteria(100)	Acidobacteria_Gp3(100)	Acidobacteria_Gp3_order_incertae_sedis(100)	Acidobacteria_Gp3_family_incertae_sedis(100)	Gp3(100)	15	0	0	0	0	0	0	0	0	1	1	0	0	1	0	2	2	0	0	0	0	0	0	0	0	1	1	3	0	1	1	1	0
Otu01077	Bacteria(100)	Acidobacteria(100)	Acidobacteria_Gp3(100)	Acidobacteria_Gp3_order_incertae_sedis(100)	Acidobacteria_Gp3_family_incertae_sedis(100)	Gp3(100)	15	0	0	0	0	0	2	0	1	0	0	0	0	0	0	0	0	0	1	0	0	10	0	0	1	0	0	0	0	0	0	0	0
Otu01078	Bacteria(100)	Acidobacteria(100)	Acidobacteria_Gp3(100)	Acidobacteria_Gp3_order_incertae_sedis(100)	Acidobacteria_Gp3_family_incertae_sedis(100)	Gp3(100)	15	0	1	1	1	1	1	0	1	0	0	0	0	0	0	0	0	2	0	0	0	1	0	0	6	0	0	0	0	0	0	0	0
Otu01079	Bacteria(100)	Acidobacteria(100)	Acidobacteria_Gp16(100)	Acidobacteria_Gp16_order_incertae_sedis(100)	Acidobacteria_Gp16_family_incertae_sedis(100)	Gp16(100)	15	0	0	0	0	0	0	6	4	0	0	1	1	1	1	0	0	0	0	0	0	0	0	0	0	1	0	0	0	0	0	0	0
Otu01080	Bacteria(100)	Bacteroidetes(100)	Bacteroidia(100)	Bacteroidales(100)	Bacteroidaceae(100)	Acetomicrobium(100)	15	2	1	1	2	0	0	1	0	0	0	0	0	0	0	0	0	1	0	1	0	2	0	0	0	1	0	0	0	1	0	2	0
Otu01081	Bacteria(100)	Cyanobacteria_Chloroplast(100)	Chloroplast(100)	Chloroplast_order_incertae_sedis(100)	Chloroplast(100)	Streptophyta(100)	15	2	0	10	0	0	0	0	0	0	0	0	0	0	0	0	1	0	0	0	0	2	0	0	0	0	0	0	0	0	0	0	0
Otu01082	Bacteria(100)	Bacteroidetes(100)	Bacteroidia(100)	Bacteroidales(100)	Bacteroidaceae(100)	Acetomicrobium(100)	15	2	3	4	2	0	0	0	0	0	0	0	0	0	0	0	0	0	0	0	3	0	0	1	0	0	0	0	0	0	0	0	0
Otu01083	Bacteria(100)	Proteobacteria(100)	Gammaproteobacteria(100)	Xanthomonadales(100)	Sinobacteraceae(100)	Steroidobacter(100)	15	1	1	0	0	0	0	0	0	0	0	0	0	0	2	1	3	0	0	0	0	0	0	0	0	0	1	4	0	0	1	1	0
Otu01084	Bacteria(100)	Proteobacteria(100)	Deltaproteobacteria(100)	Desulfobacterales(100)	Desulfobacteraceae(100)	Desulfocella(100)	15	0	0	1	0	0	1	1	0	1	2	0	0	1	2	1	4	0	0	0	0	0	0	0	1	0	0	0	0	0	0	0	0
Otu01085	Bacteria(100)	Proteobacteria(100)	Deltaproteobacteria(100)	Myxococcales(100)	Cystobacteraceae(87)	Anaeromyxobacter(87)	15	1	0	1	8	0	0	0	0	0	0	1	0	0	0	0	0	0	0	1	1	0	0	0	0	0	0	0	0	0	1	1	0
Otu01086	Bacteria(100)	Actinobacteria(100)	Actinobacteria(100)	Acidimicrobiales(100)	Acidimicrobineae_incertae_sedis(100)	Aciditerrimonas(100)	15	1	0	1	4	0	0	0	0	0	0	0	1	0	0	0	0	1	0	4	3	0	0	0	0	0	0	0	0	0	0	0	0
Otu01087	Bacteria(100)	Actinobacteria(100)	Actinobacteria(100)	Acidimicrobiales(100)	Acidimicrobineae_incertae_sedis(100)	Aciditerrimonas(100)	15	0	0	0	0	0	0	0	0	0	0	0	0	0	0	0	0	4	4	4	3	0	0	0	0	0	0	0	0	0	0	0	0
Otu01088	Bacteria(100)	Proteobacteria(100)	Alphaproteobacteria(100)	Rhizobiales(100)	Rhizobiaceae(100)	Rhizobium(100)	15	0	0	0	0	0	0	0	1	1	0	3	2	2	0	0	0	0	0	0	0	0	0	0	0	1	1	0	1	1	0	1	1
Otu01089	Bacteria(100)	Proteobacteria(100)	Alphaproteobacteria(100)	Rhodospirillales(100)	Rhodospirillaceae(61)	Desertibacter(61)	15	0	0	0	0	0	0	0	0	0	0	0	0	0	0	0	0	0	0	0	0	0	0	0	0	3	0	1	2	2	3	1	3
Otu01090	Bacteria(100)	Proteobacteria(100)	Alphaproteobacteria(100)	Rhodospirillales(100)	Rhodospirillaceae(67)	Desertibacter(67)	15	0	0	0	0	1	0	0	0	0	2	3	0	0	1	2	0	0	0	0	0	2	1	0	0	0	0	1	1	0	1	0	0
Otu01091	Bacteria(100)	Proteobacteria(100)	Alphaproteobacteria(100)	Alphaproteobacteria_order_incertae_sedis(100)	Alphaproteobacteria_family_incertae_sedis(100)	Rhizomicrobium(100)	15	0	0	1	0	0	0	0	0	2	2	3	0	0	0	0	0	0	0	0	0	0	1	0	0	1	2	2	0	1	0	0	0
Otu01092	Bacteria(100)	Proteobacteria(100)	Alphaproteobacteria(100)	Rhodospirillales(100)	Acetobacteraceae(100)	Stella(100)	15	0	3	0	0	0	0	0	1	0	1	0	0	3	4	0	0	0	0	0	0	0	0	2	0	0	0	0	0	0	0	1	0
Otu01093	Bacteria(100)	Proteobacteria(100)	Alphaproteobacteria(100)	Rhizobiales(100)	Rhizobiales_incertae_sedis(87)	Bauldia(87)	15	0	2	1	0	2	0	0	1	0	2	0	0	0	0	0	0	0	1	0	1	1	0	2	1	0	0	1	0	0	0	0	0
Otu01094	Bacteria(100)	Proteobacteria(100)	Alphaproteobacteria(100)	Sphingomonadales(100)	Sphingomonadaceae(100)	Novosphingobium(100)	15	0	0	0	0	0	4	1	2	0	0	0	0	2	1	0	1	0	0	0	0	0	0	0	0	1	1	1	0	0	1	0	0
Otu01095	Bacteria(100)	Proteobacteria(100)	Alphaproteobacteria(100)	Rhodospirillales(100)	Acetobacteraceae(100)	Stella(100)	15	2	0	1	0	1	0	0	0	0	0	3	0	1	1	3	3	0	0	0	0	0	0	0	0	0	0	0	0	0	0	0	0
Otu01096	Bacteria(100)	Proteobacteria(100)	Alphaproteobacteria(100)	Rhodospirillales(100)	Rhodospirillaceae(100)	Dongia(100)	15	0	0	0	0	0	1	1	1	0	0	0	1	0	0	0	0	0	0	0	0	0	1	0	0	4	0	0	0	1	0	3	2
Otu01097	Bacteria(100)	Proteobacteria(100)	Alphaproteobacteria(100)	Rhizobiales(100)	Hyphomicrobiaceae(54)	Rhodoplanes(54)	15	0	0	0	0	1	0	2	1	0	1	1	0	2	1	0	2	0	0	0	0	0	0	0	0	0	1	0	3	0	0	0	0
Otu01098	Bacteria(100)	Proteobacteria(100)	Alphaproteobacteria(100)	Rhodospirillales(100)	Rhodospirillaceae(100)	Desertibacter(100)	15	1	0	0	0	0	0	2	0	2	0	0	0	0	0	1	1	1	0	0	0	1	0	0	6	0	0	0	0	0	0	0	0
Otu01099	Bacteria(100)	Proteobacteria(100)	Alphaproteobacteria(100)	Rhizobiales(100)	Hyphomicrobiaceae(100)	Blastochloris(100)	15	1	0	0	0	0	0	0	0	0	0	0	0	0	0	0	0	0	3	6	4	0	0	1	0	0	0	0	0	0	0	0	0
Otu01100	Bacteria(100)	Proteobacteria(100)	Alphaproteobacteria(100)	Rhodospirillales(100)	Rhodospirillaceae(100)	Dongia(100)	15	0	0	0	0	0	1	0	5	0	2	1	1	1	0	0	0	0	0	0	1	0	1	0	0	1	0	0	0	0	0	0	1
Otu01101	Bacteria(100)	Planctomycetes(100)	Planctomycetacia(100)	Planctomycetales(100)	Planctomycetaceae(100)	Isosphaera(100)	15	0	0	0	0	0	0	0	0	0	1	2	0	0	2	2	3	0	0	0	0	0	1	0	1	0	0	0	0	0	0	3	0
Otu01102	Bacteria(100)	Planctomycetes(100)	Planctomycetacia(100)	Planctomycetales(100)	Planctomycetaceae(100)	Isosphaera(100)	15	0	1	0	0	1	0	0	0	0	3	1	0	1	0	0	0	0	0	0	0	1	1	2	0	1	1	0	0	1	0	1	0
Otu01103	Bacteria(100)	Planctomycetes(100)	Planctomycetacia(100)	Planctomycetales(100)	Planctomycetaceae(100)	Singulisphaera(100)	15	0	0	1	0	3	1	0	0	1	0	0	0	0	0	2	0	0	0	0	0	0	0	2	0	0	2	0	0	1	0	0	2
Otu01104	Bacteria(100)	Planctomycetes(100)	Planctomycetacia(100)	Planctomycetales(100)	Planctomycetaceae(100)	Gemmata(100)	15	0	2	0	0	0	1	0	0	1	1	0	0	0	0	0	0	0	0	0	0	0	6	0	0	0	0	0	1	0	1	2	0
Otu01105	Bacteria(100)	Planctomycetes(100)	Planctomycetacia(100)	Planctomycetales(100)	Planctomycetaceae(100)	Singulisphaera(100)	15	1	1	0	0	1	2	1	2	0	0	1	0	0	0	0	0	0	2	0	0	1	0	0	2	0	0	0	0	0	0	1	0
Otu01106	Bacteria(100)	Planctomycetes(100)	Planctomycetacia(100)	Planctomycetales(100)	Planctomycetaceae(100)	Singulisphaera(100)	15	0	0	0	0	3	0	0	2	0	1	0	1	0	2	0	0	0	0	0	0	0	1	1	0	0	2	1	0	0	0	0	1
Otu01107	Bacteria(100)	Planctomycetes(100)	Planctomycetacia(100)	Planctomycetales(100)	Planctomycetaceae(100)	Zavarzinella(100)	15	0	0	0	0	0	0	1	0	1	1	1	1	3	1	0	0	0	0	0	0	0	0	0	0	1	0	0	0	2	2	1	0
Otu01108	Bacteria(100)	Firmicutes(100)	Bacilli(100)	Bacillales(100)	Thermoactinomycetaceae_1(100)	Desmospora(61)	15	1	1	1	6	0	0	0	1	0	0	0	0	0	0	0	0	0	0	0	5	0	0	0	0	0	0	0	0	0	0	0	0
Otu01109	Bacteria(100)	Firmicutes(100)	Bacilli(100)	Bacillales(100)	Paenibacillaceae_2(100)	Oxalophagus(100)	15	0	0	0	0	0	0	0	0	0	0	0	0	0	0	0	0	0	8	4	3	0	0	0	0	0	0	0	0	0	0	0	0
Otu01110	Bacteria(100)	Planctomycetes(100)	Planctomycetacia(100)	Planctomycetales(100)	Planctomycetaceae(100)	Singulisphaera(100)	15	0	1	0	0	0	0	1	0	3	1	0	0	2	1	1	0	0	0	0	0	2	0	0	0	0	0	2	0	1	0	0	0
Otu01111	Bacteria(100)	Planctomycetes(100)	Planctomycetacia(100)	Planctomycetales(100)	Planctomycetaceae(100)	Isosphaera(100)	15	2	0	0	0	0	0	2	0	1	4	1	0	1	0	0	0	0	0	0	0	0	0	0	0	0	0	0	2	0	1	0	1
Otu01112	Bacteria(100)	Planctomycetes(100)	Planctomycetacia(100)	Planctomycetales(100)	Planctomycetaceae(100)	Singulisphaera(100)	15	0	1	0	0	0	1	0	0	2	0	0	2	3	1	0	0	0	0	0	0	1	0	0	0	1	2	0	0	0	0	0	1
Otu01113	Bacteria(100)	Acidobacteria(100)	Acidobacteria_Gp4(100)	Acidobacteria_Gp4_order_incertae_sedis(100)	Acidobacteria_Gp4_family_incertae_sedis(100)	Gp4(100)	15	4	0	1	7	0	0	0	0	0	0	0	0	0	0	0	0	0	2	0	0	0	0	1	0	0	0	0	0	0	0	0	0
Otu01114	Bacteria(100)	Proteobacteria(100)	Alphaproteobacteria(100)	Rhizobiales(100)	Hyphomicrobiaceae(100)	Hyphomicrobium(100)	15	1	0	0	0	0	3	0	0	0	0	0	4	2	2	0	0	0	0	0	0	0	0	0	0	1	0	0	0	0	1	0	1
Otu01115	Bacteria(100)	Proteobacteria(100)	Alphaproteobacteria(100)	Rhodospirillales(100)	Acetobacteraceae(94)	Stella(94)	15	0	0	2	0	0	0	1	1	1	0	0	0	0	0	0	9	0	0	1	0	0	0	0	0	0	0	0	0	0	0	0	0
Otu01116	Bacteria(100)	Proteobacteria(100)	Alphaproteobacteria(100)	Rhizobiales(100)	Hyphomicrobiaceae(100)	Rhodomicrobium(100)	15	0	0	0	0	3	1	0	1	1	0	1	1	0	3	0	0	0	0	0	0	2	1	0	0	0	0	0	1	0	0	0	0
Otu01117	Bacteria(100)	Proteobacteria(100)	Alphaproteobacteria(100)	Rhizobiales(100)	Bradyrhizobiaceae(94)	Nitrobacter(87)	15	1	0	0	0	1	2	0	3	0	1	0	1	2	0	0	0	0	0	0	0	0	0	0	0	0	0	0	1	1	1	0	1
Otu01118	Bacteria(100)	Proteobacteria(100)	Alphaproteobacteria(100)	Rhizobiales(100)	Hyphomicrobiaceae(100)	Rhodomicrobium(100)	15	0	0	0	0	0	0	0	0	0	2	0	0	4	0	0	0	0	0	0	1	1	2	1	1	0	1	1	0	0	1	0	0
Otu01119	Bacteria(100)	Proteobacteria(100)	Alphaproteobacteria(100)	Rhizobiales(100)	Hyphomicrobiaceae(100)	Rhodoplanes(100)	15	0	0	0	3	0	0	1	0	0	0	1	0	1	0	0	0	0	5	1	1	0	0	0	0	0	0	0	0	0	0	0	2
Otu01120	Bacteria(100)	Proteobacteria(100)	Alphaproteobacteria(100)	Rhodospirillales(100)	Acetobacteraceae(100)	Stella(100)	15	0	1	0	0	2	0	0	0	0	1	0	0	0	0	0	0	0	1	3	1	2	2	0	0	0	2	0	0	0	0	0	0
Otu01121	Bacteria(100)	Proteobacteria(100)	Alphaproteobacteria(100)	Rhizobiales(100)	Beijerinckiaceae(100)	Beijerinckia(100)	15	0	0	1	0	0	0	0	0	1	0	1	1	1	2	1	3	0	0	0	0	0	0	0	0	0	0	3	0	0	1	0	0
Otu01122	Bacteria(100)	Proteobacteria(100)	Gammaproteobacteria(100)	Xanthomonadales(100)	Xanthomonadaceae(100)	Dyella(100)	14	0	0	0	0	0	0	0	0	1	1	0	0	2	0	2	3	0	0	0	0	0	0	0	0	1	2	2	0	0	0	0	0
Otu01123	Bacteria(100)	Proteobacteria(100)	Gammaproteobacteria(100)	Pseudomonadales(100)	Moraxellaceae(100)	Enhydrobacter(100)	14	0	0	0	0	1	0	0	0	0	0	0	0	0	0	0	0	8	0	4	0	0	0	0	0	0	0	0	0	0	0	1	0
Otu01124	Bacteria(100)	Proteobacteria(100)	Gammaproteobacteria(100)	Gammaproteobacteria_order_incertae_sedis(79)	Gammaproteobacteria_family_incertae_sedis(79)	Thiohalobacter(72)	14	0	1	1	0	0	0	1	0	1	0	0	1	0	0	2	3	0	2	0	0	0	1	0	0	0	0	0	1	0	0	0	0
Otu01125	Bacteria(100)	Proteobacteria(100)	Gammaproteobacteria(100)	Enterobacteriales(100)	Enterobacteriaceae(100)	Pragia(100)	14	0	0	0	0	0	0	0	0	0	0	0	0	0	0	0	0	2	1	7	4	0	0	0	0	0	0	0	0	0	0	0	0
Otu01126	Bacteria(100)	Chloroflexi(100)	Ktedonobacteria(100)	Ktedonobacterales(100)	Ktedonobacteraceae(100)	Ktedonobacter(100)	14	0	0	1	0	0	0	0	0	0	0	0	0	0	0	0	0	1	4	1	7	0	0	0	0	0	0	0	0	0	0	0	0
Otu01127	Bacteria(100)	Chloroflexi(100)	Ktedonobacteria(100)	Ktedonobacterales(100)	Ktedonobacteraceae(100)	Ktedonobacter(100)	14	5	1	0	0	0	0	0	0	0	0	0	0	0	0	0	0	0	0	0	0	5	2	1	0	0	0	0	0	0	0	0	0
Otu01128	Bacteria(100)	Acidobacteria(100)	Acidobacteria_Gp6(100)	Acidobacteria_Gp6_order_incertae_sedis(100)	Acidobacteria_Gp6_family_incertae_sedis(100)	Gp6(100)	14	1	0	3	1	1	1	0	0	0	1	3	0	0	0	0	1	0	0	0	0	0	0	0	0	0	0	0	0	0	1	1	0
Otu01129	Bacteria(100)	Firmicutes(100)	Clostridia(100)	Clostridiales(100)	Clostridiales_Incertae_Sedis_III(100)	Tepidanaerobacter(100)	14	0	0	0	0	0	0	0	0	0	0	0	0	0	0	0	0	1	2	6	5	0	0	0	0	0	0	0	0	0	0	0	0
Otu01130	Bacteria(100)	Firmicutes(100)	Clostridia(100)	Clostridiales(100)	Syntrophomonadaceae(100)	Syntrophothermus(100)	14	1	1	2	1	0	0	0	0	0	1	0	0	0	0	0	0	1	3	0	0	0	0	2	1	0	0	0	0	0	0	1	0
Otu01131	Bacteria(100)	Proteobacteria(100)	Deltaproteobacteria(100)	Myxococcales(100)	Cystobacteraceae(100)	Anaeromyxobacter(100)	14	0	0	0	0	0	0	0	0	0	0	0	4	0	0	0	0	0	0	0	0	0	0	0	0	4	2	0	1	0	0	3	0
Otu01132	Bacteria(100)	Actinobacteria(100)	Actinobacteria(100)	Actinomycetales(100)	Micromonosporaceae(100)	Rugosimonospora(100)	14	12	0	0	0	0	0	0	1	0	0	0	0	0	0	0	0	0	0	0	0	0	0	0	1	0	0	0	0	0	0	0	0
Otu01133	Bacteria(100)	Actinobacteria(100)	Actinobacteria(100)	Actinomycetales(100)	Thermomonosporaceae(100)	Spirillospora(65)	14	0	0	0	4	0	0	0	0	0	0	0	1	0	0	0	0	1	1	2	2	0	0	1	1	0	0	0	1	0	0	0	0
Otu01134	Bacteria(100)	Acidobacteria(100)	Acidobacteria_Gp25(100)	Acidobacteria_Gp25_order_incertae_sedis(100)	Acidobacteria_Gp25_family_incertae_sedis(100)	Gp25(100)	14	2	0	2	5	0	0	0	0	0	0	0	0	0	0	0	0	1	1	0	2	0	0	0	1	0	0	0	0	0	0	0	0
Otu01135	Bacteria(100)	Planctomycetes(100)	Planctomycetacia(100)	Planctomycetales(100)	Planctomycetaceae(100)	Zavarzinella(65)	14	1	0	0	0	0	0	0	0	0	0	0	0	0	0	0	0	0	0	0	0	3	3	3	0	1	0	1	2	0	0	0	0
Otu01136	Bacteria(100)	Planctomycetes(100)	Planctomycetacia(100)	Planctomycetales(100)	Planctomycetaceae(100)	Singulisphaera(100)	14	0	0	1	0	6	2	1	0	1	1	0	0	0	0	1	0	0	0	0	0	0	0	0	0	1	0	0	0	0	0	0	0
Otu01137	Bacteria(100)	Planctomycetes(100)	Planctomycetacia(100)	Planctomycetales(100)	Planctomycetaceae(100)	Singulisphaera(100)	14	0	0	0	1	2	5	2	1	1	0	0	0	0	0	0	0	0	0	0	0	0	1	0	1	0	0	0	0	0	0	0	0
Otu01138	Bacteria(100)	Planctomycetes(100)	Planctomycetacia(100)	Planctomycetales(100)	Planctomycetaceae(100)	Singulisphaera(100)	14	0	0	0	0	0	0	0	0	0	0	0	0	2	0	0	0	0	0	0	0	0	0	0	0	0	0	0	0	5	2	1	4
Otu01139	Bacteria(100)	Planctomycetes(100)	Planctomycetacia(100)	Planctomycetales(100)	Planctomycetaceae(100)	Singulisphaera(100)	14	1	1	0	0	1	0	1	0	0	0	0	1	0	0	0	1	0	0	0	1	0	1	1	0	1	0	1	1	0	0	1	1
Otu01140	Bacteria(100)	Planctomycetes(100)	Planctomycetacia(100)	Planctomycetales(100)	Planctomycetaceae(100)	Gemmata(100)	14	0	1	0	0	0	0	0	0	0	2	3	0	2	0	2	0	0	0	0	0	0	0	0	0	0	3	0	0	0	0	1	0
Otu01141	Bacteria(100)	Planctomycetes(100)	Planctomycetacia(100)	Planctomycetales(100)	Planctomycetaceae(100)	Singulisphaera(100)	14	0	0	0	0	0	2	2	1	1	1	1	1	0	0	0	0	0	0	0	0	0	0	0	0	0	1	0	0	1	0	2	1
Otu01142	Bacteria(100)	Planctomycetes(100)	Planctomycetacia(100)	Planctomycetales(100)	Planctomycetaceae(100)	Gemmata(100)	14	0	1	0	0	1	0	1	1	0	4	0	0	0	1	0	1	0	0	0	0	0	1	0	1	0	0	1	0	1	0	0	0
Otu01143	Bacteria(100)	Planctomycetes(100)	Planctomycetacia(100)	Planctomycetales(100)	Planctomycetaceae(100)	Gemmata(100)	14	0	0	1	0	0	0	0	0	0	0	0	0	0	0	3	0	0	2	0	0	1	1	0	0	1	2	0	0	0	1	2	0
Otu01144	Bacteria(100)	Planctomycetes(100)	Planctomycetacia(100)	Planctomycetales(100)	Planctomycetaceae(100)	Blastopirellula(100)	14	0	1	0	0	0	0	1	0	1	1	0	0	0	4	1	1	0	0	0	0	0	0	0	0	0	1	1	1	0	1	0	0
Otu01145	Bacteria(100)	Planctomycetes(100)	Planctomycetacia(100)	Planctomycetales(100)	Planctomycetaceae(100)	Gemmata(100)	14	1	1	0	0	0	0	1	1	0	1	0	0	0	0	0	0	1	0	0	0	1	1	2	3	0	0	0	0	1	0	0	0
Otu01146	Bacteria(100)	Planctomycetes(100)	Planctomycetacia(100)	Planctomycetales(100)	Planctomycetaceae(100)	Gemmata(100)	14	1	0	1	0	0	0	2	0	0	3	0	2	0	0	0	0	0	0	0	0	0	0	0	0	0	0	0	0	0	2	0	3
Otu01147	Bacteria(100)	Planctomycetes(100)	Planctomycetacia(100)	Planctomycetales(100)	Planctomycetaceae(100)	Singulisphaera(100)	14	0	0	0	0	3	1	0	1	1	1	0	0	0	0	0	0	0	0	0	0	2	0	0	0	0	2	1	1	1	0	0	0
Otu01148	Bacteria(100)	Planctomycetes(100)	Planctomycetacia(100)	Planctomycetales(100)	Planctomycetaceae(100)	Gemmata(100)	14	0	1	2	0	0	1	0	0	1	1	0	0	1	1	2	0	0	0	0	0	0	0	0	0	2	1	1	0	0	0	0	0
Otu01149	Bacteria(100)	Proteobacteria(100)	Alphaproteobacteria(100)	Rhodospirillales(100)	Rhodospirillaceae(93)	Tistlia(86)	14	1	1	0	0	0	0	0	2	1	1	0	0	0	0	0	0	0	0	0	0	0	1	0	2	0	0	0	5	0	0	0	0
Otu01150	Bacteria(100)	Proteobacteria(100)	Alphaproteobacteria(100)	Rhodospirillales(100)	Acetobacteraceae(100)	Acidisoma(93)	14	0	2	0	0	0	1	0	1	0	1	3	1	0	0	1	0	0	0	0	0	0	0	0	0	1	0	0	1	0	1	1	0
Otu01151	Bacteria(100)	Proteobacteria(100)	Alphaproteobacteria(100)	Rhodospirillales(100)	Acetobacteraceae(100)	Acidisoma(79)	14	0	0	0	0	1	0	0	1	0	2	1	0	1	1	1	0	0	0	0	0	0	1	0	0	3	0	0	1	0	0	1	0
Otu01152	Bacteria(100)	Proteobacteria(100)	Alphaproteobacteria(100)	Rhizobiales(100)	Hyphomicrobiaceae(100)	Hyphomicrobium(100)	14	0	1	0	0	0	0	0	0	4	0	2	1	2	2	0	0	0	0	0	0	0	0	0	0	1	0	0	1	0	0	0	0
Otu01153	Bacteria(100)	Actinobacteria(100)	Actinobacteria(100)	Actinomycetales(100)	Thermomonosporaceae(100)	Actinoallomurus(100)	14	2	0	0	0	1	0	0	0	0	0	0	1	2	0	1	0	0	2	0	2	0	0	0	0	0	0	1	0	2	0	0	0
Otu01154	Bacteria(100)	Actinobacteria(100)	Actinobacteria(100)	Actinomycetales(100)	Actinospicaceae(100)	Actinospica(100)	14	0	1	2	1	0	0	0	0	1	0	2	0	2	0	0	0	0	0	0	1	0	0	1	2	0	0	0	1	0	0	0	0
Otu01155	Bacteria(100)	Actinobacteria(100)	Actinobacteria(100)	Actinomycetales(100)	_incertae_sedis(100)	Sinosporangium(100)	14	0	0	0	0	2	0	1	0	1	0	1	0	0	0	0	1	0	2	0	0	2	3	0	1	0	0	0	0	0	0	0	0
Otu01156	Bacteria(100)	Actinobacteria(100)	Actinobacteria(100)	Solirubrobacterales(100)	Conexibacteraceae(100)	Conexibacter(100)	14	0	0	0	0	0	0	0	0	0	0	0	0	0	0	0	0	0	0	0	0	0	0	1	1	3	1	1	0	5	1	1	0
Otu01157	Bacteria(100)	Actinobacteria(100)	Actinobacteria(100)	Solirubrobacterales(100)	Conexibacteraceae(100)	Conexibacter(100)	14	0	3	2	0	0	0	0	2	0	0	1	0	0	0	0	1	0	0	0	0	1	0	3	0	1	0	0	0	0	0	0	0
Otu01158	Bacteria(100)	Actinobacteria(100)	Actinobacteria(100)	Actinomycetales(100)	Mycobacteriaceae(100)	Mycobacterium(100)	14	0	0	0	0	0	0	2	0	0	1	4	0	3	1	1	0	0	0	0	0	0	0	0	1	0	0	0	0	0	0	1	0
Otu01159	Bacteria(100)	Actinobacteria(100)	Actinobacteria(100)	Solirubrobacterales(100)	Conexibacteraceae(100)	Conexibacter(100)	14	2	1	0	0	1	1	3	1	1	0	0	0	0	0	0	0	0	0	0	0	0	0	0	1	2	0	0	0	0	1	0	0
Otu01160	Bacteria(100)	Actinobacteria(100)	Actinobacteria(100)	Actinomycetales(100)	Thermomonosporaceae(100)	Spirillospora(100)	14	1	2	0	1	0	0	0	0	0	0	0	1	1	0	1	0	0	1	1	1	0	0	0	2	0	0	0	0	0	0	2	0
Otu01161	Bacteria(100)	Actinobacteria(100)	Actinobacteria(100)	Acidimicrobiales(100)	Acidimicrobineae_incertae_sedis(100)	Aciditerrimonas(100)	14	1	0	0	0	0	0	1	1	0	1	1	2	0	0	0	0	0	0	0	1	1	2	0	0	0	0	0	0	1	0	2	0
Otu01162	Bacteria(100)	Actinobacteria(100)	Actinobacteria(100)	Solirubrobacterales(100)	Solirubrobacteraceae(100)	Solirubrobacter(100)	14	0	0	0	0	0	3	1	1	7	0	0	0	0	0	0	0	0	0	0	0	0	0	0	0	0	0	0	1	1	0	0	0
Otu01163	Bacteria(100)	Actinobacteria(100)	Actinobacteria(100)	Actinomycetales(100)	Pseudonocardiaceae(100)	Goodfellowiella(72)	14	2	1	0	1	1	1	0	1	0	0	0	0	0	0	0	0	0	0	0	4	0	0	1	0	0	0	0	0	2	0	0	0
Otu01164	Bacteria(100)	Verrucomicrobia(100)	Subdivision3(100)	Subdivision3_order_incertae_sedis(100)	Subdivision3_family_incertae_sedis(100)	3_genus_incertae_sedis(100)	14	2	1	0	0	0	1	1	2	0	0	0	0	0	0	0	0	1	0	0	0	1	2	1	0	0	0	1	0	0	0	1	0
Otu01165	Bacteria(100)	Acidobacteria(100)	Acidobacteria_Gp4(100)	Acidobacteria_Gp4_order_incertae_sedis(100)	Acidobacteria_Gp4_family_incertae_sedis(100)	Gp4(100)	14	0	0	0	0	0	0	0	0	0	0	0	4	0	0	0	0	0	0	0	0	0	0	0	0	0	0	0	0	1	4	0	5
Otu01166	Bacteria(100)	Acidobacteria(100)	Acidobacteria_Gp4(100)	Acidobacteria_Gp4_order_incertae_sedis(100)	Acidobacteria_Gp4_family_incertae_sedis(100)	Gp4(100)	14	0	0	0	0	0	1	0	0	0	0	0	0	0	0	1	0	0	0	0	0	0	0	0	0	4	0	0	2	2	2	2	0
Otu01167	Bacteria(100)	Acidobacteria(100)	Acidobacteria_Gp4(100)	Acidobacteria_Gp4_order_incertae_sedis(100)	Acidobacteria_Gp4_family_incertae_sedis(100)	Gp4(100)	14	0	0	1	1	0	0	0	0	0	0	0	0	0	0	0	0	1	5	2	4	0	0	0	0	0	0	0	0	0	0	0	0
Otu01168	Bacteria(100)	Acidobacteria(100)	Acidobacteria_Gp4(100)	Acidobacteria_Gp4_order_incertae_sedis(100)	Acidobacteria_Gp4_family_incertae_sedis(100)	Gp4(100)	14	0	0	0	0	0	0	0	1	0	0	0	10	0	0	0	0	0	0	0	0	0	0	0	0	2	0	0	0	0	0	0	1
Otu01169	Bacteria(100)	Proteobacteria(100)	Gammaproteobacteria(100)	Xanthomonadales(100)	Xanthomonadaceae(100)	Ignatzschineria(100)	14	3	0	1	0	0	0	0	0	0	0	2	1	0	0	2	0	0	0	0	0	0	1	0	0	0	0	0	0	1	1	0	2
Otu01170	Bacteria(100)	Bacteroidetes(100)	Sphingobacteria(100)	Sphingobacteriales(100)	Chitinophagaceae(100)	Flavisolibacter(93)	14	0	0	1	0	0	1	0	0	0	1	1	2	3	0	0	0	0	0	0	0	0	1	1	0	3	0	0	0	0	0	0	0
Otu01171	Bacteria(100)	Acidobacteria(100)	Acidobacteria_Gp7(100)	Acidobacteria_Gp7_order_incertae_sedis(100)	Acidobacteria_Gp7_family_incertae_sedis(100)	Gp7(100)	14	1	0	0	0	0	0	1	0	1	0	0	1	0	0	0	0	0	0	0	0	0	0	0	0	1	0	0	0	0	3	1	5
Otu01172	Bacteria(100)	Acidobacteria(100)	Acidobacteria_Gp7(100)	Acidobacteria_Gp7_order_incertae_sedis(100)	Acidobacteria_Gp7_family_incertae_sedis(100)	Gp7(100)	14	1	0	0	0	0	1	0	0	0	0	0	0	0	0	0	0	2	2	5	2	0	0	0	1	0	0	0	0	0	0	0	0
Otu01173	Bacteria(100)	Acidobacteria(100)	Acidobacteria_Gp2(100)	Acidobacteria_Gp2_order_incertae_sedis(100)	Acidobacteria_Gp2_family_incertae_sedis(100)	Gp2(100)	14	0	0	0	0	0	0	0	0	0	0	0	0	0	0	0	0	1	11	0	2	0	0	0	0	0	0	0	0	0	0	0	0
Otu01174	Bacteria(100)	Acidobacteria(100)	Acidobacteria_Gp2(100)	Acidobacteria_Gp2_order_incertae_sedis(100)	Acidobacteria_Gp2_family_incertae_sedis(100)	Gp2(100)	14	0	0	0	1	1	0	0	2	0	2	1	0	2	0	0	1	0	0	0	0	0	0	1	0	0	0	2	0	0	0	0	1
Otu01175	Bacteria(100)	Acidobacteria(100)	Acidobacteria_Gp2(100)	Acidobacteria_Gp2_order_incertae_sedis(100)	Acidobacteria_Gp2_family_incertae_sedis(100)	Gp2(100)	14	0	1	0	1	0	0	0	0	0	2	1	0	0	0	0	1	0	0	0	1	0	0	1	0	0	2	2	1	0	1	0	0
Otu01176	Bacteria(100)	Acidobacteria(100)	Acidobacteria_Gp2(100)	Acidobacteria_Gp2_order_incertae_sedis(100)	Acidobacteria_Gp2_family_incertae_sedis(100)	Gp2(100)	14	1	0	0	1	0	0	0	0	0	2	0	0	1	0	0	0	0	1	4	0	0	0	0	1	0	0	1	0	0	0	0	2
Otu01177	Bacteria(100)	Proteobacteria(100)	Alphaproteobacteria(100)	Rhizobiales(100)	Hyphomicrobiaceae(79)	Rhodoplanes(79)	14	2	0	2	0	2	1	0	0	1	1	0	1	0	0	0	0	0	0	0	0	0	1	1	1	0	0	0	0	0	0	0	1
Otu01178	Bacteria(100)	Proteobacteria(100)	Alphaproteobacteria(100)	Rhizobiales(100)	Bradyrhizobiaceae(100)	Nitrobacter(93)	14	0	0	0	0	0	0	0	1	4	0	2	0	2	0	1	2	0	0	0	0	0	0	0	0	0	0	0	0	0	0	2	0
Otu01179	Bacteria(100)	Proteobacteria(100)	Alphaproteobacteria(100)	Rhizobiales(100)	Hyphomicrobiaceae(93)	Rhodoplanes(93)	14	1	1	2	0	2	2	0	3	0	0	0	0	1	0	0	0	0	0	0	0	0	0	2	0	0	0	0	0	0	0	0	0
Otu01180	Bacteria(100)	Proteobacteria(100)	Alphaproteobacteria(100)	Alphaproteobacteria_order_incertae_sedis(100)	Alphaproteobacteria_family_incertae_sedis(100)	Rhizomicrobium(100)	14	0	0	1	0	2	0	1	0	0	0	0	0	0	0	1	1	0	2	0	1	1	2	0	0	0	1	1	0	0	0	0	0
Otu01181	Bacteria(100)	Proteobacteria(100)	Alphaproteobacteria(100)	Rhizobiales(100)	Methylocystaceae(86)	Methylocystis(86)	14	0	0	0	0	0	0	0	0	1	0	0	0	4	0	0	0	0	0	0	0	0	0	0	0	0	2	1	6	0	0	0	0
Otu01182	Bacteria(100)	Proteobacteria(100)	Alphaproteobacteria(100)	Rhizobiales(100)	Hyphomicrobiaceae(72)	Rhodoplanes(72)	14	0	0	0	1	0	0	1	1	0	1	3	2	0	0	0	0	0	0	0	0	0	1	0	0	0	0	0	0	1	1	0	2
Otu01183	Bacteria(100)	Acidobacteria(100)	Acidobacteria_Gp13(100)	Acidobacteria_Gp13_order_incertae_sedis(100)	Acidobacteria_Gp13_family_incertae_sedis(100)	Gp13(100)	14	0	0	0	0	0	0	0	0	0	0	0	0	0	0	0	0	0	11	1	2	0	0	0	0	0	0	0	0	0	0	0	0
Otu01184	Bacteria(100)	Proteobacteria(100)	Alphaproteobacteria(100)	Rhizobiales(100)	Bradyrhizobiaceae(100)	Bradyrhizobium(93)	14	1	0	0	1	3	0	1	2	0	3	1	0	0	0	0	0	0	0	0	0	0	1	1	0	0	0	0	0	0	0	0	0
Otu01185	Bacteria(100)	Proteobacteria(100)	Alphaproteobacteria(100)	Rhodospirillales(100)	Acetobacteraceae(100)	Acidisoma(100)	14	0	0	0	0	2	0	2	2	0	0	0	0	0	0	2	0	0	0	0	0	0	0	0	0	0	1	0	0	1	0	4	0
Otu01186	Bacteria(100)	Proteobacteria(100)	Alphaproteobacteria(100)	Rhodospirillales(100)	Rhodospirillaceae(100)	Desertibacter(100)	14	0	2	0	0	0	1	0	0	0	2	1	0	4	1	0	0	0	0	0	0	1	0	0	1	0	0	1	0	0	0	0	0
Otu01187	Bacteria(100)	Proteobacteria(100)	Alphaproteobacteria(100)	Rhizobiales(100)	Methylocystaceae(100)	Methylocystis(100)	14	0	0	1	1	0	0	1	1	0	0	0	0	0	0	0	0	1	2	6	1	0	0	0	0	0	0	0	0	0	0	0	0
Otu01188	Bacteria(100)	Proteobacteria(100)	Alphaproteobacteria(100)	Rhizobiales(100)	Methylocystaceae(100)	Methylocystis(100)	14	0	0	0	0	3	0	0	0	2	0	0	0	0	1	0	3	0	0	0	0	0	0	0	0	0	1	2	1	0	0	0	1
Otu01189	Bacteria(100)	Proteobacteria(100)	Deltaproteobacteria(100)	Myxococcales(100)	Phaselicystidaceae(100)	Phaselicystis(100)	14	0	0	0	0	0	0	0	0	0	0	0	4	1	0	0	0	0	0	0	0	0	0	0	0	1	0	0	0	3	0	1	4
Otu01190	Bacteria(100)	Acidobacteria(100)	Acidobacteria_Gp3(100)	Acidobacteria_Gp3_order_incertae_sedis(100)	Acidobacteria_Gp3_family_incertae_sedis(100)	Gp3(100)	14	0	0	0	0	0	1	0	0	0	0	1	0	1	0	4	0	0	0	0	0	0	0	0	0	1	0	0	1	1	2	2	0
Otu01191	Bacteria(100)	Acidobacteria(100)	Acidobacteria_Gp3(100)	Acidobacteria_Gp3_order_incertae_sedis(100)	Acidobacteria_Gp3_family_incertae_sedis(100)	Gp3(100)	14	0	0	0	0	1	1	1	0	1	0	0	0	1	0	0	0	0	0	0	0	0	3	1	0	2	0	1	0	1	1	0	0
Otu01192	Bacteria(100)	Acidobacteria(100)	Acidobacteria_Gp3(100)	Acidobacteria_Gp3_order_incertae_sedis(100)	Acidobacteria_Gp3_family_incertae_sedis(100)	Gp3(100)	14	0	1	2	1	1	1	0	2	0	0	0	0	0	1	0	2	0	1	0	1	0	0	1	0	0	0	0	0	0	0	0	0
Otu01193	Bacteria(100)	Acidobacteria(100)	Acidobacteria_Gp3(100)	Acidobacteria_Gp3_order_incertae_sedis(100)	Acidobacteria_Gp3_family_incertae_sedis(100)	Gp3(100)	14	1	1	0	1	0	0	0	0	0	1	0	0	0	0	0	0	0	0	2	4	1	1	0	2	0	0	0	0	0	0	0	0
Otu01194	Bacteria(100)	Verrucomicrobia(100)	Spartobacteria(100)	Spartobacteria_order_incertae_sedis(100)	Spartobacteria_family_incertae_sedis(100)	Spartobacteria_genera_incertae_sedis(100)	14	3	1	0	0	0	4	1	2	0	0	0	1	0	0	0	0	0	0	0	0	0	0	0	1	0	0	0	0	0	0	0	1
Otu01195	Bacteria(100)	Verrucomicrobia(100)	Spartobacteria(100)	Spartobacteria_order_incertae_sedis(100)	Spartobacteria_family_incertae_sedis(100)	Spartobacteria_genera_incertae_sedis(100)	14	0	0	0	0	0	0	0	1	0	0	0	2	0	0	1	0	0	0	0	0	0	0	1	0	0	0	0	1	3	1	2	2
Otu01196	Bacteria(100)	Verrucomicrobia(100)	Spartobacteria(100)	Spartobacteria_order_incertae_sedis(100)	Spartobacteria_family_incertae_sedis(100)	Spartobacteria_genera_incertae_sedis(100)	14	3	1	0	2	0	2	0	0	1	0	0	1	1	0	0	0	0	0	0	0	0	0	2	1	0	0	0	0	0	0	0	0
Otu01197	Bacteria(100)	Verrucomicrobia(100)	Spartobacteria(100)	Spartobacteria_order_incertae_sedis(100)	Spartobacteria_family_incertae_sedis(100)	Spartobacteria_genera_incertae_sedis(100)	14	0	0	0	0	0	0	0	0	0	0	0	0	0	0	1	0	0	0	0	0	0	0	0	0	2	0	1	0	2	4	2	2
Otu01198	Bacteria(100)	Verrucomicrobia(100)	Spartobacteria(100)	Spartobacteria_order_incertae_sedis(100)	Spartobacteria_family_incertae_sedis(100)	Spartobacteria_genera_incertae_sedis(100)	14	1	0	2	0	0	0	0	1	0	0	2	0	0	1	3	0	0	0	0	0	0	0	0	0	1	0	0	1	0	1	0	1
Otu01199	Bacteria(100)	Verrucomicrobia(100)	Spartobacteria(100)	Spartobacteria_order_incertae_sedis(100)	Spartobacteria_family_incertae_sedis(100)	Spartobacteria_genera_incertae_sedis(100)	14	0	0	0	0	1	0	1	0	3	1	0	0	0	0	0	4	0	0	0	0	0	0	0	0	0	0	1	3	0	0	0	0
Otu01200	Bacteria(100)	Proteobacteria(100)	Deltaproteobacteria(100)	Myxococcales(100)	Polyangiaceae(100)	Chondromyces(86)	14	0	0	0	0	0	0	0	2	0	0	3	2	3	0	1	0	0	0	0	0	0	0	0	0	1	0	0	1	0	1	0	0
Otu01201	Bacteria(100)	Proteobacteria(100)	Deltaproteobacteria(100)	Myxococcales(100)	Polyangiaceae(72)	Chondromyces(65)	14	0	0	1	1	1	0	1	0	0	0	0	0	2	0	0	1	1	0	0	1	1	0	0	0	1	0	1	0	1	0	1	0
Otu01202	Bacteria(100)	Acidobacteria(100)	Acidobacteria_Gp5(100)	Acidobacteria_Gp5_order_incertae_sedis(100)	Acidobacteria_Gp5_family_incertae_sedis(100)	Gp5(100)	14	0	0	0	0	0	0	0	0	0	0	0	3	0	0	0	0	1	0	0	0	0	0	0	0	4	0	0	1	1	1	3	0
Otu01203	Bacteria(100)	Acidobacteria(100)	Acidobacteria_Gp1(100)	Acidobacteria_Gp1_order_incertae_sedis(100)	Acidobacteria_Gp1_family_incertae_sedis(100)	Gp1(100)	14	1	0	0	0	0	0	1	2	0	0	3	0	0	0	2	0	0	0	0	0	0	0	0	1	2	0	2	0	0	0	0	0
Otu01204	Bacteria(100)	Acidobacteria(100)	Acidobacteria_Gp1(100)	Acidobacteria_Gp1_order_incertae_sedis(100)	Acidobacteria_Gp1_family_incertae_sedis(100)	Gp1(100)	14	0	0	1	0	0	0	0	0	0	1	1	0	0	0	0	0	0	0	0	0	0	0	1	0	1	1	0	3	0	1	4	0
Otu01205	Bacteria(100)	Acidobacteria(100)	Acidobacteria_Gp1(100)	Acidobacteria_Gp1_order_incertae_sedis(100)	Acidobacteria_Gp1_family_incertae_sedis(100)	Gp1(100)	14	0	0	0	0	0	0	0	0	0	2	1	1	1	1	0	0	0	0	0	0	0	0	0	0	1	0	3	2	0	1	1	0
Otu01206	Bacteria(100)	Acidobacteria(100)	Acidobacteria_Gp1(100)	Acidobacteria_Gp1_order_incertae_sedis(100)	Acidobacteria_Gp1_family_incertae_sedis(100)	Gp1(100)	14	0	0	0	0	0	0	0	0	0	3	2	1	0	0	1	0	1	0	0	0	0	0	0	0	2	0	2	0	2	0	0	0
Otu01207	Bacteria(100)	Proteobacteria(100)	Deltaproteobacteria(100)	Myxococcales(100)	Cystobacteraceae(100)	Cystobacter(100)	14	1	0	0	6	0	0	0	1	0	2	1	0	0	0	0	0	0	0	0	0	0	0	1	1	0	0	0	0	0	0	1	0
Otu01208	Bacteria(100)	Acidobacteria(100)	Acidobacteria_Gp3(100)	Acidobacteria_Gp3_order_incertae_sedis(100)	Acidobacteria_Gp3_family_incertae_sedis(100)	Gp3(100)	13	0	1	0	0	1	2	0	0	1	1	3	0	1	0	0	0	0	0	0	0	0	0	0	0	0	1	0	2	0	0	0	0
Otu01209	Bacteria(100)	Acidobacteria(100)	Acidobacteria_Gp3(100)	Acidobacteria_Gp3_order_incertae_sedis(100)	Acidobacteria_Gp3_family_incertae_sedis(100)	Gp3(100)	13	0	0	0	0	1	0	0	0	0	2	2	1	0	0	0	0	0	0	1	0	0	0	2	1	0	1	1	0	1	0	0	0
Otu01210	Bacteria(100)	Actinobacteria(100)	Actinobacteria(100)	Actinomycetales(100)	Thermomonosporaceae(93)	Thermomonospora(93)	13	0	4	0	0	0	0	0	0	1	0	0	1	0	0	0	1	0	0	0	0	1	2	1	0	0	1	0	0	0	0	1	0
Otu01211	Bacteria(100)	Actinobacteria(100)	Actinobacteria(100)	Actinomycetales(100)	Thermomonosporaceae(77)	Spirillospora(77)	13	0	0	0	0	1	0	0	0	1	0	0	0	6	2	1	0	0	0	0	0	0	0	0	0	0	1	0	0	1	0	0	0
Otu01212	Bacteria(100)	Actinobacteria(100)	Actinobacteria(100)	Actinomycetales(100)	Micromonosporaceae(62)	Pilimelia(62)	13	1	0	3	0	0	2	0	1	2	0	1	1	0	0	0	0	0	0	0	0	0	0	0	0	0	0	0	0	0	0	0	2
Otu01213	Bacteria(100)	Actinobacteria(100)	Actinobacteria(100)	Solirubrobacterales(100)	Conexibacteraceae(100)	Conexibacter(100)	13	0	0	1	2	3	0	0	0	0	0	0	0	0	0	0	0	0	2	3	1	0	0	0	1	0	0	0	0	0	0	0	0
Otu01214	Bacteria(100)	Actinobacteria(100)	Actinobacteria(100)	Solirubrobacterales(100)	Solirubrobacteraceae(100)	Solirubrobacter(100)	13	0	0	0	0	0	2	1	0	6	0	1	0	1	0	0	0	0	0	0	0	0	0	1	1	0	0	0	0	0	0	0	0
Otu01215	Bacteria(100)	Actinobacteria(100)	Actinobacteria(100)	Solirubrobacterales(100)	Conexibacteraceae(100)	Conexibacter(100)	13	1	0	0	0	0	0	0	0	0	0	1	1	5	1	0	0	0	0	0	0	0	0	0	0	1	0	0	0	2	1	0	0
Otu01216	Bacteria(100)	Proteobacteria(100)	Alphaproteobacteria(100)	Rhizobiales(100)	Beijerinckiaceae(100)	Beijerinckia(93)	13	0	0	0	0	0	1	0	0	2	0	0	1	1	1	1	1	0	0	0	0	0	0	0	0	1	1	3	0	0	0	0	0
Otu01217	Bacteria(100)	Proteobacteria(100)	Alphaproteobacteria(100)	Rhizobiales(100)	Methylocystaceae(54)	Methylosinus(54)	13	0	0	0	0	0	0	0	0	2	1	0	0	2	0	2	2	0	0	0	0	0	0	0	0	0	0	3	0	0	0	1	0
Otu01218	Bacteria(100)	Proteobacteria(100)	Gammaproteobacteria(100)	Xanthomonadales(100)	Sinobacteraceae(100)	Steroidobacter(100)	13	0	0	0	0	0	0	0	0	0	0	0	5	0	0	0	0	0	0	0	0	0	0	0	0	0	0	0	0	3	0	0	5
Otu01219	Bacteria(100)	Bacteroidetes(100)	Sphingobacteria(100)	Sphingobacteriales(100)	Chitinophagaceae(100)	Hydrotalea(85)	13	0	0	0	0	0	1	0	0	0	0	0	0	1	0	0	0	0	0	0	0	0	0	0	0	2	0	1	0	1	2	5	0
Otu01220	Bacteria(100)	Actinobacteria(100)	Actinobacteria(100)	Actinomycetales(100)	_incertae_sedis(70)	Sinosporangium(70)	13	0	2	0	0	1	1	0	0	2	1	0	0	0	1	1	0	0	0	0	0	0	0	0	0	0	0	1	3	0	0	0	0
Otu01221	Bacteria(100)	Actinobacteria(100)	Actinobacteria(100)	Solirubrobacterales(100)	Conexibacteraceae(100)	Conexibacter(100)	13	0	0	4	0	2	0	1	0	0	0	0	0	0	0	0	0	0	1	0	3	0	0	1	0	0	0	1	0	0	0	0	0
Otu01222	Bacteria(100)	Actinobacteria(100)	Actinobacteria(100)	Acidimicrobiales(100)	Acidimicrobiaceae(85)	unclassified(100)	13	2	0	0	0	1	0	2	0	0	1	1	0	0	0	0	0	0	1	4	0	0	0	0	1	0	0	0	0	0	0	0	0
Otu01223	Bacteria(100)	Proteobacteria(100)	Alphaproteobacteria(100)	Rickettsiales(100)	Mitochondria(100)	Mitochondria_genus_incertae_sedis(100)	13	0	0	0	0	0	0	0	0	0	0	0	0	0	0	6	7	0	0	0	0	0	0	0	0	0	0	0	0	0	0	0	0
Otu01224	Bacteria(100)	Proteobacteria(100)	Alphaproteobacteria(100)	Rhodospirillales(93)	Rhodospirillaceae(93)	Skermanella(93)	13	0	0	2	0	0	0	0	1	1	2	0	0	2	2	0	0	0	0	0	0	2	1	0	0	0	0	0	0	0	0	0	0
Otu01225	Bacteria(100)	Proteobacteria(100)	Alphaproteobacteria(100)	Rhodobacterales(100)	Rhodobacteraceae(100)	Albidovulum(93)	13	0	0	0	0	0	0	0	1	1	0	1	1	4	4	0	0	0	0	0	0	0	0	0	0	0	0	0	0	0	0	1	0
Otu01226	Bacteria(100)	Bacteroidetes(100)	Bacteroidia(100)	Bacteroidales(100)	Bacteroidaceae(100)	Acetomicrobium(100)	13	4	0	1	1	0	0	0	0	0	0	0	0	0	0	0	0	2	0	1	0	1	0	1	2	0	0	0	0	0	0	0	0
Otu01227	Bacteria(100)	Bacteroidetes(100)	Bacteroidia(100)	Bacteroidales(100)	Bacteroidaceae(100)	Anaerorhabdus(100)	13	0	0	0	0	0	0	0	0	0	0	0	0	0	1	4	2	0	0	0	0	0	0	0	1	0	2	0	1	0	1	0	1
Otu01228	Bacteria(100)	Planctomycetes(100)	Planctomycetacia(100)	Planctomycetales(100)	Planctomycetaceae(100)	Singulisphaera(100)	13	0	0	0	0	0	0	2	0	2	0	0	0	1	1	0	1	0	0	0	0	0	0	0	0	0	2	3	1	0	0	0	0
Otu01229	Bacteria(100)	Planctomycetes(100)	Planctomycetacia(100)	Planctomycetales(100)	Planctomycetaceae(100)	Isosphaera(62)	13	0	2	1	0	0	0	0	0	0	0	0	0	0	0	0	0	5	1	0	0	2	2	0	0	0	0	0	0	0	0	0	0
Otu01230	Bacteria(100)	Planctomycetes(100)	Planctomycetacia(100)	Planctomycetales(100)	Planctomycetaceae(100)	Gemmata(100)	13	0	0	1	0	2	0	3	0	0	0	0	0	0	0	0	0	0	1	0	0	0	0	2	4	0	0	0	0	0	0	0	0
Otu01231	Bacteria(100)	Planctomycetes(100)	Planctomycetacia(100)	Planctomycetales(100)	Planctomycetaceae(100)	Gemmata(100)	13	0	0	1	0	1	0	0	0	0	0	0	0	0	0	0	0	1	1	8	0	0	0	1	0	0	0	0	0	0	0	0	0
Otu01232	Bacteria(100)	Planctomycetes(100)	Planctomycetacia(100)	Planctomycetales(100)	Planctomycetaceae(100)	Planctomyces(100)	13	0	0	2	0	1	0	0	0	0	0	0	0	0	0	0	2	0	0	0	0	0	0	0	0	0	0	3	2	1	2	0	0
Otu01233	Bacteria(100)	Planctomycetes(100)	Planctomycetacia(100)	Planctomycetales(100)	Planctomycetaceae(100)	Gemmata(93)	13	0	0	0	0	0	0	0	0	2	0	1	0	0	0	1	0	0	0	0	0	0	0	0	0	2	0	1	0	4	1	1	0
Otu01234	Bacteria(100)	Planctomycetes(100)	Planctomycetacia(100)	Planctomycetales(100)	Planctomycetaceae(100)	Singulisphaera(100)	13	0	0	0	0	1	2	0	0	2	0	1	1	0	0	1	0	0	0	0	0	0	0	0	0	1	2	1	0	1	0	0	0
Otu01235	Bacteria(100)	Planctomycetes(100)	Planctomycetacia(100)	Planctomycetales(100)	Planctomycetaceae(100)	Singulisphaera(100)	13	0	2	0	0	1	2	0	0	1	0	0	0	2	3	0	0	0	0	0	0	0	0	1	0	0	0	0	1	0	0	0	0
Otu01236	Bacteria(100)	Planctomycetes(100)	Planctomycetacia(100)	Planctomycetales(100)	Planctomycetaceae(100)	Gemmata(100)	13	0	0	0	0	0	0	0	0	1	2	0	0	1	1	5	0	0	0	0	0	0	0	0	1	0	0	0	1	1	0	0	0
Otu01237	Bacteria(100)	Planctomycetes(100)	Planctomycetacia(100)	Planctomycetales(100)	Planctomycetaceae(100)	Singulisphaera(100)	13	0	0	0	0	2	1	0	0	0	1	1	1	1	0	0	0	0	0	0	0	0	0	0	0	0	4	1	0	0	1	0	0
Otu01238	Bacteria(100)	Planctomycetes(100)	Planctomycetacia(100)	Planctomycetales(100)	Planctomycetaceae(100)	Gemmata(100)	13	0	2	1	0	1	1	0	0	0	1	1	0	0	1	0	0	0	1	0	0	1	0	1	0	0	0	0	1	0	0	0	1
Otu01239	Bacteria(100)	Planctomycetes(100)	Planctomycetacia(100)	Planctomycetales(100)	Planctomycetaceae(100)	Gemmata(100)	13	1	0	2	0	0	0	0	0	0	0	0	0	0	0	0	0	1	3	3	1	0	0	2	0	0	0	0	0	0	0	0	0
Otu01240	Bacteria(100)	Planctomycetes(100)	Planctomycetacia(100)	Planctomycetales(100)	Planctomycetaceae(100)	Singulisphaera(100)	13	0	1	0	0	4	1	3	1	0	1	0	0	0	1	0	0	0	0	0	0	1	0	0	0	0	0	0	0	0	0	0	0
Otu01241	Bacteria(100)	Acidobacteria(100)	Acidobacteria_Gp3(100)	Acidobacteria_Gp3_order_incertae_sedis(100)	Acidobacteria_Gp3_family_incertae_sedis(100)	Gp3(100)	13	0	1	0	0	1	0	1	0	1	1	1	0	0	1	0	0	1	0	0	0	0	0	0	0	1	0	2	0	0	0	1	1
Otu01242	Bacteria(100)	Acidobacteria(100)	Acidobacteria_Gp3(100)	Acidobacteria_Gp3_order_incertae_sedis(100)	Acidobacteria_Gp3_family_incertae_sedis(100)	Gp3(100)	13	1	1	0	0	1	0	0	0	0	0	0	0	0	0	0	0	1	1	1	1	2	1	2	1	0	0	0	0	0	0	0	0
Otu01243	Bacteria(100)	Acidobacteria(100)	Acidobacteria_Gp3(100)	Acidobacteria_Gp3_order_incertae_sedis(100)	Acidobacteria_Gp3_family_incertae_sedis(100)	Gp3(100)	13	0	0	0	0	0	0	0	1	0	1	0	1	1	0	1	0	0	0	0	0	0	0	0	0	0	1	2	2	1	0	2	0
Otu01244	Bacteria(100)	Acidobacteria(100)	Acidobacteria_Gp3(100)	Acidobacteria_Gp3_order_incertae_sedis(100)	Acidobacteria_Gp3_family_incertae_sedis(100)	Gp3(100)	13	0	0	0	4	0	0	0	0	0	0	0	0	0	0	0	0	0	3	3	3	0	0	0	0	0	0	0	0	0	0	0	0
Otu01245	Bacteria(100)	Proteobacteria(100)	Deltaproteobacteria(100)	Bdellovibrionales(100)	Bdellovibrionaceae(100)	Vampirovibrio(100)	13	0	0	1	0	0	0	0	0	0	0	0	0	0	0	0	0	0	1	0	0	0	0	0	0	2	3	1	2	0	3	0	0
Otu01246	Bacteria(100)	Acidobacteria(100)	Acidobacteria_Gp1(100)	Acidobacteria_Gp1_order_incertae_sedis(100)	Acidobacteria_Gp1_family_incertae_sedis(100)	Gp1(100)	13	0	2	0	0	2	0	1	0	0	1	2	0	0	1	0	2	0	0	0	0	1	0	0	0	0	0	0	1	0	0	0	0
Otu01247	Bacteria(100)	Acidobacteria(100)	Acidobacteria_Gp1(100)	Acidobacteria_Gp1_order_incertae_sedis(100)	Acidobacteria_Gp1_family_incertae_sedis(100)	Gp1(100)	13	0	0	1	6	0	0	1	0	0	0	0	0	0	0	0	0	1	1	0	2	0	1	0	0	0	0	0	0	0	0	0	0
Otu01248	Bacteria(100)	Acidobacteria(100)	Acidobacteria_Gp1(100)	Acidobacteria_Gp1_order_incertae_sedis(100)	Acidobacteria_Gp1_family_incertae_sedis(100)	Gp1(100)	13	0	0	0	0	1	0	0	0	0	0	3	1	0	0	2	0	0	0	0	0	0	1	0	0	0	0	1	1	1	2	0	0
Otu01249	Bacteria(100)	Acidobacteria(100)	Acidobacteria_Gp1(100)	Acidobacteria_Gp1_order_incertae_sedis(100)	Acidobacteria_Gp1_family_incertae_sedis(100)	Gp1(100)	13	1	0	0	1	0	0	0	0	0	2	1	0	0	0	0	0	0	0	1	0	0	2	2	2	0	0	0	0	0	0	0	1
Otu01250	Bacteria(100)	Acidobacteria(100)	Acidobacteria_Gp1(100)	Acidobacteria_Gp1_order_incertae_sedis(100)	Acidobacteria_Gp1_family_incertae_sedis(100)	Gp1(100)	13	0	0	0	0	0	0	0	0	0	0	0	0	3	0	2	7	0	0	0	0	0	0	0	0	0	0	0	1	0	0	0	0
Otu01251	Bacteria(100)	Acidobacteria(100)	Acidobacteria_Gp1(100)	Acidobacteria_Gp1_order_incertae_sedis(100)	Acidobacteria_Gp1_family_incertae_sedis(100)	Gp1(100)	13	0	0	0	0	0	0	0	1	0	3	0	0	1	0	2	0	0	0	0	0	0	1	0	0	0	1	0	1	0	2	0	1
Otu01252	Bacteria(100)	Acidobacteria(100)	Acidobacteria_Gp1(100)	Acidobacteria_Gp1_order_incertae_sedis(100)	Acidobacteria_Gp1_family_incertae_sedis(100)	Gp1(100)	13	0	0	0	0	1	0	0	0	0	0	1	0	0	0	0	0	0	0	0	0	0	1	0	0	1	1	0	1	3	1	3	0
Otu01253	Archaea(100)	Crenarchaeota(100)	Thermoprotei(100)	Fervidicoccales(100)	Fervidicoccaceae(100)	Fervidicoccus(100)	13	0	0	0	0	0	0	0	0	0	0	0	0	0	1	0	1	0	0	0	0	0	0	0	0	1	2	1	0	2	2	3	0
Otu01254	Bacteria(100)	Acidobacteria(100)	Acidobacteria_Gp4(100)	Acidobacteria_Gp4_order_incertae_sedis(100)	Acidobacteria_Gp4_family_incertae_sedis(100)	Gp4(100)	13	0	0	1	0	0	0	0	1	0	0	0	0	0	0	0	0	2	2	3	2	0	0	1	0	1	0	0	0	0	0	0	0
Otu01255	Bacteria(100)	Proteobacteria(100)	Betaproteobacteria(100)	Burkholderiales(100)	Comamonadaceae(100)	Xenophilus(100)	13	0	1	0	0	0	0	0	0	1	1	1	0	0	0	1	0	0	0	0	0	0	0	0	0	2	0	0	0	2	2	0	2
Otu01256	Bacteria(100)	Proteobacteria(100)	Betaproteobacteria(100)	Rhodocyclales(93)	Rhodocyclaceae(93)	Sulfuritalea(93)	13	0	0	0	0	0	1	0	0	0	0	0	3	0	0	0	0	0	0	0	0	0	0	0	0	1	0	0	1	0	2	0	5
Otu01257	Bacteria(100)	Acidobacteria(100)	Acidobacteria_Gp4(100)	Acidobacteria_Gp4_order_incertae_sedis(100)	Acidobacteria_Gp4_family_incertae_sedis(100)	Gp4(100)	13	1	0	0	9	0	0	0	0	0	0	0	0	0	0	0	0	2	1	0	0	0	0	0	0	0	0	0	0	0	0	0	0
Otu01258	Bacteria(100)	Acidobacteria(100)	Acidobacteria_Gp4(100)	Acidobacteria_Gp4_order_incertae_sedis(100)	Acidobacteria_Gp4_family_incertae_sedis(100)	Gp4(100)	13	1	0	10	0	0	0	0	2	0	0	0	0	0	0	0	0	0	0	0	0	0	0	0	0	0	0	0	0	0	0	0	0
Otu01259	Bacteria(100)	Acidobacteria(100)	Acidobacteria_Gp4(100)	Acidobacteria_Gp4_order_incertae_sedis(100)	Acidobacteria_Gp4_family_incertae_sedis(100)	Gp4(100)	13	0	0	0	0	0	0	2	2	0	0	0	2	0	0	0	0	0	0	0	0	0	0	0	0	0	0	0	0	2	1	4	0
Otu01260	Bacteria(100)	Acidobacteria(100)	Acidobacteria_Gp1(100)	Acidobacteria_Gp1_order_incertae_sedis(100)	Acidobacteria_Gp1_family_incertae_sedis(100)	Gp1(100)	13	0	0	0	0	1	0	0	0	0	1	0	0	0	0	1	6	0	0	0	0	0	2	0	1	0	0	0	0	0	1	0	0
Otu01261	Bacteria(100)	Proteobacteria(100)	Deltaproteobacteria(100)	Syntrophobacterales(100)	Syntrophaceae(54)	Desulfomonile(54)	13	0	0	0	0	0	0	0	2	0	2	0	3	2	0	0	0	0	0	0	0	0	0	0	0	0	0	0	0	0	0	0	4
Otu01262	Bacteria(100)	Proteobacteria(100)	Deltaproteobacteria(100)	Syntrophobacterales(100)	Syntrophaceae(100)	Desulfomonile(100)	13	0	1	0	0	0	0	0	0	0	0	0	0	0	0	0	1	1	3	3	1	1	0	1	1	0	0	0	0	0	0	0	0
Otu01263	Bacteria(100)	Proteobacteria(100)	Deltaproteobacteria(100)	Myxococcales(100)	Polyangiaceae(77)	Chondromyces(54)	13	0	0	0	0	1	0	0	0	0	0	2	0	1	1	0	0	0	1	0	1	0	0	0	0	0	1	0	1	2	2	0	0
Otu01264	Bacteria(100)	Proteobacteria(100)	Alphaproteobacteria(100)	Rhizobiales(100)	Rhizobiaceae(93)	Rhizobium(93)	13	0	0	0	0	0	2	0	0	1	0	1	1	2	0	0	0	0	0	0	0	0	0	0	0	0	0	0	1	2	1	1	1
Otu01265	Bacteria(100)	Proteobacteria(100)	Alphaproteobacteria(100)	Rhizobiales(100)	Xanthobacteraceae(100)	Pseudolabrys(100)	13	2	0	0	0	1	1	0	1	1	0	2	1	1	0	0	0	0	1	0	1	0	0	0	1	0	0	0	0	0	0	0	0
Otu01266	Bacteria(100)	Proteobacteria(100)	Alphaproteobacteria(100)	Rhodospirillales(100)	Acetobacteraceae(100)	Stella(100)	13	0	0	0	0	0	5	0	2	0	0	0	0	2	0	1	1	0	0	0	0	0	0	0	0	0	0	1	0	1	0	0	0
Otu01267	Bacteria(100)	Proteobacteria(100)	Alphaproteobacteria(100)	Rhodospirillales(100)	Acetobacteraceae(100)	Stella(100)	13	0	0	0	0	0	0	0	0	0	0	0	0	0	0	0	0	1	2	0	1	1	0	6	2	0	0	0	0	0	0	0	0
Otu01268	Bacteria(100)	Proteobacteria(100)	Alphaproteobacteria(100)	Rhodospirillales(100)	Acetobacteraceae(100)	Stella(100)	13	0	0	0	0	0	2	0	0	0	0	1	0	1	1	0	3	0	0	0	0	0	1	0	0	0	1	3	0	0	0	0	0
Otu01269	Bacteria(100)	Proteobacteria(100)	Alphaproteobacteria(100)	Rhizobiales(100)	Bradyrhizobiaceae(100)	Bradyrhizobium(62)	13	0	0	0	0	0	0	0	0	2	2	3	1	0	0	0	0	0	0	0	0	0	0	0	0	0	2	1	0	1	1	0	0
Otu01270	Bacteria(100)	Acidobacteria(100)	Acidobacteria_Gp7(100)	Acidobacteria_Gp7_order_incertae_sedis(100)	Acidobacteria_Gp7_family_incertae_sedis(100)	Gp7(100)	13	0	0	0	1	0	2	0	0	0	0	0	2	0	0	0	0	0	0	0	1	0	0	0	0	1	0	0	0	0	0	1	5
Otu01271	Bacteria(100)	Proteobacteria(100)	Alphaproteobacteria(100)	Rhizobiales(100)	Hyphomicrobiaceae(100)	Rhodomicrobium(100)	13	1	0	0	0	0	0	0	3	0	1	1	0	1	0	3	0	0	0	0	0	1	0	0	1	0	0	0	0	0	0	1	0
Otu01272	Bacteria(100)	Proteobacteria(100)	Alphaproteobacteria(100)	Rhizobiales(100)	Bradyrhizobiaceae(62)	Bradyrhizobium(54)	13	0	0	0	0	0	0	1	0	0	0	0	0	0	2	0	3	0	0	0	0	0	0	0	0	1	2	1	1	0	1	1	0
Otu01273	Bacteria(100)	Proteobacteria(100)	Alphaproteobacteria(100)	Rickettsiales(100)	Mitochondria(100)	Mitochondria_genus_incertae_sedis(100)	13	0	0	0	1	0	0	0	0	2	1	0	1	1	0	0	0	0	0	0	0	0	0	0	0	0	3	3	1	0	0	0	0
Otu01274	Bacteria(100)	Proteobacteria(100)	Alphaproteobacteria(100)	Rhodospirillales(100)	Acetobacteraceae(100)	Ameyamaea(100)	13	0	0	0	0	0	0	0	0	1	1	1	1	1	0	1	4	0	0	0	0	0	0	0	0	0	0	2	1	0	0	0	0
Otu01275	Bacteria(100)	Acidobacteria(100)	Acidobacteria_Gp2(100)	Acidobacteria_Gp2_order_incertae_sedis(100)	Acidobacteria_Gp2_family_incertae_sedis(100)	Gp2(100)	13	0	0	0	0	0	0	0	3	2	1	0	0	4	0	0	0	0	0	0	0	0	0	0	2	0	0	0	0	0	1	0	0
Otu01276	Bacteria(100)	Acidobacteria(100)	Acidobacteria_Gp2(100)	Acidobacteria_Gp2_order_incertae_sedis(100)	Acidobacteria_Gp2_family_incertae_sedis(100)	Gp2(100)	13	0	0	0	0	0	0	3	6	0	1	0	0	0	0	0	0	0	0	0	0	0	0	0	0	0	1	2	0	0	0	0	0
Otu01277	Bacteria(100)	Acidobacteria(100)	Acidobacteria_Gp2(100)	Acidobacteria_Gp2_order_incertae_sedis(100)	Acidobacteria_Gp2_family_incertae_sedis(100)	Gp2(100)	13	1	0	2	0	0	0	0	0	3	0	2	0	0	2	0	3	0	0	0	0	0	0	0	0	0	0	0	0	0	0	0	0
Otu01278	Bacteria(100)	Acidobacteria(100)	Acidobacteria_Gp2(100)	Acidobacteria_Gp2_order_incertae_sedis(100)	Acidobacteria_Gp2_family_incertae_sedis(100)	Gp2(100)	13	0	0	0	0	2	0	0	0	0	0	0	0	0	0	0	1	0	0	0	0	2	6	0	0	0	1	0	0	1	0	0	0
Otu01279	Bacteria(100)	Verrucomicrobia(100)	Spartobacteria(100)	Spartobacteria_order_incertae_sedis(100)	Spartobacteria_family_incertae_sedis(100)	Spartobacteria_genera_incertae_sedis(100)	13	3	2	1	1	0	2	0	0	0	0	0	0	0	0	0	0	0	0	0	0	0	0	1	0	0	0	0	0	1	2	0	0
Otu01280	Bacteria(100)	Verrucomicrobia(100)	Spartobacteria(100)	Spartobacteria_order_incertae_sedis(100)	Spartobacteria_family_incertae_sedis(100)	Spartobacteria_genera_incertae_sedis(100)	13	0	0	5	0	0	0	0	0	0	2	0	0	0	0	1	2	0	0	0	0	0	0	0	0	0	0	1	0	0	1	1	0
Otu01281	Bacteria(100)	Verrucomicrobia(100)	Spartobacteria(100)	Spartobacteria_order_incertae_sedis(100)	Spartobacteria_family_incertae_sedis(100)	Spartobacteria_genera_incertae_sedis(100)	13	0	0	0	0	1	0	0	0	0	0	0	1	0	0	0	1	0	0	0	0	1	2	1	1	1	0	2	2	0	0	0	0
Otu01282	Bacteria(100)	Gemmatimonadetes(100)	Gemmatimonadetes(100)	Gemmatimonadales(100)	Gemmatimonadaceae(100)	Gemmatimonas(100)	13	0	0	0	7	0	0	0	0	0	0	0	0	0	0	0	0	0	2	2	0	0	0	1	1	0	0	0	0	0	0	0	0
Otu01283	Bacteria(100)	Acidobacteria(100)	Acidobacteria_Gp6(100)	Acidobacteria_Gp6_order_incertae_sedis(100)	Acidobacteria_Gp6_family_incertae_sedis(100)	Gp6(100)	13	0	0	0	0	0	0	1	2	1	0	0	1	0	0	0	0	0	0	0	0	0	0	0	0	0	0	0	0	0	2	0	6
Otu01284	Bacteria(100)	Acidobacteria(100)	Acidobacteria_Gp6(100)	Acidobacteria_Gp6_order_incertae_sedis(100)	Acidobacteria_Gp6_family_incertae_sedis(100)	Gp6(100)	13	1	0	0	0	0	0	1	4	0	0	0	1	0	0	0	1	0	0	0	0	0	0	0	0	0	0	0	0	0	1	1	3
Otu01285	Bacteria(100)	Acidobacteria(100)	Acidobacteria_Gp6(100)	Acidobacteria_Gp6_order_incertae_sedis(100)	Acidobacteria_Gp6_family_incertae_sedis(100)	Gp6(100)	13	1	0	0	0	0	0	0	1	0	1	1	3	0	0	0	0	0	0	0	0	0	0	1	1	1	0	0	2	0	0	0	1
Otu01286	Bacteria(100)	Chloroflexi(100)	Anaerolineae(100)	Anaerolineales(100)	Anaerolineaceae(100)	Bellilinea(100)	13	0	1	0	4	0	0	0	0	0	0	0	0	0	0	0	0	0	0	0	0	1	1	1	1	0	1	1	1	0	0	1	0
Otu01287	Bacteria(100)	Synergistetes(100)	Synergistia(100)	Synergistales(100)	Synergistaceae(100)	Anaerobaculum(100)	13	3	3	4	0	0	0	1	0	0	0	0	0	0	0	0	0	0	0	0	0	0	0	1	0	0	0	0	0	0	0	1	0
Otu01288	Bacteria(100)	Planctomycetes(100)	Planctomycetacia(100)	Planctomycetales(100)	Planctomycetaceae(100)	Singulisphaera(100)	12	0	0	0	0	1	0	0	1	0	0	0	0	0	0	0	0	1	1	0	0	3	1	3	1	0	0	0	0	0	0	0	0
Otu01289	Bacteria(100)	Planctomycetes(100)	Planctomycetacia(100)	Planctomycetales(100)	Planctomycetaceae(100)	Gemmata(100)	12	1	2	0	3	0	0	1	0	0	0	0	0	0	0	0	0	0	2	1	0	0	0	1	1	0	0	0	0	0	0	0	0
Otu01290	Bacteria(100)	Planctomycetes(100)	Planctomycetacia(100)	Planctomycetales(100)	Planctomycetaceae(100)	Gemmata(100)	12	0	0	0	0	0	0	1	0	0	0	0	0	0	0	0	0	0	0	0	1	3	1	1	0	1	1	1	0	1	0	1	0
Otu01291	Bacteria(100)	Planctomycetes(100)	Planctomycetacia(100)	Planctomycetales(100)	Planctomycetaceae(100)	Gemmata(92)	12	0	2	1	0	1	0	0	0	0	1	0	0	0	0	0	1	0	2	0	2	0	1	0	0	0	1	0	0	0	0	0	0
Otu01292	Bacteria(100)	Planctomycetes(100)	Planctomycetacia(100)	Planctomycetales(100)	Planctomycetaceae(100)	Gemmata(100)	12	0	0	3	0	0	0	0	0	0	1	1	0	0	0	0	0	0	1	1	0	1	2	0	1	0	0	1	0	0	0	0	0
Otu01293	Bacteria(100)	Planctomycetes(100)	Planctomycetacia(100)	Planctomycetales(100)	Planctomycetaceae(100)	Gemmata(100)	12	0	0	0	0	0	0	1	0	2	0	0	0	0	0	4	0	0	0	0	0	0	0	1	0	0	1	0	0	0	0	3	0
Otu01294	Bacteria(100)	Planctomycetes(100)	Planctomycetacia(100)	Planctomycetales(100)	Planctomycetaceae(100)	Singulisphaera(59)	12	1	0	2	0	0	0	2	1	1	0	0	0	0	0	0	0	0	0	0	0	1	2	2	0	0	0	0	0	0	0	0	0
Otu01295	Bacteria(100)	Proteobacteria(100)	Alphaproteobacteria(100)	Rickettsiales(100)	Mitochondria(100)	Mitochondria_genus_incertae_sedis(100)	12	0	0	0	0	0	0	0	0	0	0	1	0	0	1	0	0	0	0	0	0	0	3	1	2	0	0	0	0	1	0	3	0
Otu01296	Bacteria(100)	Firmicutes(100)	Erysipelotrichia(100)	Erysipelotrichales(100)	Erysipelotrichaceae(100)	Holdemania(100)	12	0	1	0	0	0	0	0	0	2	0	0	0	0	3	1	1	0	0	0	0	0	1	0	0	0	0	1	0	2	0	0	0
Otu01297	Bacteria(100)	Actinobacteria(100)	Actinobacteria(100)	Actinomycetales(100)	unclassified(100)	unclassified(100)	12	0	0	0	0	1	0	0	1	0	1	1	0	1	2	0	1	0	0	0	0	1	0	0	1	0	1	0	0	1	0	0	0
Otu01298	Bacteria(100)	Actinobacteria(100)	Actinobacteria(100)	Actinomycetales(100)	Thermomonosporaceae(100)	Actinoallomurus(100)	12	0	1	1	1	1	0	0	0	0	0	0	0	0	0	0	0	0	0	3	2	0	0	2	1	0	0	0	0	0	0	0	0
Otu01299	Bacteria(100)	Actinobacteria(100)	Actinobacteria(100)	Solirubrobacterales(100)	Conexibacteraceae(100)	Conexibacter(100)	12	1	0	3	2	1	1	1	0	0	1	0	1	0	0	0	0	0	0	0	1	0	0	0	0	0	0	0	0	0	0	0	0
Otu01300	Bacteria(100)	Planctomycetes(100)	Planctomycetacia(100)	Planctomycetales(100)	Planctomycetaceae(100)	Isosphaera(84)	12	1	0	0	0	1	0	0	1	0	0	1	1	2	0	0	0	0	0	0	0	0	2	1	1	0	0	0	0	0	0	1	0
Otu01301	Bacteria(100)	Planctomycetes(100)	Planctomycetacia(100)	Planctomycetales(100)	Planctomycetaceae(100)	Gemmata(100)	12	0	0	0	0	1	1	0	1	0	0	1	1	0	2	0	0	0	0	1	0	0	0	3	0	0	0	0	1	0	0	0	0
Otu01302	Bacteria(100)	Planctomycetes(100)	Planctomycetacia(100)	Planctomycetales(100)	Planctomycetaceae(100)	Singulisphaera(100)	12	0	0	0	1	2	0	0	0	2	1	0	1	1	0	0	0	0	0	0	1	0	0	0	0	0	2	0	0	1	0	0	0
Otu01303	Bacteria(100)	Planctomycetes(100)	Planctomycetacia(100)	Planctomycetales(100)	Planctomycetaceae(100)	Gemmata(75)	12	0	0	2	0	0	2	0	0	1	0	1	0	0	0	1	0	0	0	0	0	0	0	1	3	1	0	0	0	0	0	0	0
Otu01304	Bacteria(100)	Planctomycetes(100)	Planctomycetacia(100)	Planctomycetales(100)	Planctomycetaceae(100)	Singulisphaera(75)	12	0	0	0	0	1	0	0	1	0	2	0	0	0	0	1	0	0	0	0	0	0	0	0	0	1	2	2	0	1	1	0	0
Otu01305	Bacteria(100)	Planctomycetes(100)	Planctomycetacia(100)	Planctomycetales(100)	Planctomycetaceae(100)	Gemmata(100)	12	0	0	0	0	0	0	0	0	0	0	0	0	0	0	0	0	0	2	6	3	0	0	1	0	0	0	0	0	0	0	0	0
Otu01306	Bacteria(100)	Planctomycetes(100)	Planctomycetacia(100)	Planctomycetales(100)	Planctomycetaceae(100)	Gemmata(100)	12	1	0	0	0	1	0	1	0	0	1	2	1	0	0	0	0	0	0	0	0	0	1	0	0	2	0	0	1	0	1	0	0
Otu01307	Bacteria(100)	Planctomycetes(100)	Planctomycetacia(100)	Planctomycetales(100)	Planctomycetaceae(100)	Zavarzinella(100)	12	0	0	0	0	1	0	0	1	0	0	0	0	0	0	1	0	0	0	0	0	0	0	0	1	2	1	1	3	1	0	0	0
Otu01308	Bacteria(100)	Actinobacteria(100)	Actinobacteria(100)	Actinomycetales(100)	Thermomonosporaceae(100)	Spirillospora(100)	12	0	1	0	0	0	0	0	0	0	0	0	0	0	6	0	5	0	0	0	0	0	0	0	0	0	0	0	0	0	0	0	0
Otu01309	Bacteria(100)	Actinobacteria(100)	Actinobacteria(100)	Actinomycetales(100)	_incertae_sedis(84)	Sinosporangium(84)	12	1	0	0	0	0	0	0	2	0	1	0	0	0	0	0	1	0	0	0	1	0	0	1	3	0	0	0	0	1	1	0	0
Otu01310	Bacteria(100)	Actinobacteria(100)	Actinobacteria(100)	Solirubrobacterales(100)	Conexibacteraceae(100)	Conexibacter(100)	12	0	0	0	0	0	1	0	5	2	1	1	0	0	0	1	0	0	0	0	0	0	0	0	0	0	0	0	1	0	0	0	0
Otu01311	Bacteria(100)	Verrucomicrobia(100)	Spartobacteria(100)	Spartobacteria_order_incertae_sedis(100)	Spartobacteria_family_incertae_sedis(100)	Spartobacteria_genera_incertae_sedis(100)	12	0	0	4	0	1	0	2	0	0	0	2	1	0	0	1	0	0	0	0	0	0	0	0	0	0	0	0	0	0	0	1	0
Otu01312	Bacteria(100)	Verrucomicrobia(100)	Spartobacteria(100)	Spartobacteria_order_incertae_sedis(100)	Spartobacteria_family_incertae_sedis(100)	Spartobacteria_genera_incertae_sedis(100)	12	3	0	1	0	0	2	0	0	0	0	0	1	0	0	0	0	0	0	0	0	0	0	2	0	0	0	0	0	2	0	1	0
Otu01313	Bacteria(100)	Verrucomicrobia(100)	Spartobacteria(100)	Spartobacteria_order_incertae_sedis(100)	Spartobacteria_family_incertae_sedis(100)	Spartobacteria_genera_incertae_sedis(100)	12	2	0	0	0	0	0	0	0	0	1	0	1	0	0	1	0	0	0	0	0	0	0	0	0	0	0	0	0	1	0	3	3
Otu01314	Bacteria(100)	Acidobacteria(100)	Acidobacteria_Gp13(100)	Acidobacteria_Gp13_order_incertae_sedis(100)	Acidobacteria_Gp13_family_incertae_sedis(100)	Gp13(100)	12	1	0	0	1	0	0	0	0	0	0	0	0	0	0	0	0	4	1	3	2	0	0	0	0	0	0	0	0	0	0	0	0
Otu01315	Bacteria(100)	Proteobacteria(100)	Deltaproteobacteria(100)	Myxococcales(100)	Polyangiaceae(92)	Chondromyces(75)	12	1	0	0	1	0	1	1	0	1	0	0	0	1	1	0	0	0	0	0	0	0	0	0	1	1	0	1	0	1	1	0	0
Otu01316	Bacteria(100)	Proteobacteria(100)	Gammaproteobacteria(100)	Xanthomonadales(92)	Sinobacteraceae(92)	Steroidobacter(92)	12	0	0	1	1	0	0	0	0	0	0	0	0	0	0	0	1	5	0	0	0	0	0	1	3	0	0	0	0	0	0	0	0
Otu01317	Bacteria(100)	Proteobacteria(100)	Gammaproteobacteria(100)	Legionellales(100)	Coxiellaceae(100)	Aquicella(100)	12	0	0	0	0	0	0	0	0	0	0	0	0	0	1	3	0	0	0	0	0	0	0	0	0	1	4	0	2	0	0	1	0
Otu01318	Bacteria(100)	Proteobacteria(100)	Gammaproteobacteria(100)	Chromatiales(100)	Chromatiaceae(100)	Nitrosococcus(100)	12	0	2	0	0	0	0	1	0	1	2	0	0	0	0	2	0	0	1	0	0	0	1	0	0	0	0	2	0	0	0	0	0
Otu01319	Bacteria(100)	Proteobacteria(100)	Alphaproteobacteria(100)	Rhizobiales(100)	Hyphomicrobiaceae(100)	Hyphomicrobium(67)	12	1	1	0	0	1	0	0	0	0	1	0	1	0	0	0	0	0	3	0	1	0	0	0	0	0	0	0	0	2	0	0	1
Otu01320	Bacteria(100)	Proteobacteria(100)	Alphaproteobacteria(100)	Rhodospirillales(100)	Acetobacteraceae(100)	unclassified(100)	12	0	2	0	0	1	0	0	0	0	3	0	0	1	2	0	0	0	0	0	0	0	0	0	0	1	0	0	1	0	0	0	1
Otu01321	Bacteria(100)	Proteobacteria(100)	Alphaproteobacteria(100)	Alphaproteobacteria_order_incertae_sedis(100)	Alphaproteobacteria_family_incertae_sedis(100)	Rhizomicrobium(100)	12	3	0	1	0	0	3	2	1	0	0	0	0	1	0	0	0	0	0	0	0	0	0	0	0	0	0	0	0	1	0	0	0
Otu01322	Bacteria(100)	Proteobacteria(100)	Alphaproteobacteria(100)	Rhizobiales(100)	Hyphomicrobiaceae(100)	Rhodoplanes(100)	12	1	0	0	1	1	0	0	0	0	0	0	1	0	0	0	0	1	0	0	1	1	0	2	0	0	0	0	0	0	0	0	3
Otu01323	Bacteria(100)	Acidobacteria(100)	Acidobacteria_Gp25(100)	Acidobacteria_Gp25_order_incertae_sedis(100)	Acidobacteria_Gp25_family_incertae_sedis(100)	Gp25(100)	12	0	0	0	0	0	0	0	0	0	0	0	0	0	0	0	0	0	4	5	2	0	0	1	0	0	0	0	0	0	0	0	0
Otu01324	Bacteria(100)	Bacteroidetes(100)	Sphingobacteria(100)	Sphingobacteriales(100)	Chitinophagaceae(100)	Flavihumibacter(100)	12	0	0	0	0	0	1	0	0	0	0	0	0	1	0	0	0	0	0	0	0	0	0	0	0	2	0	0	1	0	2	3	2
Otu01325	Bacteria(100)	Actinobacteria(100)	Actinobacteria(100)	Solirubrobacterales(100)	Conexibacteraceae(100)	Conexibacter(100)	12	1	1	0	0	1	1	1	0	0	0	0	2	0	0	0	1	0	0	0	0	0	0	0	1	0	0	1	0	0	0	2	0
Otu01326	Bacteria(100)	Actinobacteria(100)	Actinobacteria(100)	Solirubrobacterales(92)	Conexibacteraceae(92)	Conexibacter(92)	12	0	0	0	0	0	1	1	1	0	0	0	4	0	0	0	0	0	0	0	1	0	0	0	0	0	0	0	0	0	4	0	0
Otu01327	Bacteria(100)	Actinobacteria(100)	Actinobacteria(100)	Actinomycetales(100)	Thermomonosporaceae(100)	Spirillospora(84)	12	0	0	1	2	0	1	2	0	0	0	0	1	0	0	1	0	0	0	1	1	0	0	0	0	0	0	0	0	0	1	0	1
Otu01328	Bacteria(100)	Actinobacteria(100)	Actinobacteria(100)	Actinomycetales(100)	Thermomonosporaceae(100)	Actinoallomurus(100)	12	1	0	1	0	0	0	0	0	4	1	0	0	1	0	0	0	1	0	0	0	0	0	0	0	0	1	1	0	0	0	1	0
Otu01329	Bacteria(100)	Actinobacteria(100)	Actinobacteria(100)	Solirubrobacterales(100)	Conexibacteraceae(100)	Conexibacter(100)	12	0	0	1	0	1	1	1	0	0	0	0	0	1	0	0	1	0	0	1	0	2	1	0	0	0	0	0	1	0	1	0	0
Otu01330	Bacteria(100)	Actinobacteria(100)	Actinobacteria(100)	Acidimicrobiales(100)	Acidimicrobineae_incertae_sedis(100)	Aciditerrimonas(100)	12	0	0	0	0	0	0	2	0	1	0	2	0	0	1	0	0	0	0	0	0	0	1	1	3	0	0	1	0	0	0	0	0
Otu01331	Bacteria(100)	Firmicutes(100)	Bacilli(100)	Bacillales(100)	Thermoactinomycetaceae_1(100)	Shimazuella(92)	12	1	0	2	5	0	0	0	0	0	0	0	0	0	0	0	0	0	1	2	1	0	0	0	0	0	0	0	0	0	0	0	0
Otu01332	Bacteria(100)	Acidobacteria(100)	Acidobacteria_Gp2(100)	Acidobacteria_Gp2_order_incertae_sedis(100)	Acidobacteria_Gp2_family_incertae_sedis(100)	Gp2(100)	12	0	0	0	0	3	0	3	0	1	2	2	0	0	0	0	0	0	0	0	0	0	0	0	0	0	0	1	0	0	0	0	0
Otu01333	Bacteria(100)	Acidobacteria(100)	Acidobacteria_Gp3(100)	Acidobacteria_Gp3_order_incertae_sedis(100)	Acidobacteria_Gp3_family_incertae_sedis(100)	Gp3(100)	12	0	1	0	0	0	0	0	0	2	0	1	0	1	1	0	0	0	0	0	0	0	0	0	2	0	2	1	0	0	1	0	0
Otu01334	Bacteria(100)	Acidobacteria(100)	Acidobacteria_Gp3(100)	Acidobacteria_Gp3_order_incertae_sedis(100)	Acidobacteria_Gp3_family_incertae_sedis(100)	Gp3(100)	12	0	0	2	0	5	1	0	2	0	0	0	0	0	0	1	0	0	1	0	0	0	0	0	0	0	0	0	0	0	0	0	0
Otu01335	Bacteria(100)	Acidobacteria(100)	Acidobacteria_Gp3(100)	Acidobacteria_Gp3_order_incertae_sedis(100)	Acidobacteria_Gp3_family_incertae_sedis(100)	Gp3(100)	12	1	1	1	0	0	0	1	0	0	0	0	0	0	1	0	3	0	0	0	0	0	2	0	0	0	0	0	0	0	1	0	1
Otu01336	Bacteria(100)	Acidobacteria(100)	Acidobacteria_Gp3(100)	Acidobacteria_Gp3_order_incertae_sedis(100)	Acidobacteria_Gp3_family_incertae_sedis(100)	Gp3(100)	12	0	3	2	0	0	1	0	0	0	0	0	0	0	0	0	0	1	1	1	0	0	0	1	2	0	0	0	0	0	0	0	0
Otu01337	Bacteria(100)	Acidobacteria(100)	Acidobacteria_Gp3(100)	Acidobacteria_Gp3_order_incertae_sedis(100)	Acidobacteria_Gp3_family_incertae_sedis(100)	Gp3(100)	12	0	0	0	0	0	1	0	0	1	2	1	1	0	0	0	0	0	0	0	0	0	0	0	1	2	1	0	0	0	2	0	0
Otu01338	Bacteria(100)	Acidobacteria(100)	Acidobacteria_Gp3(100)	Acidobacteria_Gp3_order_incertae_sedis(100)	Acidobacteria_Gp3_family_incertae_sedis(100)	Gp3(100)	12	0	0	0	0	1	0	3	1	1	0	0	0	0	2	0	0	0	0	0	0	0	0	0	0	0	3	0	0	0	0	1	0
Otu01339	Bacteria(100)	Acidobacteria(100)	Acidobacteria_Gp2(100)	Acidobacteria_Gp2_order_incertae_sedis(100)	Acidobacteria_Gp2_family_incertae_sedis(100)	Gp2(100)	12	0	2	0	1	1	0	0	0	1	0	1	0	0	1	0	0	0	0	0	0	0	1	3	0	0	1	0	0	0	0	0	0
Otu01340	Bacteria(100)	Acidobacteria(100)	Acidobacteria_Gp2(100)	Acidobacteria_Gp2_order_incertae_sedis(100)	Acidobacteria_Gp2_family_incertae_sedis(100)	Gp2(100)	12	0	0	0	0	0	1	0	0	0	0	0	1	0	0	0	0	0	0	0	0	0	0	0	2	6	1	0	0	1	0	0	0
Otu01341	Bacteria(100)	Acidobacteria(100)	Acidobacteria_Gp2(100)	Acidobacteria_Gp2_order_incertae_sedis(100)	Acidobacteria_Gp2_family_incertae_sedis(100)	Gp2(100)	12	0	0	0	11	0	0	0	0	0	0	0	0	0	0	0	0	0	0	0	1	0	0	0	0	0	0	0	0	0	0	0	0
Otu01342	Bacteria(100)	Acidobacteria(100)	Acidobacteria_Gp2(100)	Acidobacteria_Gp2_order_incertae_sedis(100)	Acidobacteria_Gp2_family_incertae_sedis(100)	Gp2(100)	12	2	0	0	0	0	0	0	0	0	0	0	0	0	0	0	0	0	0	0	0	0	0	2	3	4	0	0	0	0	0	0	1
Otu01343	Bacteria(100)	Actinobacteria(100)	Actinobacteria(100)	Actinomycetales(100)	Thermomonosporaceae(100)	Actinoallomurus(100)	12	0	0	0	0	1	0	0	0	0	1	0	6	0	0	0	0	0	0	0	0	0	0	0	0	1	0	0	1	1	0	1	0
Otu01344	Bacteria(100)	Acidobacteria(100)	Acidobacteria_Gp1(100)	Acidobacteria_Gp1_order_incertae_sedis(100)	Acidobacteria_Gp1_family_incertae_sedis(100)	Gp1(100)	12	0	1	1	2	0	0	0	0	0	2	0	0	1	0	0	1	0	0	0	0	0	1	2	0	0	0	1	0	0	0	0	0
Otu01345	Bacteria(100)	Acidobacteria(100)	Acidobacteria_Gp1(100)	Acidobacteria_Gp1_order_incertae_sedis(100)	Acidobacteria_Gp1_family_incertae_sedis(100)	Gp1(100)	12	0	0	0	0	0	0	0	0	1	0	0	1	0	0	0	0	0	0	0	0	0	0	0	0	0	4	0	2	0	0	4	0
Otu01346	Bacteria(100)	Proteobacteria(100)	Alphaproteobacteria(100)	Rhizobiales(100)	Bradyrhizobiaceae(100)	Afipia(67)	12	0	0	0	0	0	0	0	0	2	1	1	0	1	1	0	0	0	0	0	0	0	0	0	0	0	2	2	0	0	1	1	0
Otu01347	Bacteria(100)	Proteobacteria(100)	Alphaproteobacteria(100)	Rhodospirillales(100)	Rhodospirillaceae(67)	Desertibacter(67)	12	1	0	0	0	1	0	1	0	1	0	0	1	0	0	0	0	0	0	0	0	0	0	0	0	1	1	0	0	1	1	2	1
Otu01348	Bacteria(100)	Proteobacteria(100)	Alphaproteobacteria(100)	Rickettsiales(100)	Mitochondria(100)	Mitochondria_genus_incertae_sedis(100)	12	0	0	0	0	4	3	0	0	0	0	0	0	0	1	0	0	0	0	0	0	0	0	2	0	0	0	0	0	0	1	1	0
Otu01349	Bacteria(100)	Proteobacteria(100)	Alphaproteobacteria(100)	Rhizobiales(100)	Bradyrhizobiaceae(100)	Bradyrhizobium(84)	12	0	0	0	2	0	0	0	0	0	0	0	0	0	0	0	0	1	2	5	0	0	0	1	1	0	0	0	0	0	0	0	0
Otu01350	Bacteria(100)	Proteobacteria(100)	Alphaproteobacteria(100)	Rhizobiales(100)	Hyphomicrobiaceae(100)	Rhodomicrobium(100)	12	0	1	0	0	1	1	0	0	2	0	0	0	4	0	0	0	0	0	0	0	0	0	0	0	0	0	2	0	0	0	1	0
Otu01351	Bacteria(100)	Proteobacteria(100)	Alphaproteobacteria(100)	Rhizobiales(100)	Hyphomicrobiaceae(75)	Rhodoplanes(75)	12	1	1	0	0	1	0	2	1	0	0	0	0	0	0	0	1	0	0	0	0	0	0	1	1	1	0	0	1	1	0	0	0
Otu01352	Bacteria(100)	Proteobacteria(100)	Alphaproteobacteria(100)	Alphaproteobacteria_order_incertae_sedis(100)	Alphaproteobacteria_family_incertae_sedis(100)	Rhizomicrobium(100)	12	0	0	0	0	0	0	0	0	0	1	1	0	4	1	0	4	0	0	0	0	0	0	0	0	0	0	0	0	0	1	0	0
Otu01353	Bacteria(100)	Proteobacteria(100)	Alphaproteobacteria(100)	Rhodospirillales(100)	Acetobacteraceae(100)	Ameyamaea(92)	12	0	0	0	0	0	0	0	0	7	0	0	0	4	0	0	0	0	0	0	0	0	0	0	0	0	0	0	1	0	0	0	0
Otu01354	Bacteria(100)	Firmicutes(100)	Clostridia(100)	Clostridiales(92)	Lachnospiraceae(67)	Sporobacterium(67)	12	1	0	0	2	0	0	0	0	0	0	0	0	0	0	0	0	1	3	2	0	0	0	1	2	0	0	0	0	0	0	0	0
Otu01355	Bacteria(100)	Armatimonadetes(100)	Chthonomonadetes(100)	Chthonomonadales(100)	Chthonomonadaceae(100)	Chthonomonas_Armatimonadetes_gp3(100)	12	0	2	0	1	0	0	1	0	0	1	0	0	0	0	0	0	1	0	0	0	0	0	2	1	0	1	1	1	0	0	0	0
Otu01356	Bacteria(100)	Verrucomicrobia(100)	Subdivision3(100)	Subdivision3_order_incertae_sedis(100)	Subdivision3_family_incertae_sedis(100)	3_genus_incertae_sedis(100)	12	0	1	1	0	0	0	0	0	1	0	1	0	0	0	0	0	0	0	0	0	1	1	2	1	0	1	1	0	0	0	1	0
Otu01357	Bacteria(100)	Verrucomicrobia(100)	Subdivision3(100)	Subdivision3_order_incertae_sedis(100)	Subdivision3_family_incertae_sedis(100)	3_genus_incertae_sedis(100)	12	1	0	0	0	0	0	0	0	1	1	0	0	0	4	2	0	0	0	0	0	0	0	0	0	1	1	1	0	0	0	0	0
Otu01358	Bacteria(100)	Firmicutes(100)	Negativicutes(100)	Selenomonadales(100)	Veillonellaceae(100)	Sporolituus(100)	12	0	0	0	0	0	0	0	0	0	0	0	0	0	0	0	0	0	0	12	0	0	0	0	0	0	0	0	0	0	0	0	0
Otu01359	Bacteria(100)	Acidobacteria(100)	Acidobacteria_Gp4(100)	Acidobacteria_Gp4_order_incertae_sedis(100)	Acidobacteria_Gp4_family_incertae_sedis(100)	Gp4(100)	12	0	0	0	0	0	0	0	0	0	0	0	3	0	0	0	0	0	1	2	1	0	0	0	1	0	0	0	0	0	0	0	4
Otu01360	Bacteria(100)	Acidobacteria(100)	Acidobacteria_Gp4(100)	Acidobacteria_Gp4_order_incertae_sedis(100)	Acidobacteria_Gp4_family_incertae_sedis(100)	Gp4(100)	12	0	2	0	0	0	0	0	2	0	3	1	4	0	0	0	0	0	0	0	0	0	0	0	0	0	0	0	0	0	0	0	0
Otu01361	Bacteria(100)	Acidobacteria(100)	Acidobacteria_Gp4(100)	Acidobacteria_Gp4_order_incertae_sedis(100)	Acidobacteria_Gp4_family_incertae_sedis(100)	Gp4(100)	12	1	2	3	2	2	0	0	0	0	0	0	0	0	0	0	0	0	1	0	1	0	0	0	0	0	0	0	0	0	0	0	0
Otu01362	Bacteria(100)	Chlamydiae(100)	Chlamydiae(100)	Chlamydiales(100)	Simkaniaceae(84)	Simkania(84)	12	0	0	0	0	0	0	0	0	0	0	0	1	0	0	0	0	0	0	0	0	0	0	0	0	0	3	7	0	0	0	0	1
Otu01363	Bacteria(100)	Proteobacteria(100)	Betaproteobacteria(100)	Rhodocyclales(100)	Rhodocyclaceae(100)	Sulfuritalea(100)	12	1	0	0	2	0	0	0	0	0	0	0	0	0	0	0	0	1	2	0	3	0	0	2	1	0	0	0	0	0	0	0	0
Otu01364	Bacteria(100)	Chloroflexi(100)	Ktedonobacteria(100)	Ktedonobacterales(100)	Ktedonobacteraceae(100)	Ktedonobacter(100)	12	1	0	0	0	0	0	0	0	0	0	0	0	0	0	1	0	0	0	0	0	0	1	3	0	0	1	0	0	0	3	2	0
Otu01365	Bacteria(100)	Chloroflexi(100)	Ktedonobacteria(100)	Ktedonobacterales(100)	Ktedonobacteraceae(100)	Ktedonobacter(100)	12	0	10	1	0	0	0	0	0	0	0	0	0	0	0	0	0	0	0	0	0	0	1	0	0	0	0	0	0	0	0	0	0
Otu01366	Bacteria(100)	Chloroflexi(100)	Ktedonobacteria(100)	Ktedonobacterales(100)	Thermosporotrichaceae(100)	Thermosporothrix(100)	12	0	2	3	6	0	0	0	0	0	0	0	0	0	0	0	0	1	0	0	0	0	0	0	0	0	0	0	0	0	0	0	0
Otu01367	Bacteria(100)	Proteobacteria(100)	Betaproteobacteria(100)	Burkholderiales(100)	Burkholderiaceae(100)	Burkholderia(100)	12	1	0	0	1	0	0	0	0	0	1	0	0	0	0	0	1	0	1	0	0	0	1	0	2	0	0	1	0	0	1	0	2
Otu01368	Bacteria(100)	Proteobacteria(100)	Betaproteobacteria(100)	Rhodocyclales(100)	Rhodocyclaceae(100)	Sulfuritalea(100)	12	1	0	0	1	0	0	1	0	0	1	1	0	0	0	0	0	1	1	0	1	0	0	0	4	0	0	0	0	0	0	0	0
Otu01369	Bacteria(100)	Proteobacteria(100)	Alphaproteobacteria(100)	Rhodospirillales(100)	Acetobacteraceae(100)	Acidisoma(75)	12	0	0	0	1	0	1	1	1	0	0	1	0	2	0	0	0	0	0	0	1	0	0	0	1	0	0	1	0	1	0	1	0
Otu01370	Bacteria(100)	Proteobacteria(100)	Alphaproteobacteria(100)	Rhodospirillales(100)	Rhodospirillaceae(100)	Dongia(100)	12	0	0	0	1	0	0	0	2	0	0	3	3	0	0	0	0	0	0	0	0	0	0	0	0	0	0	0	0	0	3	0	0
Otu01371	Bacteria(100)	Proteobacteria(100)	Alphaproteobacteria(100)	Rhizobiales(100)	unclassified(100)	unclassified(100)	12	1	0	0	0	0	0	0	0	1	0	0	0	3	1	1	1	0	1	0	0	3	0	0	0	0	0	0	0	0	0	0	0
Otu01372	Bacteria(100)	Proteobacteria(100)	Alphaproteobacteria(100)	Rhizobiales(100)	Methylocystaceae(92)	Pleomorphomonas(92)	12	0	2	0	0	1	0	1	0	0	0	3	0	1	0	1	0	0	0	1	1	0	0	0	0	1	0	0	0	0	0	0	0
Otu01373	Bacteria(100)	Proteobacteria(100)	Alphaproteobacteria(100)	Alphaproteobacteria_order_incertae_sedis(100)	Alphaproteobacteria_family_incertae_sedis(100)	Rhizomicrobium(100)	12	0	0	1	0	0	3	0	0	1	1	0	1	0	1	1	1	0	0	0	0	0	1	0	0	0	0	0	0	0	0	0	1
Otu01374	Bacteria(100)	Proteobacteria(100)	Alphaproteobacteria(100)	Rhodospirillales(100)	Acetobacteraceae(100)	Acidisoma(100)	12	0	0	1	0	0	1	0	0	0	0	1	0	0	0	0	1	0	0	0	0	0	0	1	0	0	1	2	1	0	2	1	0
Otu01375	Bacteria(100)	Proteobacteria(100)	Alphaproteobacteria(100)	Rhizobiales(100)	Hyphomicrobiaceae(100)	Rhodoplanes(100)	12	0	0	4	0	1	0	1	1	0	0	1	0	0	0	0	0	0	1	0	1	0	0	2	0	0	0	0	0	0	0	0	0
Otu01376	Bacteria(100)	Proteobacteria(100)	Deltaproteobacteria(100)	Myxococcales(100)	Cystobacteraceae(100)	Anaeromyxobacter(100)	12	0	0	0	9	0	0	0	0	0	0	1	0	1	0	0	0	0	0	1	0	0	0	0	0	0	0	0	0	0	0	0	0
Otu01377	Bacteria(100)	Proteobacteria(100)	Deltaproteobacteria(100)	Myxococcales(100)	Nannocystaceae(84)	Plesiocystis(84)	12	0	1	0	0	0	1	0	0	0	0	0	0	0	0	0	0	0	1	0	1	2	0	0	1	2	0	1	0	0	1	1	0
Otu01378	Bacteria(100)	Acidobacteria(100)	Acidobacteria_Gp1(100)	Acidobacteria_Gp1_order_incertae_sedis(100)	Acidobacteria_Gp1_family_incertae_sedis(100)	Gp1(100)	12	0	1	2	0	0	0	1	0	0	0	0	0	0	0	0	0	2	2	1	1	0	0	1	0	0	1	0	0	0	0	0	0
Otu01379	Bacteria(100)	Acidobacteria(100)	Acidobacteria_Gp1(100)	Acidobacteria_Gp1_order_incertae_sedis(100)	Acidobacteria_Gp1_family_incertae_sedis(100)	Gp1(100)	12	0	0	1	0	0	0	0	0	1	0	3	0	1	0	0	1	0	1	0	1	0	0	0	1	0	0	0	1	0	0	1	0
Otu01380	Bacteria(100)	Acidobacteria(100)	Acidobacteria_Gp1(100)	Acidobacteria_Gp1_order_incertae_sedis(100)	Acidobacteria_Gp1_family_incertae_sedis(100)	Gp1(100)	12	1	0	0	0	0	0	0	2	0	2	2	0	1	1	0	1	0	0	0	0	0	0	1	0	0	1	0	0	0	0	0	0
Otu01381	Bacteria(100)	Acidobacteria(100)	Acidobacteria_Gp1(100)	Acidobacteria_Gp1_order_incertae_sedis(100)	Acidobacteria_Gp1_family_incertae_sedis(100)	Gp1(100)	12	0	1	0	1	0	1	0	0	0	1	0	0	0	0	0	0	0	0	0	0	0	0	0	3	0	1	1	0	2	1	0	0
Otu01382	Bacteria(100)	Acidobacteria(100)	Acidobacteria_Gp1(100)	Acidobacteria_Gp1_order_incertae_sedis(100)	Acidobacteria_Gp1_family_incertae_sedis(100)	Gp1(100)	12	0	2	1	0	0	0	4	0	0	0	0	0	2	0	0	0	0	0	0	0	0	0	3	0	0	0	0	0	0	0	0	0
Otu01383	Bacteria(100)	Proteobacteria(100)	Alphaproteobacteria(100)	Rhodospirillales(100)	Acetobacteraceae(100)	Acidicaldus(100)	12	0	0	4	0	0	0	0	0	0	0	0	0	0	0	0	0	3	0	0	0	2	0	0	3	0	0	0	0	0	0	0	0
Otu01384	Bacteria(100)	Acidobacteria(100)	Acidobacteria_Gp1(100)	Acidobacteria_Gp1_order_incertae_sedis(100)	Acidobacteria_Gp1_family_incertae_sedis(100)	Gp1(100)	12	0	0	0	0	0	0	0	0	0	0	0	0	0	0	0	0	0	0	0	0	0	0	0	0	0	1	0	7	2	1	1	0
Otu01385	Bacteria(100)	Acidobacteria(100)	Acidobacteria_Gp1(100)	Acidobacteria_Gp1_order_incertae_sedis(100)	Acidobacteria_Gp1_family_incertae_sedis(100)	Gp1(100)	12	0	0	0	0	1	0	1	0	0	0	1	0	2	0	0	0	0	1	1	0	0	0	0	0	0	0	0	1	2	0	2	0
Otu01386	Bacteria(100)	Proteobacteria(100)	Alphaproteobacteria(100)	Rhizobiales(100)	Hyphomicrobiaceae(92)	Rhodoplanes(92)	12	0	0	0	0	1	1	0	0	0	0	1	0	0	2	1	2	0	0	0	0	1	0	0	0	0	0	0	1	0	0	1	1
Otu01387	Bacteria(100)	Acidobacteria(100)	Acidobacteria_Gp7(100)	Acidobacteria_Gp7_order_incertae_sedis(100)	Acidobacteria_Gp7_family_incertae_sedis(100)	Gp7(100)	11	0	3	0	3	2	0	0	1	0	0	1	0	0	0	0	0	0	0	0	0	0	0	0	0	0	0	0	0	0	0	1	0
Otu01388	Bacteria(100)	Verrucomicrobia(100)	Spartobacteria(100)	Spartobacteria_order_incertae_sedis(100)	Spartobacteria_family_incertae_sedis(100)	Spartobacteria_genera_incertae_sedis(100)	11	0	0	0	0	4	1	0	2	0	0	3	0	0	0	0	0	0	0	0	0	0	0	0	0	0	0	0	0	1	0	0	0
Otu01389	Bacteria(100)	Actinobacteria(100)	Actinobacteria(100)	Solirubrobacterales(100)	Conexibacteraceae(100)	Conexibacter(100)	11	0	0	0	0	1	0	2	1	3	0	2	0	0	0	0	0	0	0	0	0	0	0	0	1	0	1	0	0	0	0	0	0
Otu01390	Bacteria(100)	Proteobacteria(100)	Gammaproteobacteria(100)	Chromatiales(91)	Chromatiaceae(91)	Nitrosococcus(91)	11	0	1	0	0	1	0	0	0	1	0	0	0	0	1	0	4	0	0	0	0	0	0	0	0	0	1	1	0	1	0	0	0
Otu01391	Bacteria(100)	Actinobacteria(100)	Actinobacteria(100)	Actinomycetales(100)	Thermomonosporaceae(100)	Thermomonospora(100)	11	0	1	1	0	1	0	2	0	3	0	0	0	0	0	2	0	0	0	0	0	0	0	0	0	0	1	0	0	0	0	0	0
Otu01392	Bacteria(100)	Proteobacteria(100)	Betaproteobacteria(100)	Rhodocyclales(100)	Rhodocyclaceae(100)	Sulfuritalea(100)	11	0	0	1	4	0	0	0	0	0	0	0	0	0	0	0	0	1	2	2	1	0	0	0	0	0	0	0	0	0	0	0	0
Otu01393	Bacteria(100)	Proteobacteria(100)	Betaproteobacteria(100)	Nitrosomonadales(100)	Nitrosomonadaceae(100)	Nitrosospira(100)	11	0	0	0	0	0	0	0	0	0	0	0	3	0	0	0	0	0	0	0	0	0	0	0	0	1	0	0	0	0	1	0	6
Otu01394	Bacteria(100)	Actinobacteria(100)	Actinobacteria(100)	Thermoleophilales(100)	Thermoleophilaceae(100)	Thermoleophilum(100)	11	0	0	0	2	0	1	1	2	0	0	0	0	0	0	0	0	1	0	0	0	0	0	1	1	0	0	0	0	0	1	0	1
Otu01395	Bacteria(100)	Actinobacteria(100)	Actinobacteria(100)	Acidimicrobiales(100)	Acidimicrobineae_incertae_sedis(100)	Aciditerrimonas(100)	11	1	0	1	4	1	0	0	0	0	0	0	0	0	0	0	0	0	0	1	2	0	0	0	1	0	0	0	0	0	0	0	0
Otu01396	Bacteria(100)	Verrucomicrobia(100)	Spartobacteria(100)	Spartobacteria_order_incertae_sedis(100)	Spartobacteria_family_incertae_sedis(100)	Spartobacteria_genera_incertae_sedis(100)	11	0	2	0	0	0	0	0	0	1	2	0	0	0	0	0	0	0	0	0	0	0	1	0	0	1	1	1	0	2	0	0	0
Otu01397	Bacteria(100)	Proteobacteria(100)	Alphaproteobacteria(100)	Rhizobiales(100)	Bradyrhizobiaceae(73)	unclassified(100)	11	0	1	0	0	0	0	0	0	3	3	1	0	0	0	0	0	0	0	0	0	0	1	0	0	1	0	0	0	0	1	0	0
Otu01398	Bacteria(100)	Proteobacteria(100)	Alphaproteobacteria(100)	Rhizobiales(100)	Hyphomicrobiaceae(100)	Blastochloris(100)	11	1	0	1	1	1	0	1	0	0	0	0	0	0	0	0	0	0	0	0	1	1	0	0	3	0	1	0	0	0	0	0	0
Otu01399	Bacteria(100)	Acidobacteria(100)	Acidobacteria_Gp1(100)	Acidobacteria_Gp1_order_incertae_sedis(100)	Acidobacteria_Gp1_family_incertae_sedis(100)	Gp1(100)	11	0	0	0	0	0	0	1	0	0	0	0	0	0	0	0	0	1	0	0	0	0	2	4	2	0	1	0	0	0	0	0	0
Otu01400	Bacteria(100)	Bacteroidetes(100)	Sphingobacteria(100)	Sphingobacteriales(100)	Chitinophagaceae(100)	Terrimonas(100)	11	1	0	0	0	0	0	0	0	0	2	0	1	0	0	0	0	0	0	0	0	0	0	0	0	1	0	0	0	0	5	0	1
Otu01401	Bacteria(100)	Acidobacteria(100)	Acidobacteria_Gp1(100)	Acidobacteria_Gp1_order_incertae_sedis(100)	Acidobacteria_Gp1_family_incertae_sedis(100)	Gp1(100)	11	0	1	1	0	0	0	0	0	0	0	0	0	0	0	0	0	0	0	0	0	0	0	1	1	1	0	0	2	0	1	1	2
Otu01402	Bacteria(100)	Bacteroidetes(100)	Sphingobacteria(100)	Sphingobacteriales(100)	Chitinophagaceae(100)	Terrimonas(100)	11	0	0	0	0	0	0	0	0	0	0	1	0	0	0	0	0	0	0	0	0	0	0	0	0	1	0	0	0	3	4	2	0
Otu01403	Bacteria(100)	Bacteroidetes(100)	Sphingobacteria(100)	Sphingobacteriales(100)	Chitinophagaceae(100)	Ferruginibacter(82)	11	0	0	0	0	0	0	0	0	0	0	4	0	0	1	1	0	0	0	0	0	0	0	0	0	0	0	1	0	0	0	3	1
Otu01404	Bacteria(100)	Gemmatimonadetes(100)	Gemmatimonadetes(100)	Gemmatimonadales(100)	Gemmatimonadaceae(100)	Gemmatimonas(100)	11	5	0	1	2	0	0	0	0	0	0	0	0	0	0	0	0	0	0	0	0	0	0	2	1	0	0	0	0	0	0	0	0
Otu01405	Bacteria(100)	Firmicutes(100)	Clostridia(100)	Thermoanaerobacterales(100)	Thermoanaerobacteraceae(100)	Thermacetogenium(100)	11	0	0	0	2	1	0	0	0	0	0	0	0	0	0	2	0	0	1	0	0	0	0	2	0	0	0	0	2	1	0	0	0
Otu01406	Bacteria(100)	Proteobacteria(100)	Deltaproteobacteria(100)	Myxococcales(100)	Kofleriaceae(64)	Kofleria(64)	11	0	0	0	0	0	1	0	0	0	0	0	5	0	0	0	0	0	0	0	0	0	0	0	0	0	0	0	0	1	1	1	2
Otu01407	Bacteria(100)	Proteobacteria(100)	Deltaproteobacteria(100)	Myxococcales(100)	Haliangiaceae(100)	Haliangium(100)	11	0	0	0	1	0	0	0	0	0	0	0	0	1	0	0	0	0	1	0	1	0	0	0	0	1	0	0	1	1	1	3	0
Otu01408	Bacteria(100)	Bacteroidetes(100)	Sphingobacteria(100)	Sphingobacteriales(100)	Chitinophagaceae(100)	Sediminibacterium(91)	11	0	0	0	0	0	2	0	0	0	0	0	1	0	0	0	0	0	0	0	0	0	0	0	0	0	0	0	0	3	2	1	2
Otu01409	Bacteria(100)	Proteobacteria(100)	Deltaproteobacteria(100)	Myxococcales(100)	Myxococcaceae(100)	Pyxidicoccus(100)	11	0	0	0	0	0	0	0	0	0	0	0	0	0	0	0	0	0	0	0	0	0	0	0	0	2	0	0	0	0	2	0	7
Otu01410	Bacteria(100)	Bacteroidetes(100)	Sphingobacteria(100)	Sphingobacteriales(100)	Chitinophagaceae(100)	Flavisolibacter(100)	11	0	1	0	0	0	0	0	1	1	0	1	1	0	0	2	3	0	0	0	0	0	0	0	0	0	0	1	0	0	0	0	0
Otu01411	Bacteria(100)	Proteobacteria(100)	Deltaproteobacteria(100)	Myxococcales(100)	Kofleriaceae(100)	Kofleria(100)	11	0	1	1	0	0	2	0	2	2	0	1	0	0	0	0	0	0	0	0	0	0	0	0	0	0	0	0	0	0	1	1	0
Otu01412	Bacteria(100)	Proteobacteria(100)	Deltaproteobacteria(100)	Myxococcales(100)	Haliangiaceae(91)	Haliangium(91)	11	1	0	0	0	0	0	0	0	1	1	2	3	0	0	0	0	0	0	0	0	0	0	0	0	0	0	0	1	2	0	0	0
Otu01413	Bacteria(100)	Firmicutes(100)	Clostridia(100)	Thermoanaerobacterales(100)	Thermoanaerobacteraceae(100)	Desulfovirgula(100)	11	0	0	0	0	0	0	1	0	1	0	0	2	4	0	1	2	0	0	0	0	0	0	0	0	0	0	0	0	0	0	0	0
Otu01414	Bacteria(100)	Acidobacteria(100)	Acidobacteria_Gp1(100)	Acidobacteria_Gp1_order_incertae_sedis(100)	Acidobacteria_Gp1_family_incertae_sedis(100)	Gp1(100)	11	0	1	0	0	0	1	0	0	0	0	0	0	1	3	0	3	0	0	0	0	1	0	0	0	0	1	0	0	0	0	0	0
Otu01415	Bacteria(100)	Verrucomicrobia(100)	Spartobacteria(100)	Spartobacteria_order_incertae_sedis(100)	Spartobacteria_family_incertae_sedis(100)	Spartobacteria_genera_incertae_sedis(82)	11	0	0	0	0	0	0	1	0	0	0	0	0	0	0	0	0	0	0	0	0	0	1	1	1	0	1	0	1	1	2	2	0
Otu01416	Bacteria(100)	Verrucomicrobia(100)	Spartobacteria(100)	Spartobacteria_order_incertae_sedis(100)	Spartobacteria_family_incertae_sedis(100)	Spartobacteria_genera_incertae_sedis(100)	11	0	0	0	0	0	0	0	0	0	0	0	0	0	0	0	0	0	0	0	0	1	0	0	0	0	1	1	2	2	3	1	0
Otu01417	Bacteria(100)	Verrucomicrobia(100)	Spartobacteria(100)	Spartobacteria_order_incertae_sedis(100)	Spartobacteria_family_incertae_sedis(100)	Spartobacteria_genera_incertae_sedis(100)	11	0	0	0	0	1	0	0	1	0	0	0	0	0	0	3	0	0	0	0	0	0	0	0	0	1	0	0	0	0	1	0	4
Otu01418	Bacteria(100)	Verrucomicrobia(100)	Spartobacteria(100)	Spartobacteria_order_incertae_sedis(100)	Spartobacteria_family_incertae_sedis(100)	Spartobacteria_genera_incertae_sedis(100)	11	0	1	0	0	0	0	0	0	1	0	0	0	0	1	0	4	0	0	0	0	0	0	0	0	0	2	0	1	0	1	0	0
Otu01419	Bacteria(100)	Acidobacteria(100)	Acidobacteria_Gp6(100)	Acidobacteria_Gp6_order_incertae_sedis(100)	Acidobacteria_Gp6_family_incertae_sedis(100)	Gp6(100)	11	0	2	0	0	1	0	2	1	0	2	0	0	0	0	0	0	0	0	0	0	0	0	3	0	0	0	0	0	0	0	0	0
Otu01420	Bacteria(100)	Acidobacteria(100)	Acidobacteria_Gp1(100)	Acidobacteria_Gp1_order_incertae_sedis(100)	Acidobacteria_Gp1_family_incertae_sedis(100)	Gp1(100)	11	0	0	0	1	0	0	2	0	0	1	0	0	0	2	0	4	0	1	0	0	0	0	0	0	0	0	0	0	0	0	0	0
Otu01421	Bacteria(100)	Acidobacteria(100)	Acidobacteria_Gp1(100)	Acidobacteria_Gp1_order_incertae_sedis(100)	Acidobacteria_Gp1_family_incertae_sedis(100)	Gp1(100)	11	0	0	0	0	0	0	0	0	0	0	0	0	0	0	0	0	3	0	0	0	2	5	0	0	0	0	0	0	0	0	1	0
Otu01422	Bacteria(100)	Armatimonadetes(100)	Chthonomonadetes(100)	Chthonomonadales(100)	Chthonomonadaceae(100)	Chthonomonas_Armatimonadetes_gp3(100)	11	0	1	0	0	0	0	0	0	0	0	0	1	0	0	2	0	0	0	0	1	1	1	2	2	0	0	0	0	0	0	0	0
Otu01423	Bacteria(100)	Acidobacteria(100)	Acidobacteria_Gp1(100)	Acidobacteria_Gp1_order_incertae_sedis(100)	Acidobacteria_Gp1_family_incertae_sedis(100)	Gp1(100)	11	0	0	0	0	0	0	0	0	0	0	0	0	0	0	0	0	2	3	2	3	0	0	1	0	0	0	0	0	0	0	0	0
Otu01424	Bacteria(100)	Actinobacteria(100)	Actinobacteria(100)	Actinomycetales(100)	Thermomonosporaceae(100)	unclassified(100)	11	0	0	0	0	0	0	2	2	1	0	0	0	0	0	0	0	1	3	0	0	0	0	0	0	0	1	0	0	0	0	1	0
Otu01425	Bacteria(100)	Actinobacteria(100)	Actinobacteria(100)	Actinomycetales(100)	Thermomonosporaceae(100)	Actinoallomurus(100)	11	0	1	0	1	0	0	1	2	1	1	0	0	1	0	0	1	0	0	0	1	0	1	0	0	0	0	0	0	0	0	0	0
Otu01426	Bacteria(100)	Verrucomicrobia(100)	Subdivision3(100)	Subdivision3_order_incertae_sedis(100)	Subdivision3_family_incertae_sedis(100)	3_genus_incertae_sedis(100)	11	1	0	0	1	0	0	0	0	0	0	0	0	0	0	1	0	0	0	0	0	0	0	0	0	3	0	2	1	0	0	2	0
Otu01427	Bacteria(100)	Actinobacteria(100)	Actinobacteria(100)	Solirubrobacterales(100)	Conexibacteraceae(100)	Conexibacter(100)	11	0	0	0	3	0	0	0	0	0	0	0	0	0	0	0	0	0	2	2	3	0	0	0	1	0	0	0	0	0	0	0	0
Otu01428	Bacteria(100)	Verrucomicrobia(100)	Subdivision3(100)	Subdivision3_order_incertae_sedis(100)	Subdivision3_family_incertae_sedis(100)	3_genus_incertae_sedis(100)	11	0	0	0	0	0	0	0	0	0	1	3	0	2	1	0	0	0	0	0	0	0	0	0	0	0	0	0	1	1	2	0	0
Otu01429	Bacteria(100)	Planctomycetes(100)	Phycisphaerae(100)	Phycisphaerales(100)	Phycisphaeraceae(100)	Phycisphaera(100)	11	1	0	1	0	0	1	1	0	0	0	1	0	0	0	0	0	0	0	0	0	0	0	0	1	1	0	0	0	0	4	0	0
Otu01430	Bacteria(100)	Actinobacteria(100)	Actinobacteria(100)	Actinomycetales(100)	Thermomonosporaceae(100)	Thermomonospora(100)	11	0	0	0	0	1	0	0	0	3	0	0	0	0	0	0	0	0	0	0	0	1	0	0	0	2	0	0	1	1	0	0	2
Otu01431	Bacteria(100)	Acidobacteria(100)	Acidobacteria_Gp2(100)	Acidobacteria_Gp2_order_incertae_sedis(100)	Acidobacteria_Gp2_family_incertae_sedis(100)	Gp2(100)	11	1	0	0	0	0	0	0	0	0	0	0	0	0	0	0	0	2	1	0	1	0	0	0	0	1	0	0	1	2	2	0	0
Otu01432	Bacteria(100)	Acidobacteria(100)	Acidobacteria_Gp2(100)	Acidobacteria_Gp2_order_incertae_sedis(100)	Acidobacteria_Gp2_family_incertae_sedis(100)	Gp2(100)	11	1	0	0	5	0	0	0	0	0	0	0	0	0	0	0	0	1	1	2	0	0	0	1	0	0	0	0	0	0	0	0	0
Otu01433	Archaea(100)	Crenarchaeota(100)	Thermoprotei(100)	Fervidicoccales(100)	Fervidicoccaceae(100)	Fervidicoccus(100)	11	0	2	0	0	0	0	0	0	0	0	0	0	0	0	0	0	1	0	5	2	0	0	0	0	0	0	0	0	0	1	0	0
Otu01434	Bacteria(100)	Actinobacteria(100)	Actinobacteria(100)	Actinomycetales(100)	Streptomycetaceae(100)	Kitasatospora(91)	11	0	0	0	0	1	0	0	1	0	0	0	0	0	0	1	0	3	2	0	1	0	0	0	0	0	0	0	0	0	0	2	0
Otu01435	Bacteria(100)	Verrucomicrobia(100)	Opitutae(100)	Opitutales(100)	Opitutaceae(100)	Opitutus(100)	11	0	0	0	0	0	0	0	1	1	2	3	1	0	1	0	0	0	0	0	0	0	0	0	0	0	0	0	0	0	1	0	1
Otu01436	Bacteria(100)	Proteobacteria(100)	Gammaproteobacteria(100)	Xanthomonadales(100)	Sinobacteraceae(100)	Nevskia(100)	11	1	2	0	0	0	0	1	1	0	0	0	0	0	0	1	0	0	0	0	0	1	1	1	1	0	0	1	0	0	0	0	0
Otu01437	Bacteria(100)	Proteobacteria(100)	Gammaproteobacteria(100)	Chromatiales(100)	Ectothiorhodospiraceae(82)	Arhodomonas(82)	11	0	0	0	0	0	1	2	0	0	2	0	0	0	0	0	0	0	0	0	0	1	2	1	0	0	1	0	1	0	0	0	0
Otu01438	Bacteria(100)	Proteobacteria(100)	Gammaproteobacteria(100)	Legionellales(100)	Coxiellaceae(100)	Coxiella(100)	11	0	0	0	0	0	0	0	0	0	0	0	4	0	0	0	1	1	0	0	0	1	1	0	1	0	2	0	0	0	0	0	0
Otu01439	Bacteria(100)	Proteobacteria(100)	Gammaproteobacteria(100)	Xanthomonadales(100)	Xanthomonadaceae(100)	Dyella(100)	11	2	0	0	0	0	0	0	1	1	1	0	0	0	0	1	0	0	0	0	0	0	0	0	0	0	2	2	1	0	0	0	0
Otu01440	Bacteria(100)	Planctomycetes(100)	Planctomycetacia(100)	Planctomycetales(100)	Planctomycetaceae(100)	Singulisphaera(100)	11	0	0	0	0	0	5	0	1	1	0	0	0	1	0	0	0	0	0	0	0	0	2	0	0	0	0	0	0	1	0	0	0
Otu01441	Bacteria(100)	Planctomycetes(100)	Planctomycetacia(100)	Planctomycetales(100)	Planctomycetaceae(100)	Gemmata(82)	11	1	0	0	1	0	0	0	0	0	0	0	0	1	0	3	0	1	0	0	1	0	1	0	0	0	1	0	0	1	0	0	0
Otu01442	Bacteria(100)	Planctomycetes(100)	Planctomycetacia(100)	Planctomycetales(100)	Planctomycetaceae(100)	Isosphaera(100)	11	0	0	0	0	0	0	0	0	0	0	0	0	2	0	4	0	0	0	0	0	0	0	0	0	0	0	2	0	1	0	2	0
Otu01443	Bacteria(100)	Planctomycetes(100)	Planctomycetacia(100)	Planctomycetales(100)	Planctomycetaceae(100)	Gemmata(100)	11	0	0	1	0	0	2	0	1	0	0	1	1	0	0	0	0	0	0	0	0	0	0	0	0	2	0	0	1	2	0	0	0
Otu01444	Bacteria(100)	Planctomycetes(100)	Planctomycetacia(100)	Planctomycetales(100)	Planctomycetaceae(100)	Gemmata(100)	11	0	0	0	1	2	0	0	2	0	0	0	0	0	0	0	0	0	2	0	0	0	0	2	2	0	0	0	0	0	0	0	0
Otu01445	Bacteria(100)	Planctomycetes(100)	Planctomycetacia(100)	Planctomycetales(100)	Planctomycetaceae(100)	Singulisphaera(100)	11	0	0	0	0	0	0	0	0	1	1	1	0	1	4	0	1	0	0	0	0	0	0	0	0	0	0	1	0	1	0	0	0
Otu01446	Bacteria(100)	Planctomycetes(100)	Planctomycetacia(100)	Planctomycetales(100)	Planctomycetaceae(100)	Gemmata(100)	11	1	1	0	1	0	0	1	1	0	1	0	0	0	0	0	0	0	0	0	1	0	0	3	0	0	0	0	0	0	1	0	0
Otu01447	Bacteria(100)	Planctomycetes(100)	Planctomycetacia(100)	Planctomycetales(100)	Planctomycetaceae(100)	Gemmata(100)	11	0	0	0	0	1	0	0	2	0	0	2	0	2	3	0	0	0	0	0	0	0	0	0	0	0	0	0	1	0	0	0	0
Otu01448	Bacteria(100)	Planctomycetes(100)	Planctomycetacia(100)	Planctomycetales(100)	Planctomycetaceae(100)	Gemmata(100)	11	0	0	2	1	0	0	0	0	0	0	0	0	0	0	0	0	0	2	4	0	0	0	1	0	0	0	0	0	0	1	0	0
Otu01449	Bacteria(100)	Planctomycetes(100)	Planctomycetacia(100)	Planctomycetales(100)	Planctomycetaceae(100)	Gemmata(100)	11	1	1	0	0	0	1	0	0	0	1	1	0	0	0	1	0	0	0	0	0	0	2	1	0	0	0	0	0	2	0	0	0
Otu01450	Bacteria(100)	Planctomycetes(100)	Planctomycetacia(100)	Planctomycetales(100)	Planctomycetaceae(100)	Zavarzinella(64)	11	1	0	1	1	0	1	2	0	0	2	0	0	0	0	0	0	0	1	0	1	0	1	0	0	0	0	0	0	0	0	0	0
Otu01451	Bacteria(100)	Planctomycetes(100)	Planctomycetacia(100)	Planctomycetales(100)	Planctomycetaceae(100)	Gemmata(100)	11	1	0	0	0	0	0	1	1	0	3	0	1	0	1	0	0	0	0	0	0	0	1	0	1	0	0	0	0	1	0	0	0
Otu01452	Bacteria(100)	Planctomycetes(100)	Planctomycetacia(100)	Planctomycetales(100)	Planctomycetaceae(100)	Gemmata(100)	11	1	0	1	0	0	0	0	0	1	0	1	0	1	1	0	0	0	0	0	0	0	0	1	1	1	0	1	0	0	1	0	0
Otu01453	Bacteria(100)	Proteobacteria(100)	Alphaproteobacteria(100)	Rhizobiales(100)	Bradyrhizobiaceae(55)	Bradyrhizobium(55)	11	1	0	0	0	0	1	2	4	0	0	1	0	0	0	0	0	0	1	0	0	0	0	0	0	0	1	0	0	0	0	0	0
Otu01454	Bacteria(100)	Proteobacteria(100)	Alphaproteobacteria(100)	Alphaproteobacteria_order_incertae_sedis(100)	Alphaproteobacteria_family_incertae_sedis(100)	Rhizomicrobium(100)	11	0	0	0	0	0	0	1	1	0	1	0	0	0	0	1	4	0	0	0	0	0	0	0	0	1	0	0	1	1	0	0	0
Otu01455	Bacteria(100)	Proteobacteria(100)	Alphaproteobacteria(100)	Rhodospirillales(100)	Acetobacteraceae(100)	unclassified(100)	11	0	1	0	0	0	0	0	0	0	0	0	0	0	0	0	5	0	0	0	2	0	2	1	0	0	0	0	0	0	0	0	0
Otu01456	Bacteria(100)	Proteobacteria(100)	Alphaproteobacteria(100)	Rhodospirillales(100)	Acetobacteraceae(100)	Stella(100)	11	0	0	0	0	0	0	0	0	2	0	0	1	0	0	1	3	0	0	1	0	0	0	0	0	0	2	0	1	0	0	0	0
Otu01457	Bacteria(100)	Proteobacteria(100)	Alphaproteobacteria(100)	Rhizobiales(100)	Methylocystaceae(100)	Methylocystis(73)	11	1	1	1	1	0	0	0	0	0	0	0	0	0	0	0	4	0	0	1	2	0	0	0	0	0	0	0	0	0	0	0	0
Otu01458	Bacteria(100)	Proteobacteria(100)	Alphaproteobacteria(100)	Rhizobiales(100)	Hyphomicrobiaceae(100)	Blastochloris(100)	11	0	0	0	0	0	4	0	4	1	0	0	0	0	0	0	0	0	0	0	0	0	0	0	0	0	0	0	0	1	0	0	1
Otu01459	Bacteria(100)	Proteobacteria(100)	Alphaproteobacteria(100)	Rhodospirillales(100)	Rhodospirillaceae(100)	Desertibacter(100)	11	1	0	0	0	0	0	0	4	0	0	1	0	0	0	0	0	0	0	0	0	0	0	0	3	1	0	0	0	1	0	0	0
Otu01460	Bacteria(100)	Proteobacteria(100)	Alphaproteobacteria(100)	Rhodospirillales(100)	Rhodospirillaceae(64)	Skermanella(64)	11	0	0	0	0	2	0	0	0	2	1	0	0	0	0	0	0	0	0	0	0	1	4	0	0	0	0	0	0	1	0	0	0
Otu01461	Bacteria(100)	Proteobacteria(100)	Alphaproteobacteria(100)	Rhodospirillales(100)	Acetobacteraceae(100)	Acidicaldus(100)	11	3	0	3	0	1	0	2	0	0	0	0	0	0	0	0	0	0	0	0	1	1	0	0	0	0	0	0	0	0	0	0	0
Otu01462	Bacteria(100)	Proteobacteria(100)	Alphaproteobacteria(100)	Rhizobiales(100)	Methylocystaceae(100)	Methylocystis(91)	11	0	0	0	0	0	0	0	0	1	1	0	1	0	1	0	2	2	0	1	0	0	0	0	0	0	0	0	1	0	0	0	1
Otu01463	Bacteria(100)	Proteobacteria(100)	Alphaproteobacteria(100)	Rhodospirillales(100)	Acetobacteraceae(100)	Acidocella(100)	11	0	1	0	0	0	0	0	0	3	0	0	0	0	0	0	0	0	0	0	0	0	0	0	1	0	2	1	2	1	0	0	0
Otu01464	Bacteria(100)	Acidobacteria(100)	Acidobacteria_Gp3(100)	Acidobacteria_Gp3_order_incertae_sedis(100)	Acidobacteria_Gp3_family_incertae_sedis(100)	Gp3(100)	11	2	0	0	8	0	0	0	0	0	0	0	0	0	0	0	0	0	0	0	0	0	0	0	1	0	0	0	0	0	0	0	0
Otu01465	Bacteria(100)	Planctomycetes(100)	Planctomycetacia(100)	Planctomycetales(100)	Planctomycetaceae(100)	Gemmata(100)	11	1	0	3	0	1	0	2	1	0	0	0	0	0	0	0	0	0	0	0	0	0	0	2	1	0	0	0	0	0	0	0	0
Otu01466	Bacteria(100)	Planctomycetes(100)	Planctomycetacia(100)	Planctomycetales(100)	Planctomycetaceae(100)	Gemmata(100)	11	1	0	0	0	0	0	1	0	0	0	0	0	0	0	0	0	0	0	0	0	0	0	0	0	1	2	0	0	2	0	2	2
Otu01467	Bacteria(100)	Planctomycetes(100)	Planctomycetacia(100)	Planctomycetales(100)	Planctomycetaceae(100)	Zavarzinella(82)	11	0	1	0	0	0	0	0	0	0	0	0	0	0	0	0	0	1	0	0	2	4	3	0	0	0	0	0	0	0	0	0	0
Otu01468	Bacteria(100)	Planctomycetes(100)	Planctomycetacia(100)	Planctomycetales(100)	Planctomycetaceae(100)	Zavarzinella(100)	11	0	0	0	0	0	0	1	0	0	1	2	0	0	0	0	0	0	0	0	0	1	0	0	1	1	1	0	1	1	0	1	0
Otu01469	Bacteria(100)	Planctomycetes(100)	Planctomycetacia(100)	Planctomycetales(100)	Planctomycetaceae(100)	Zavarzinella(91)	11	0	0	1	0	1	0	0	0	2	1	0	0	2	1	0	0	0	0	0	0	0	0	1	0	0	0	1	0	1	0	0	0
Otu01470	Bacteria(100)	Planctomycetes(100)	Planctomycetacia(100)	Planctomycetales(100)	Planctomycetaceae(100)	Blastopirellula(82)	11	1	0	0	0	0	0	1	0	0	0	1	2	1	0	0	0	0	0	0	0	0	0	0	0	0	0	0	0	2	2	1	0
Otu01471	Bacteria(100)	Planctomycetes(100)	Planctomycetacia(100)	Planctomycetales(100)	Planctomycetaceae(100)	Gemmata(100)	11	0	0	3	0	0	0	1	0	0	0	0	0	0	0	0	0	0	1	0	0	0	0	0	1	1	0	0	1	0	2	1	0
Otu01472	Bacteria(100)	Planctomycetes(100)	Planctomycetacia(100)	Planctomycetales(100)	Planctomycetaceae(100)	Isosphaera(91)	11	0	4	0	0	1	1	0	0	0	2	2	0	0	0	0	0	0	0	0	0	0	0	0	0	0	0	0	0	0	0	1	0
Otu01473	Bacteria(100)	Planctomycetes(100)	Planctomycetacia(100)	Planctomycetales(100)	Planctomycetaceae(100)	Singulisphaera(100)	11	0	0	0	1	1	0	0	0	1	0	0	1	0	1	1	0	0	0	0	0	1	0	1	0	0	2	0	1	0	0	0	0
Otu01474	Bacteria(100)	Planctomycetes(100)	Planctomycetacia(100)	Planctomycetales(100)	Planctomycetaceae(100)	Singulisphaera(100)	11	0	0	0	0	0	1	1	0	1	0	1	0	0	0	0	0	0	0	0	0	1	3	0	1	0	2	0	0	0	0	0	0
Otu01475	Bacteria(100)	Acidobacteria(100)	Acidobacteria_Gp3(100)	Acidobacteria_Gp3_order_incertae_sedis(100)	Acidobacteria_Gp3_family_incertae_sedis(100)	Gp3(100)	11	0	0	0	0	0	0	0	0	0	0	0	0	0	0	0	0	2	0	5	4	0	0	0	0	0	0	0	0	0	0	0	0
Otu01476	Bacteria(100)	Acidobacteria(100)	Acidobacteria_Gp3(100)	Acidobacteria_Gp3_order_incertae_sedis(100)	Acidobacteria_Gp3_family_incertae_sedis(100)	Gp3(100)	11	2	0	0	0	0	0	0	3	0	0	1	0	0	1	0	0	0	0	0	0	0	0	0	0	0	0	0	1	0	0	0	3
Otu01477	Bacteria(100)	Acidobacteria(100)	Acidobacteria_Gp3(100)	Acidobacteria_Gp3_order_incertae_sedis(100)	Acidobacteria_Gp3_family_incertae_sedis(100)	Gp3(100)	11	0	0	0	0	0	0	0	0	1	1	0	1	0	0	0	0	0	0	0	0	0	0	0	0	1	2	0	2	1	0	1	1
Otu01478	Bacteria(100)	Planctomycetes(100)	Planctomycetacia(100)	Planctomycetales(100)	Planctomycetaceae(100)	Gemmata(100)	11	0	0	1	0	0	1	0	0	0	0	0	0	0	1	0	0	0	0	0	0	1	2	0	1	0	1	2	0	0	0	0	1
Otu01479	Bacteria(100)	Planctomycetes(100)	Planctomycetacia(100)	Planctomycetales(100)	Planctomycetaceae(100)	Gemmata(100)	11	0	0	1	1	2	0	0	1	0	1	0	0	0	0	0	0	1	1	0	0	0	2	1	0	0	0	0	0	0	0	0	0
Otu01480	Bacteria(100)	Planctomycetes(100)	Planctomycetacia(100)	Planctomycetales(100)	Planctomycetaceae(100)	Gemmata(100)	11	1	0	0	1	2	0	0	0	0	0	0	0	0	0	0	0	0	0	0	0	0	0	5	1	0	0	0	0	0	0	1	0
Otu01481	Bacteria(100)	Planctomycetes(100)	Planctomycetacia(100)	Planctomycetales(100)	Planctomycetaceae(100)	Gemmata(100)	11	2	0	2	0	0	0	0	0	0	0	0	0	0	0	0	0	0	0	1	2	0	0	0	4	0	0	0	0	0	0	0	0
Otu01482	Bacteria(100)	Planctomycetes(100)	Planctomycetacia(100)	Planctomycetales(100)	Planctomycetaceae(100)	Singulisphaera(100)	11	0	1	0	0	0	3	0	1	0	1	1	0	1	1	0	0	0	0	0	0	0	0	0	0	0	0	0	0	1	0	0	1
Otu01483	Bacteria(100)	Planctomycetes(100)	Planctomycetacia(100)	Planctomycetales(100)	Planctomycetaceae(100)	Gemmata(100)	11	0	0	1	0	0	1	3	0	1	0	0	0	0	0	2	0	0	0	1	0	1	1	0	0	0	0	0	0	0	0	0	0
Otu01484	Bacteria(100)	Planctomycetes(100)	Planctomycetacia(100)	Planctomycetales(100)	Planctomycetaceae(100)	Singulisphaera(100)	11	1	0	0	0	0	0	1	1	1	0	2	0	1	0	0	0	0	0	0	0	1	0	0	0	0	0	0	0	1	0	0	2
Otu01485	Bacteria(100)	Planctomycetes(100)	Planctomycetacia(100)	Planctomycetales(100)	Planctomycetaceae(100)	Zavarzinella(100)	11	1	0	0	0	1	0	0	2	1	2	3	0	1	0	0	0	0	0	0	0	0	0	0	0	0	0	0	0	0	0	0	0
Otu01486	Bacteria(100)	Planctomycetes(100)	Planctomycetacia(100)	Planctomycetales(100)	Planctomycetaceae(100)	Zavarzinella(82)	11	1	0	0	0	0	0	1	0	1	0	0	0	0	0	0	0	0	3	0	1	3	0	1	0	0	0	0	0	0	0	0	0
Otu01487	Bacteria(100)	Planctomycetes(100)	Planctomycetacia(100)	Planctomycetales(100)	Planctomycetaceae(100)	Gemmata(100)	11	1	0	0	0	0	0	0	0	0	0	0	0	0	0	1	0	0	0	0	0	4	1	2	2	0	0	0	0	0	0	0	0
Otu01488	Bacteria(100)	Planctomycetes(100)	Planctomycetacia(100)	Planctomycetales(100)	Planctomycetaceae(100)	Singulisphaera(100)	11	2	0	0	0	0	0	0	0	0	1	2	0	0	1	0	0	0	0	0	0	0	0	0	1	1	0	1	1	0	0	0	1
Otu01489	Bacteria(100)	Planctomycetes(100)	Planctomycetacia(100)	Planctomycetales(100)	Planctomycetaceae(100)	Isosphaera(91)	11	0	2	0	0	0	0	0	0	0	0	3	3	0	0	0	1	0	0	0	0	0	0	0	0	2	0	0	0	0	0	0	0
Otu01490	Bacteria(100)	Planctomycetes(100)	Planctomycetacia(100)	Planctomycetales(100)	Planctomycetaceae(100)	Gemmata(100)	11	0	0	0	0	0	0	0	0	0	1	0	0	0	0	0	0	0	0	0	0	0	0	1	0	0	2	0	2	0	5	0	0
Otu01491	Bacteria(100)	Proteobacteria(100)	Alphaproteobacteria(100)	Rhodospirillales(100)	Acetobacteraceae(64)	Stella(64)	11	1	0	0	0	0	1	0	0	1	1	1	0	0	0	2	0	0	0	0	0	1	0	0	0	2	1	0	0	0	0	0	0
Otu01492	Bacteria(100)	Proteobacteria(100)	Alphaproteobacteria(100)	Rhodospirillales(100)	Rhodospirillaceae(100)	Desertibacter(100)	11	0	0	0	0	0	0	0	0	1	0	0	0	0	2	0	4	0	0	0	0	0	0	0	0	1	0	0	1	1	0	0	1
Otu01493	Bacteria(100)	Proteobacteria(100)	Alphaproteobacteria(100)	Rhizobiales(100)	Bradyrhizobiaceae(100)	Nitrobacter(100)	11	0	0	0	0	0	0	0	1	0	0	1	2	2	0	1	2	0	0	0	0	0	0	0	0	0	0	0	0	0	0	2	0
Otu01494	Bacteria(100)	Proteobacteria(100)	Alphaproteobacteria(100)	Rhizobiales(100)	Xanthobacteraceae(100)	Pseudolabrys(100)	11	0	1	1	0	0	0	0	0	1	0	1	1	2	1	0	0	0	0	0	1	0	0	0	0	0	0	0	0	1	0	0	1
Otu01495	Bacteria(100)	Proteobacteria(100)	Alphaproteobacteria(100)	Rhodospirillales(100)	Acetobacteraceae(100)	Stella(100)	11	0	0	0	0	0	0	0	0	0	2	1	0	1	4	1	1	0	0	0	0	0	0	0	0	0	0	0	0	1	0	0	0
Otu01496	Bacteria(100)	Proteobacteria(100)	Alphaproteobacteria(100)	Rhizobiales(100)	Hyphomicrobiaceae(100)	Rhodoplanes(100)	11	0	0	0	0	0	0	1	1	0	0	0	1	0	3	0	0	0	0	0	0	1	0	2	0	0	0	0	2	0	0	0	0
Otu01497	Bacteria(100)	Proteobacteria(100)	Alphaproteobacteria(100)	Rhodospirillales(100)	Acetobacteraceae(82)	Stella(82)	11	0	0	0	0	0	1	0	0	2	0	0	0	0	1	0	6	0	0	0	0	0	0	0	0	1	0	0	0	0	0	0	0
Otu01498	Bacteria(100)	Proteobacteria(100)	Alphaproteobacteria(100)	Rhizobiales(100)	Hyphomicrobiaceae(100)	Pedomicrobium(100)	11	0	0	0	0	0	1	0	2	1	2	1	1	0	1	0	0	0	0	0	0	0	0	0	0	1	0	0	0	1	0	0	0
Otu01499	Bacteria(100)	Chloroflexi(100)	Ktedonobacteria(100)	Ktedonobacterales(100)	Ktedonobacteraceae(100)	Ktedonobacter(100)	11	2	2	4	1	0	0	0	0	0	0	0	0	0	0	0	0	0	0	0	0	1	0	0	1	0	0	0	0	0	0	0	0
Otu01500	Bacteria(100)	Chloroflexi(100)	Ktedonobacteria(100)	Ktedonobacterales(100)	Thermosporotrichaceae(100)	Thermosporothrix(100)	11	0	0	0	0	0	0	0	0	0	0	0	1	0	0	3	0	0	0	0	0	0	0	0	0	0	0	0	0	3	1	2	1
Otu01501	Bacteria(100)	Chloroflexi(100)	Ktedonobacteria(100)	Ktedonobacterales(100)	Ktedonobacteraceae(100)	Ktedonobacter(100)	11	2	6	0	3	0	0	0	0	0	0	0	0	0	0	0	0	0	0	0	0	0	0	0	0	0	0	0	0	0	0	0	0
Otu01502	Bacteria(100)	Chloroflexi(100)	Ktedonobacteria(100)	Ktedonobacterales(100)	Ktedonobacteraceae(100)	Ktedonobacter(100)	11	0	0	0	0	0	0	0	0	0	0	0	0	0	0	0	0	0	0	8	2	1	0	0	0	0	0	0	0	0	0	0	0
Otu01503	Bacteria(100)	Proteobacteria(100)	Deltaproteobacteria(100)	Syntrophobacterales(55)	Syntrophaceae(55)	Desulfomonile(55)	11	0	0	0	0	0	0	0	0	0	0	0	1	4	1	0	0	0	0	0	0	0	0	0	0	0	0	0	0	0	0	1	4
Otu01504	Bacteria(100)	Acidobacteria(100)	Acidobacteria_Gp3(100)	Acidobacteria_Gp3_order_incertae_sedis(100)	Acidobacteria_Gp3_family_incertae_sedis(100)	Gp3(100)	11	0	0	0	0	0	0	0	0	0	0	4	0	0	0	0	0	0	0	0	1	0	0	0	0	0	2	2	0	0	1	1	0
Otu01505	Bacteria(100)	Proteobacteria(100)	Alphaproteobacteria(100)	Rhizobiales(100)	Bradyrhizobiaceae(100)	Bradyrhizobium(100)	11	0	0	1	0	0	0	0	0	0	1	1	0	1	0	0	2	0	0	0	0	0	0	0	1	0	2	1	0	0	0	1	0
Otu01506	Bacteria(100)	Proteobacteria(100)	Alphaproteobacteria(100)	Rhodospirillales(100)	Rhodospirillaceae(100)	Desertibacter(100)	11	0	0	0	0	0	0	0	1	0	0	0	5	0	0	0	0	0	0	0	0	0	0	0	0	2	0	0	0	1	0	0	2
Otu01507	Bacteria(100)	Proteobacteria(100)	Alphaproteobacteria(100)	Rhizobiales(100)	Hyphomicrobiaceae(100)	Hyphomicrobium(100)	11	0	0	0	0	0	0	0	0	0	0	0	0	0	0	0	0	0	1	4	4	0	0	0	0	0	0	0	0	2	0	0	0
Otu01508	Bacteria(100)	Proteobacteria(100)	Alphaproteobacteria(100)	Rhizobiales(100)	Bradyrhizobiaceae(82)	Bradyrhizobium(73)	11	0	2	0	0	2	0	1	0	0	0	0	1	1	0	0	0	0	0	0	0	0	0	0	0	0	1	1	0	0	2	0	0
Otu01509	Bacteria(100)	Proteobacteria(100)	Alphaproteobacteria(100)	Rhodospirillales(100)	Rhodospirillaceae(100)	Dongia(100)	10	1	2	0	0	0	0	1	0	1	0	1	0	1	0	0	1	0	0	0	0	0	0	1	0	0	0	0	0	1	0	0	0
Otu01510	Bacteria(100)	Proteobacteria(100)	Alphaproteobacteria(100)	Rhizobiales(100)	Hyphomicrobiaceae(90)	Rhodoplanes(90)	10	1	0	0	0	1	2	0	1	2	0	0	0	0	1	0	2	0	0	0	0	0	0	0	0	0	0	0	0	0	0	0	0
Otu01511	Bacteria(100)	Proteobacteria(100)	Alphaproteobacteria(100)	Rhodospirillales(100)	Rhodospirillaceae(100)	Desertibacter(100)	10	0	0	0	0	0	1	0	0	0	1	1	0	0	0	0	0	0	0	0	0	0	0	0	0	3	0	0	1	0	0	2	1
Otu01512	Bacteria(100)	Proteobacteria(100)	Alphaproteobacteria(100)	Rhodospirillales(100)	Rhodospirillaceae(100)	Skermanella(80)	10	0	0	0	0	0	0	0	0	0	1	0	3	0	0	0	1	0	1	1	0	0	0	0	0	0	0	0	0	0	1	1	1
Otu01513	Bacteria(100)	Bacteroidetes(100)	Bacteroidia(100)	Bacteroidales(100)	Bacteroidaceae(100)	Acetomicrobium(100)	10	0	0	0	2	1	0	1	1	0	0	0	1	0	0	0	0	0	1	0	0	0	0	1	2	0	0	0	0	0	0	0	0
Otu01514	Bacteria(100)	Chloroflexi(100)	Thermomicrobia(100)	Sphaerobacterales(100)	Sphaerobacteraceae(100)	Sphaerobacter(100)	10	0	0	0	0	0	0	0	0	0	0	0	4	0	0	0	0	0	0	0	0	0	0	0	0	1	0	0	0	0	0	0	5
Otu01515	Bacteria(100)	Chloroflexi(100)	Thermomicrobia(100)	Thermomicrobiales(100)	Thermomicrobiaceae(100)	Thermomicrobium(100)	10	1	0	0	2	1	0	0	0	2	0	0	0	0	0	0	0	2	0	1	0	0	0	0	1	0	0	0	0	0	0	0	0
Otu01516	Bacteria(100)	Firmicutes(100)	Clostridia(100)	Clostridiales(100)	Syntrophomonadaceae(100)	Syntrophothermus(100)	10	0	0	0	0	0	0	0	0	0	0	0	0	0	0	0	0	2	3	4	1	0	0	0	0	0	0	0	0	0	0	0	0
Otu01517	Bacteria(100)	Firmicutes(100)	Clostridia(100)	Thermoanaerobacterales(100)	Thermoanaerobacteraceae(100)	Thermacetogenium(100)	10	0	0	0	0	0	0	1	0	0	0	0	0	0	0	0	0	1	1	5	0	0	0	1	1	0	0	0	0	0	0	0	0
Otu01518	Bacteria(100)	Acidobacteria(100)	Acidobacteria_Gp3(100)	Acidobacteria_Gp3_order_incertae_sedis(100)	Acidobacteria_Gp3_family_incertae_sedis(100)	Gp3(100)	10	1	0	0	0	0	1	0	4	0	0	0	0	0	0	0	0	0	0	0	0	0	0	0	0	0	0	0	2	1	0	1	0
Otu01519	Bacteria(100)	Proteobacteria(100)	Deltaproteobacteria(100)	Myxococcales(100)	Polyangiaceae(100)	Byssovorax(100)	10	0	1	2	0	1	0	0	0	0	0	1	0	0	0	1	0	0	0	0	0	0	1	0	1	1	1	0	0	0	0	0	0
Otu01520	Bacteria(100)	Proteobacteria(100)	Alphaproteobacteria(100)	Rhizobiales(100)	Hyphomicrobiaceae(61)	Rhodoplanes(61)	10	0	2	0	0	0	0	1	1	0	1	1	0	0	0	1	0	0	0	0	0	0	0	0	0	0	0	0	1	0	1	1	0
Otu01521	Bacteria(100)	Proteobacteria(100)	Alphaproteobacteria(100)	Rhodospirillales(80)	Acetobacteraceae(80)	Craurococcus(80)	10	0	0	0	1	0	0	0	0	0	0	0	0	1	0	0	1	0	4	2	0	0	0	0	0	0	1	0	0	0	0	0	0
Otu01522	Bacteria(100)	Chloroflexi(100)	Dehalococcoidetes(100)	Dehalococcoidetes_order_incertae_sedis(100)	Dehalococcoidetes_family_incertae_sedis(100)	Dehalogenimonas(100)	10	0	0	2	0	1	1	0	0	0	0	0	0	0	0	0	0	0	5	0	1	0	0	0	0	0	0	0	0	0	0	0	0
Otu01523	Bacteria(100)	Proteobacteria(100)	Alphaproteobacteria(100)	Rhizobiales(100)	Rhizobiales_incertae_sedis(90)	Bauldia(90)	10	0	0	0	0	1	0	1	2	2	0	0	0	2	1	0	0	0	0	0	0	0	0	0	1	0	0	0	0	0	0	0	0
Otu01524	Bacteria(100)	Proteobacteria(100)	Alphaproteobacteria(100)	Rhizobiales(100)	Xanthobacteraceae(100)	Pseudolabrys(100)	10	0	0	0	0	2	0	0	0	0	0	0	0	1	1	1	4	0	0	0	0	0	0	0	0	0	0	0	0	0	0	1	0
Otu01525	Bacteria(100)	Proteobacteria(100)	Deltaproteobacteria(100)	Myxococcales(100)	Haliangiaceae(100)	Haliangium(100)	10	0	0	0	0	0	0	0	1	1	0	2	0	1	0	0	0	0	0	0	0	0	0	0	1	2	0	0	0	1	0	1	0
Otu01526	Bacteria(100)	Proteobacteria(100)	Deltaproteobacteria(100)	Myxococcales(100)	Polyangiaceae(100)	Chondromyces(100)	10	0	0	0	0	0	2	0	1	0	1	0	1	1	1	0	0	0	0	0	0	0	0	1	0	0	0	0	0	2	0	0	0
Otu01527	Bacteria(100)	Proteobacteria(100)	Alphaproteobacteria(100)	Caulobacterales(100)	Caulobacteraceae(100)	Phenylobacterium(100)	10	0	2	1	0	0	0	1	0	0	1	0	0	1	0	0	0	0	0	0	0	0	0	0	0	1	0	0	1	1	0	1	0
Otu01528	Bacteria(100)	Proteobacteria(100)	Alphaproteobacteria(100)	Rhodospirillales(100)	Acetobacteraceae(100)	Rhodopila(61)	10	0	1	0	0	0	0	1	0	1	0	1	0	1	0	0	4	0	0	0	0	0	0	0	1	0	0	0	0	0	0	0	0
Otu01529	Bacteria(100)	Proteobacteria(100)	Alphaproteobacteria(100)	Rhizobiales(100)	unclassified(100)	unclassified(100)	10	0	0	0	0	0	1	0	1	0	0	0	1	1	0	0	0	0	0	0	0	0	0	0	0	0	0	0	0	2	3	1	0
Otu01530	Bacteria(100)	Verrucomicrobia(100)	Subdivision3(100)	Subdivision3_order_incertae_sedis(100)	Subdivision3_family_incertae_sedis(100)	3_genus_incertae_sedis(100)	10	0	0	0	0	0	0	0	0	1	0	1	0	0	3	0	0	0	0	0	0	0	0	0	0	0	1	2	1	0	0	1	0
Otu01531	Bacteria(100)	Verrucomicrobia(100)	Subdivision3(100)	Subdivision3_order_incertae_sedis(100)	Subdivision3_family_incertae_sedis(100)	3_genus_incertae_sedis(100)	10	0	1	0	0	0	0	0	0	0	0	0	0	0	2	0	5	0	0	0	0	0	0	0	0	0	0	1	0	0	1	0	0
Otu01532	Bacteria(100)	Chloroflexi(100)	Ktedonobacteria(100)	Ktedonobacterales(100)	Ktedonobacteraceae(100)	Ktedonobacter(100)	10	0	0	0	0	0	0	0	0	0	1	0	0	0	2	0	0	1	1	1	0	1	0	0	2	0	1	0	0	0	0	0	0
Otu01533	Bacteria(100)	Acidobacteria(100)	Acidobacteria_Gp4(100)	Acidobacteria_Gp4_order_incertae_sedis(100)	Acidobacteria_Gp4_family_incertae_sedis(100)	Gp4(100)	10	0	0	0	0	0	0	0	0	2	0	2	4	0	0	0	0	0	0	0	0	0	0	0	0	0	1	1	0	0	0	0	0
Otu01534	Bacteria(100)	Acidobacteria(100)	Acidobacteria_Gp4(100)	Acidobacteria_Gp4_order_incertae_sedis(100)	Acidobacteria_Gp4_family_incertae_sedis(100)	Gp4(100)	10	0	1	1	2	0	1	0	1	0	0	0	0	0	0	0	0	0	0	0	3	0	0	0	1	0	0	0	0	0	0	0	0
Otu01535	Bacteria(100)	Acidobacteria(100)	Acidobacteria_Gp4(100)	Acidobacteria_Gp4_order_incertae_sedis(100)	Acidobacteria_Gp4_family_incertae_sedis(100)	Gp4(100)	10	1	0	0	0	0	0	0	2	0	0	0	3	0	0	0	0	0	0	0	0	0	0	0	0	0	0	0	0	0	1	3	0
Otu01536	Bacteria(100)	Chloroflexi(100)	Ktedonobacteria(100)	Ktedonobacterales(100)	Ktedonobacteraceae(100)	Ktedonobacter(100)	10	0	1	3	0	1	0	0	0	0	0	0	0	0	0	0	0	0	0	0	0	0	0	2	3	0	0	0	0	0	0	0	0
Otu01537	Bacteria(100)	Proteobacteria(100)	Alphaproteobacteria(100)	Rhizobiales(100)	Hyphomicrobiaceae(90)	Blastochloris(90)	10	0	0	0	0	0	1	1	0	0	0	0	0	0	0	1	4	0	0	0	0	0	1	0	2	0	0	0	0	0	0	0	0
Otu01538	Bacteria(100)	Chloroflexi(100)	Ktedonobacteria(100)	Ktedonobacterales(100)	Ktedonobacteraceae(100)	Ktedonobacter(100)	10	0	0	0	0	0	0	0	0	0	0	0	1	0	0	1	0	0	0	0	0	0	0	0	0	1	0	0	2	1	1	3	0
Otu01539	Bacteria(100)	Chloroflexi(100)	Ktedonobacteria(100)	Ktedonobacterales(100)	Ktedonobacteraceae(61)	Ktedonobacter(61)	10	0	1	0	1	1	0	0	0	0	0	0	0	0	0	0	0	0	1	0	0	0	0	5	1	0	0	0	0	0	0	0	0
Otu01540	Bacteria(100)	Chloroflexi(100)	Ktedonobacteria(100)	Thermogemmatisporales(100)	Thermogemmatisporaceae(100)	Thermogemmatispora(100)	10	1	0	0	0	0	0	0	0	0	0	0	0	0	0	0	0	1	4	1	1	0	1	0	1	0	0	0	0	0	0	0	0
Otu01541	Bacteria(100)	WS3(100)	WS3_class_incertae_sedis(100)	WS3_order_incertae_sedis(100)	WS3_family_incertae_sedis(100)	WS3_genus_incertae_sedis(100)	10	0	0	0	0	0	0	0	1	1	0	0	1	0	0	0	0	0	0	0	0	0	0	0	0	1	0	0	2	1	1	1	1
Otu01542	Bacteria(100)	Chloroflexi(100)	Ktedonobacteria(100)	Ktedonobacterales(100)	Ktedonobacteraceae(100)	Ktedonobacter(100)	10	0	0	3	2	0	0	0	0	0	0	0	0	0	0	0	0	1	3	1	0	0	0	0	0	0	0	0	0	0	0	0	0
Otu01543	Bacteria(100)	Proteobacteria(100)	Alphaproteobacteria(100)	Rhodospirillales(100)	Acetobacteraceae(100)	Acidisoma(100)	10	4	0	0	1	0	0	0	0	1	0	0	0	0	0	0	0	0	0	0	0	2	2	0	0	0	0	0	0	0	0	0	0
Otu01544	Bacteria(100)	Firmicutes(100)	Negativicutes(100)	Selenomonadales(100)	Veillonellaceae(100)	Sporolituus(100)	10	2	1	0	2	2	0	0	1	0	0	0	0	0	0	0	0	0	0	0	1	0	0	1	0	0	0	0	0	0	0	0	0
Otu01545	Bacteria(100)	Proteobacteria(100)	Betaproteobacteria(100)	Nitrosomonadales(100)	Nitrosomonadaceae(100)	Nitrosospira(100)	10	0	0	0	0	0	0	0	0	0	0	0	0	0	0	0	0	0	0	0	0	0	0	0	0	3	0	0	0	0	3	0	4
Otu01546	Bacteria(100)	Proteobacteria(100)	Betaproteobacteria(100)	Burkholderiales(90)	unclassified(100)	unclassified(100)	10	0	0	0	0	0	0	0	0	0	0	0	0	0	0	0	0	0	0	0	0	0	0	0	0	0	0	0	0	0	1	0	9
Otu01547	Bacteria(100)	Proteobacteria(100)	Betaproteobacteria(100)	Burkholderiales(100)	Burkholderiales_incertae_sedis(90)	Aquincola(90)	10	0	0	0	0	0	0	0	0	0	0	6	0	0	0	0	0	0	0	0	0	0	0	0	0	0	0	0	1	0	1	0	2
Otu01548	Bacteria(100)	Proteobacteria(100)	Deltaproteobacteria(100)	Myxococcales(100)	Cystobacteraceae(100)	Anaeromyxobacter(100)	10	0	0	0	0	1	2	0	1	0	0	0	0	0	0	0	0	0	0	0	1	0	1	1	0	1	1	0	1	0	0	0	0
Otu01549	Bacteria(100)	Proteobacteria(100)	Deltaproteobacteria(100)	Myxococcales(100)	Polyangiaceae(100)	Byssovorax(100)	10	0	0	0	0	0	0	0	1	1	0	0	0	0	0	2	0	0	1	0	1	0	0	0	1	0	2	1	0	0	0	0	0
Otu01550	Bacteria(100)	Proteobacteria(100)	Deltaproteobacteria(100)	Myxococcales(100)	Polyangiaceae(70)	Chondromyces(70)	10	0	0	0	0	0	4	0	1	4	0	0	0	0	0	0	0	0	0	0	0	0	0	0	0	0	0	0	0	1	0	0	0
Otu01551	Bacteria(100)	Chloroflexi(100)	Ktedonobacteria(100)	Ktedonobacterales(100)	Ktedonobacteraceae(100)	Ktedonobacter(100)	10	1	2	1	2	0	0	0	0	0	0	0	0	0	0	0	0	0	0	0	0	0	1	0	3	0	0	0	0	0	0	0	0
Otu01552	Bacteria(100)	Acidobacteria(100)	Acidobacteria_Gp3(100)	Acidobacteria_Gp3_order_incertae_sedis(100)	Acidobacteria_Gp3_family_incertae_sedis(100)	Gp3(100)	10	2	1	1	4	0	0	0	0	0	0	0	0	0	0	0	0	0	0	0	1	0	0	1	0	0	0	0	0	0	0	0	0
Otu01553	Bacteria(100)	Acidobacteria(100)	Acidobacteria_Gp3(100)	Acidobacteria_Gp3_order_incertae_sedis(100)	Acidobacteria_Gp3_family_incertae_sedis(100)	Gp3(100)	10	0	0	1	0	0	1	1	0	0	0	0	0	0	1	0	0	0	0	0	3	0	1	1	0	0	0	0	0	1	0	0	0
Otu01554	Bacteria(100)	Proteobacteria(100)	Alphaproteobacteria(100)	Rickettsiales(100)	Mitochondria(100)	Mitochondria_genus_incertae_sedis(100)	10	0	0	0	0	0	0	0	0	0	0	0	0	0	1	0	4	1	0	0	1	1	2	0	0	0	0	0	0	0	0	0	0
Otu01555	Bacteria(100)	Acidobacteria(100)	Acidobacteria_Gp3(100)	Acidobacteria_Gp3_order_incertae_sedis(100)	Acidobacteria_Gp3_family_incertae_sedis(100)	Gp3(100)	10	0	0	0	1	0	0	0	0	0	0	0	0	0	0	0	0	0	1	5	3	0	0	0	0	0	0	0	0	0	0	0	0
Otu01556	Bacteria(100)	Proteobacteria(100)	Alphaproteobacteria(100)	Rhodospirillales(100)	Acetobacteraceae(90)	Stella(90)	10	0	0	0	0	0	1	0	0	0	1	0	0	0	0	0	0	0	1	0	0	0	2	0	3	1	0	0	1	0	0	0	0
Otu01557	Bacteria(100)	Firmicutes(100)	Bacilli(100)	Bacillales(100)	Thermoactinomycetaceae_1(100)	Desmospora(80)	10	1	0	1	2	0	0	0	0	0	0	0	0	0	0	0	0	0	1	0	1	1	0	1	2	0	0	0	0	0	0	0	0
Otu01558	Bacteria(100)	Proteobacteria(100)	Alphaproteobacteria(100)	Rhizobiales(100)	Xanthobacteraceae(100)	Pseudolabrys(100)	10	0	1	0	0	1	0	0	0	0	0	0	0	0	0	1	0	0	0	0	0	1	0	0	0	1	1	0	1	0	1	2	0
Otu01559	Bacteria(100)	Firmicutes(100)	Bacilli(100)	Bacillales(100)	Pasteuriaceae(100)	Pasteuria(100)	10	0	0	0	0	0	0	0	0	1	0	0	1	2	2	0	0	0	0	0	0	0	0	0	0	0	0	0	0	1	1	1	1
Otu01560	Bacteria(100)	Verrucomicrobia(100)	Spartobacteria(100)	Spartobacteria_order_incertae_sedis(100)	Spartobacteria_family_incertae_sedis(100)	Spartobacteria_genera_incertae_sedis(100)	10	1	0	9	0	0	0	0	0	0	0	0	0	0	0	0	0	0	0	0	0	0	0	0	0	0	0	0	0	0	0	0	0
Otu01561	Bacteria(100)	Proteobacteria(100)	Alphaproteobacteria(100)	Rhodospirillales(100)	Rhodospirillaceae(100)	Dongia(100)	10	0	0	1	0	0	0	1	0	0	0	0	1	2	0	0	1	0	0	0	0	0	0	0	0	0	1	0	1	1	1	0	0
Otu01562	Bacteria(100)	Proteobacteria(100)	Alphaproteobacteria(100)	Rhizobiales(100)	Bradyrhizobiaceae(100)	Bradyrhizobium(100)	10	0	1	0	0	0	0	1	0	0	1	0	1	2	0	0	1	0	0	0	0	0	0	0	0	1	0	0	1	0	0	0	1
Otu01563	Bacteria(100)	Proteobacteria(100)	Alphaproteobacteria(100)	Rhizobiales(100)	Hyphomicrobiaceae(100)	Blastochloris(100)	10	0	0	0	0	4	0	0	0	2	0	0	0	0	1	0	3	0	0	0	0	0	0	0	0	0	0	0	0	0	0	0	0
Otu01564	Bacteria(100)	Proteobacteria(100)	Alphaproteobacteria(100)	Rhizobiales(100)	Bradyrhizobiaceae(100)	Afipia(100)	10	0	0	0	0	0	0	0	0	1	0	1	1	4	2	0	0	0	0	0	0	0	0	0	1	0	0	0	0	0	0	0	0
Otu01565	Bacteria(100)	Proteobacteria(100)	Alphaproteobacteria(100)	Rhizobiales(100)	Xanthobacteraceae(61)	Pseudolabrys(61)	10	0	1	0	0	0	3	0	0	0	0	3	0	1	0	0	0	0	0	0	0	1	1	0	0	0	0	0	0	0	0	0	0
Otu01566	Bacteria(100)	Proteobacteria(100)	Alphaproteobacteria(100)	Rhizobiales(100)	Hyphomicrobiaceae(100)	Rhodomicrobium(100)	10	0	0	0	0	0	1	0	0	3	3	2	0	1	0	0	0	0	0	0	0	0	0	0	0	0	0	0	0	0	0	0	0
Otu01567	Bacteria(100)	Proteobacteria(100)	Alphaproteobacteria(100)	Sphingomonadales(100)	Sphingomonadaceae(100)	Sphingosinicella(70)	10	0	0	0	4	2	0	0	0	0	0	0	0	0	0	0	0	0	1	1	0	1	0	0	1	0	0	0	0	0	0	0	0
Otu01568	Bacteria(100)	Proteobacteria(100)	Alphaproteobacteria(100)	Caulobacterales(100)	Caulobacteraceae(100)	Phenylobacterium(100)	10	0	0	0	0	3	0	0	0	0	0	0	0	0	0	0	2	0	0	0	0	0	0	0	0	0	1	1	1	0	1	1	0
Otu01569	Bacteria(100)	Proteobacteria(100)	Alphaproteobacteria(100)	Rhodospirillales(100)	Rhodospirillaceae(100)	Skermanella(100)	10	1	0	1	1	0	0	0	1	0	0	0	0	0	0	0	0	0	1	0	0	0	1	3	1	0	0	0	0	0	0	0	0
Otu01570	Bacteria(100)	Verrucomicrobia(100)	Spartobacteria(100)	Spartobacteria_order_incertae_sedis(100)	Spartobacteria_family_incertae_sedis(100)	Spartobacteria_genera_incertae_sedis(100)	10	0	0	0	0	2	0	0	0	0	0	0	0	0	0	0	0	0	0	0	0	1	4	0	0	0	2	1	0	0	0	0	0
Otu01571	Bacteria(100)	Verrucomicrobia(100)	Spartobacteria(100)	Spartobacteria_order_incertae_sedis(100)	Spartobacteria_family_incertae_sedis(100)	Spartobacteria_genera_incertae_sedis(100)	10	0	0	0	1	0	1	0	0	1	0	0	0	0	0	1	1	0	0	0	0	2	1	1	0	0	0	0	1	0	0	0	0
Otu01572	Bacteria(100)	Verrucomicrobia(100)	Spartobacteria(100)	Spartobacteria_order_incertae_sedis(100)	Spartobacteria_family_incertae_sedis(100)	Spartobacteria_genera_incertae_sedis(100)	10	0	0	0	0	2	0	0	0	0	0	1	0	0	0	2	0	1	2	0	0	0	0	1	0	0	1	0	0	0	0	0	0
Otu01573	Bacteria(100)	Verrucomicrobia(100)	Spartobacteria(100)	Spartobacteria_order_incertae_sedis(100)	Spartobacteria_family_incertae_sedis(100)	Spartobacteria_genera_incertae_sedis(90)	10	0	3	0	0	1	0	0	0	0	1	0	0	0	0	0	0	0	0	0	0	0	0	0	0	0	0	2	1	1	0	1	0
Otu01574	Bacteria(100)	Verrucomicrobia(100)	Spartobacteria(100)	Spartobacteria_order_incertae_sedis(100)	Spartobacteria_family_incertae_sedis(100)	Spartobacteria_genera_incertae_sedis(100)	10	0	0	10	0	0	0	0	0	0	0	0	0	0	0	0	0	0	0	0	0	0	0	0	0	0	0	0	0	0	0	0	0
Otu01575	Bacteria(100)	Proteobacteria(100)	Alphaproteobacteria(100)	Rhizobiales(100)	Hyphomicrobiaceae(100)	Rhodoplanes(100)	10	0	0	0	0	2	0	0	0	0	1	0	0	0	1	0	2	0	0	0	0	0	0	0	0	2	1	1	0	0	0	0	0
Otu01576	Bacteria(100)	Proteobacteria(100)	Alphaproteobacteria(100)	Rhodospirillales(100)	Rhodospirillaceae(100)	Skermanella(100)	10	0	0	0	0	0	0	0	0	0	0	0	2	0	0	0	0	0	0	0	0	0	0	0	0	0	2	1	2	0	2	0	1
Otu01577	Bacteria(100)	Verrucomicrobia(100)	Spartobacteria(100)	Spartobacteria_order_incertae_sedis(100)	Spartobacteria_family_incertae_sedis(100)	Spartobacteria_genera_incertae_sedis(100)	10	0	0	0	0	0	1	1	0	0	0	1	1	0	0	0	0	0	0	0	0	0	2	0	0	1	0	1	0	0	1	1	0
Otu01578	Bacteria(100)	Verrucomicrobia(100)	Spartobacteria(100)	Spartobacteria_order_incertae_sedis(100)	Spartobacteria_family_incertae_sedis(100)	Spartobacteria_genera_incertae_sedis(100)	10	0	0	0	0	0	1	0	0	0	0	0	0	0	0	0	0	0	0	0	0	0	0	0	0	1	0	0	2	2	2	2	0
Otu01579	Bacteria(100)	Chloroflexi(100)	Dehalococcoidetes(100)	Dehalococcoidetes_order_incertae_sedis(100)	Dehalococcoidetes_family_incertae_sedis(100)	Dehalogenimonas(100)	10	2	2	0	0	0	1	1	0	0	0	1	0	0	0	1	0	0	0	1	0	0	0	0	0	1	0	0	0	0	0	0	0
Otu01580	Bacteria(100)	Verrucomicrobia(100)	Spartobacteria(100)	Spartobacteria_order_incertae_sedis(100)	Spartobacteria_family_incertae_sedis(100)	Spartobacteria_genera_incertae_sedis(100)	10	0	1	0	0	1	0	0	0	0	0	0	0	0	0	0	0	0	0	0	0	2	3	0	0	0	0	1	0	0	2	0	0
Otu01581	Bacteria(100)	Acidobacteria(100)	Acidobacteria_Gp1(100)	Acidobacteria_Gp1_order_incertae_sedis(100)	Acidobacteria_Gp1_family_incertae_sedis(100)	Gp1(100)	10	1	1	0	2	0	0	0	0	0	1	0	1	0	1	0	0	0	0	0	0	0	0	0	0	0	0	0	3	0	0	0	0
Otu01582	Bacteria(100)	Acidobacteria(100)	Acidobacteria_Gp1(100)	Acidobacteria_Gp1_order_incertae_sedis(100)	Acidobacteria_Gp1_family_incertae_sedis(100)	Gp1(100)	10	0	0	0	0	0	1	0	0	1	1	0	0	1	3	0	2	0	0	0	0	0	0	0	0	0	0	0	0	1	0	0	0
Otu01583	Bacteria(100)	Acidobacteria(100)	Acidobacteria_Gp1(100)	Acidobacteria_Gp1_order_incertae_sedis(100)	Acidobacteria_Gp1_family_incertae_sedis(100)	Gp1(100)	10	1	0	2	0	4	0	0	0	0	0	0	0	0	2	0	0	0	0	0	0	0	1	0	0	0	0	0	0	0	0	0	0
Otu01584	Bacteria(100)	Acidobacteria(100)	Acidobacteria_Gp1(100)	Acidobacteria_Gp1_order_incertae_sedis(100)	Acidobacteria_Gp1_family_incertae_sedis(100)	Gp1(100)	10	0	1	0	0	0	1	1	0	0	0	0	0	0	0	0	6	0	0	0	0	0	0	0	0	0	0	1	0	0	0	0	0
Otu01585	Bacteria(100)	Acidobacteria(100)	Acidobacteria_Gp1(100)	Acidobacteria_Gp1_order_incertae_sedis(100)	Acidobacteria_Gp1_family_incertae_sedis(100)	Gp1(100)	10	1	0	0	0	0	3	1	1	1	1	0	0	0	0	0	0	0	0	0	0	0	0	0	0	0	0	1	1	0	0	0	0
Otu01586	Bacteria(100)	Acidobacteria(100)	Acidobacteria_Gp1(100)	Acidobacteria_Gp1_order_incertae_sedis(100)	Acidobacteria_Gp1_family_incertae_sedis(100)	Gp1(100)	10	0	0	0	0	0	0	0	0	0	1	0	1	0	0	0	0	0	0	0	0	0	0	0	0	2	1	2	0	1	1	1	0
Otu01587	Bacteria(100)	Acidobacteria(100)	Acidobacteria_Gp1(100)	Acidobacteria_Gp1_order_incertae_sedis(100)	Acidobacteria_Gp1_family_incertae_sedis(100)	Gp1(100)	10	2	0	1	2	0	0	0	0	0	0	0	0	0	1	0	0	2	0	0	1	0	0	1	0	0	0	0	0	0	0	0	0
Otu01588	Bacteria(100)	Acidobacteria(100)	Acidobacteria_Gp1(100)	Acidobacteria_Gp1_order_incertae_sedis(100)	Acidobacteria_Gp1_family_incertae_sedis(100)	Gp1(100)	10	0	0	1	0	0	0	0	0	0	0	1	0	0	0	1	0	0	1	0	0	0	0	0	0	0	2	0	3	0	1	0	0
Otu01589	Bacteria(100)	Nitrospira(100)	Nitrospira(100)	Nitrospirales(100)	Nitrospiraceae(100)	Nitrospira(100)	10	1	0	0	0	0	0	0	0	0	0	0	3	0	0	0	0	0	0	0	0	0	0	0	0	1	0	0	0	1	0	2	2
Otu01590	Bacteria(100)	Firmicutes(100)	Clostridia(100)	Clostridiales(100)	Incertae_Sedis_III(100)	Caldanaerovirga(100)	10	1	0	0	0	0	0	0	0	0	0	0	0	0	0	0	0	2	3	0	2	0	0	1	1	0	0	0	0	0	0	0	0
Otu01591	Bacteria(100)	Firmicutes(100)	Clostridia(100)	Halanaerobiales(90)	Halanaerobiaceae(90)	Halothermothrix(90)	10	1	1	1	3	0	1	0	0	1	0	0	0	0	0	0	0	0	0	0	1	0	0	0	1	0	0	0	0	0	0	0	0
Otu01592	Bacteria(100)	Proteobacteria(100)	Alphaproteobacteria(100)	Rhizobiales(100)	Bradyrhizobiaceae(100)	Bradyrhizobium(90)	10	1	0	1	0	0	0	0	0	0	0	3	1	1	0	0	1	0	0	0	0	0	0	0	0	0	0	0	1	1	0	0	0
Otu01593	Bacteria(100)	Proteobacteria(100)	Alphaproteobacteria(100)	Rhizobiales(100)	Bradyrhizobiaceae(100)	Nitrobacter(80)	10	1	0	1	0	1	1	0	2	2	0	0	0	0	0	0	0	0	0	0	0	0	0	0	0	0	0	0	0	0	0	1	1
Otu01594	Bacteria(100)	Acidobacteria(100)	Acidobacteria_Gp6(100)	Acidobacteria_Gp6_order_incertae_sedis(100)	Acidobacteria_Gp6_family_incertae_sedis(100)	Gp6(100)	10	0	0	0	0	0	0	0	0	1	0	0	2	0	0	0	0	0	0	0	0	0	0	0	0	0	0	0	0	0	0	0	7
Otu01595	Bacteria(100)	Acidobacteria(100)	Acidobacteria_Gp6(100)	Acidobacteria_Gp6_order_incertae_sedis(100)	Acidobacteria_Gp6_family_incertae_sedis(100)	Gp6(100)	10	0	0	0	1	0	0	0	0	0	0	0	1	0	0	0	0	0	0	0	0	0	0	0	0	1	0	1	0	2	0	1	3
Otu01596	Bacteria(100)	Acidobacteria(100)	Acidobacteria_Gp6(100)	Acidobacteria_Gp6_order_incertae_sedis(100)	Acidobacteria_Gp6_family_incertae_sedis(100)	Gp6(100)	10	0	0	0	0	0	0	1	2	0	0	0	2	0	0	0	0	0	0	0	0	0	0	0	0	1	0	0	0	0	1	0	3
Otu01597	Bacteria(100)	Acidobacteria(100)	Acidobacteria_Gp6(100)	Acidobacteria_Gp6_order_incertae_sedis(100)	Acidobacteria_Gp6_family_incertae_sedis(100)	Gp6(100)	10	1	4	1	1	0	0	0	1	0	1	0	0	0	0	0	0	0	1	0	0	0	0	0	0	0	0	0	0	0	0	0	0
Otu01598	Bacteria(100)	Cyanobacteria_Chloroplast(100)	Chloroplast(100)	Chloroplast_order_incertae_sedis(100)	Chloroplast(100)	Streptophyta(100)	10	0	1	0	0	4	0	1	0	0	0	1	0	0	2	0	0	0	0	0	0	1	0	0	0	0	0	0	0	0	0	0	0
Otu01599	Bacteria(100)	Cyanobacteria_Chloroplast(100)	Chloroplast(100)	Chloroplast_order_incertae_sedis(100)	Chloroplast(100)	Streptophyta(100)	10	0	0	0	0	0	0	0	0	0	6	0	0	3	0	0	0	0	0	0	0	0	0	0	0	0	0	0	1	0	0	0	0
Otu01600	Bacteria(100)	Proteobacteria(100)	Gammaproteobacteria(100)	Chromatiales(100)	Ectothiorhodospiraceae(100)	Arhodomonas(100)	10	0	0	0	0	1	0	3	0	0	0	0	0	0	0	0	0	0	0	0	0	1	2	3	0	0	0	0	0	0	0	0	0
Otu01601	Bacteria(100)	Proteobacteria(100)	Gammaproteobacteria(100)	Xanthomonadales(100)	Xanthomonadaceae(100)	Dyella(100)	10	0	1	0	1	0	0	0	0	0	0	0	0	0	0	0	0	0	0	0	4	0	0	3	0	0	0	0	1	0	0	0	0
Otu01602	Bacteria(100)	Proteobacteria(100)	Gammaproteobacteria(100)	Xanthomonadales(100)	Sinobacteraceae(100)	Steroidobacter(100)	10	0	1	0	1	0	0	0	0	1	0	1	0	0	4	1	1	0	0	0	0	0	0	0	0	0	0	0	0	0	0	0	0
Otu01603	Bacteria(100)	Proteobacteria(100)	Gammaproteobacteria(100)	Gammaproteobacteria_order_incertae_sedis(61)	Gammaproteobacteria_family_incertae_sedis(61)	Thiohalobacter(61)	10	0	0	0	0	0	0	0	0	0	0	0	0	0	0	0	9	0	0	0	0	0	0	0	0	0	0	0	0	0	0	1	0
Otu01604	Bacteria(100)	Proteobacteria(100)	Gammaproteobacteria(100)	Pseudomonadales(100)	Pseudomonadales_incertae_sedis(100)	Dasania(100)	10	0	0	0	0	0	1	1	0	0	0	0	1	0	0	0	0	0	0	0	0	0	0	0	0	0	0	0	0	1	1	2	3
Otu01605	Bacteria(100)	Proteobacteria(100)	Gammaproteobacteria(100)	Xanthomonadales(100)	Sinobacteraceae(100)	Steroidobacter(100)	10	1	0	0	0	0	1	0	0	0	0	0	2	0	1	0	0	0	0	0	0	0	0	0	0	0	0	0	0	0	1	1	3
Otu01606	Bacteria(100)	Proteobacteria(100)	Alphaproteobacteria(100)	Rhizobiales(100)	Xanthobacteraceae(61)	Pseudolabrys(61)	10	0	0	0	0	0	1	0	0	0	0	0	1	1	4	0	0	0	0	0	0	0	0	0	0	0	0	0	2	0	1	0	0
Otu01607	Bacteria(100)	Acidobacteria(100)	Acidobacteria_Gp14(100)	Acidobacteria_Gp14_order_incertae_sedis(100)	Acidobacteria_Gp14_family_incertae_sedis(100)	Gp14(100)	10	0	0	0	0	0	0	0	0	0	0	0	0	0	0	0	0	0	3	5	2	0	0	0	0	0	0	0	0	0	0	0	0
Otu01608	Bacteria(100)	Planctomycetes(100)	Planctomycetacia(100)	Planctomycetales(100)	Planctomycetaceae(100)	Planctomyces(100)	10	0	1	0	0	0	0	1	0	3	0	0	0	0	1	0	0	0	0	0	0	0	0	0	0	0	2	2	0	0	0	0	0
Otu01609	Bacteria(100)	Actinobacteria(100)	Actinobacteria(100)	Solirubrobacterales(100)	Conexibacteraceae(100)	Conexibacter(100)	10	0	0	0	0	0	1	0	0	0	1	3	0	0	0	0	0	0	0	0	0	0	0	0	1	1	0	0	0	1	1	1	0
Otu01610	Bacteria(100)	Actinobacteria(100)	Actinobacteria(100)	Solirubrobacterales(100)	Conexibacteraceae(100)	Conexibacter(100)	10	0	0	0	0	0	3	0	5	0	0	0	1	0	0	0	0	0	0	0	0	0	0	0	0	0	0	0	0	1	0	0	0
Otu01611	Bacteria(100)	Actinobacteria(100)	Actinobacteria(100)	Actinomycetales(100)	Thermomonosporaceae(100)	Actinoallomurus(100)	10	0	0	0	0	0	0	0	0	0	0	0	1	0	0	0	0	0	0	0	0	0	0	0	0	1	0	0	0	0	1	0	7
Otu01612	Bacteria(100)	Actinobacteria(100)	Actinobacteria(100)	Actinomycetales(100)	Pseudonocardiaceae(100)	Crossiella(100)	10	2	0	0	0	0	4	0	3	0	0	0	0	0	0	0	0	0	0	0	1	0	0	0	0	0	0	0	0	0	0	0	0
Otu01613	Bacteria(100)	Actinobacteria(100)	Actinobacteria(100)	Actinomycetales(100)	Thermomonosporaceae(80)	Thermomonospora(70)	10	0	0	0	0	1	0	2	1	0	0	1	0	1	1	1	0	0	0	1	0	1	0	0	0	0	0	0	0	0	0	0	0
Otu01614	Bacteria(100)	Actinobacteria(100)	Actinobacteria(100)	Actinomycetales(100)	Thermomonosporaceae(100)	Spirillospora(70)	10	0	0	0	3	0	1	0	0	0	0	0	1	0	0	0	0	0	1	2	1	0	0	0	0	0	0	0	1	0	0	0	0
Otu01615	Bacteria(100)	Actinobacteria(100)	Actinobacteria(100)	Solirubrobacterales(100)	Conexibacteraceae(100)	Conexibacter(100)	10	1	0	0	0	1	1	2	0	1	0	0	0	0	0	1	0	0	0	0	0	0	0	1	0	0	1	0	0	0	0	1	0
Otu01616	Bacteria(100)	Actinobacteria(100)	Actinobacteria(100)	Actinomycetales(100)	Thermomonosporaceae(100)	Actinoallomurus(100)	10	1	1	0	0	2	0	3	2	1	0	0	0	0	0	0	0	0	0	0	0	0	0	0	0	0	0	0	0	0	0	0	0
Otu01617	Bacteria(100)	Planctomycetes(100)	Planctomycetacia(100)	Planctomycetales(100)	Planctomycetaceae(100)	Gemmata(100)	10	0	0	1	0	0	0	2	0	0	1	0	1	0	2	0	0	0	0	0	1	1	0	0	0	0	0	1	0	0	0	0	0
Otu01618	Bacteria(100)	Planctomycetes(100)	Planctomycetacia(100)	Planctomycetales(100)	Planctomycetaceae(100)	Gemmata(100)	10	0	1	0	0	4	0	0	0	0	0	0	0	0	0	0	0	0	2	0	2	0	1	0	0	0	0	0	0	0	0	0	0
Otu01619	Bacteria(100)	Planctomycetes(100)	Planctomycetacia(100)	Planctomycetales(100)	Planctomycetaceae(100)	Singulisphaera(100)	10	0	0	0	0	0	1	0	0	2	2	0	2	0	1	0	0	0	0	0	0	0	0	0	0	0	0	1	0	1	0	0	0
Otu01620	Bacteria(100)	Planctomycetes(100)	Planctomycetacia(100)	Planctomycetales(100)	Planctomycetaceae(100)	Singulisphaera(100)	10	0	0	0	0	3	0	0	0	0	0	0	0	1	0	0	0	0	0	0	1	0	2	0	0	0	0	1	0	1	0	0	1
Otu01621	Bacteria(100)	Planctomycetes(100)	Planctomycetacia(100)	Planctomycetales(100)	Planctomycetaceae(100)	Isosphaera(90)	10	0	0	0	0	0	1	0	1	0	1	1	0	2	0	0	0	0	0	0	0	0	0	0	0	3	0	0	0	1	0	0	0
Otu01622	Bacteria(100)	Planctomycetes(100)	Planctomycetacia(100)	Planctomycetales(100)	Planctomycetaceae(100)	Gemmata(100)	10	1	0	0	0	0	0	2	0	0	0	0	0	0	0	0	0	0	1	2	2	0	0	0	1	1	0	0	0	0	0	0	0
Otu01623	Bacteria(100)	Planctomycetes(100)	Planctomycetacia(100)	Planctomycetales(100)	Planctomycetaceae(100)	Zavarzinella(100)	10	0	1	0	0	0	0	1	0	0	0	2	0	0	1	0	0	0	0	0	0	0	1	0	0	0	1	1	0	0	1	1	0
Otu01624	Bacteria(100)	Actinobacteria(100)	Actinobacteria(100)	Actinomycetales(100)	Thermomonosporaceae(90)	Spirillospora(90)	10	3	2	0	0	0	0	0	0	0	0	0	0	0	0	2	0	0	0	0	1	0	0	1	1	0	0	0	0	0	0	0	0
Otu01625	Bacteria(100)	Actinobacteria(100)	Actinobacteria(100)	Actinomycetales(100)	Streptomycetaceae(100)	Streptacidiphilus(100)	10	0	0	0	0	1	0	1	0	1	0	0	0	2	0	0	0	1	0	0	0	1	1	0	0	0	0	0	0	0	0	1	1
Otu01626	Bacteria(100)	Planctomycetes(100)	Planctomycetacia(100)	Planctomycetales(100)	Planctomycetaceae(100)	Gemmata(100)	10	2	0	1	1	2	0	0	0	0	0	0	0	0	0	1	0	0	0	0	0	0	0	0	0	0	2	1	0	0	0	0	0
Otu01627	Bacteria(100)	Planctomycetes(100)	Planctomycetacia(100)	Planctomycetales(100)	Planctomycetaceae(100)	Zavarzinella(100)	10	0	0	0	0	0	0	1	0	0	1	0	0	0	0	0	0	0	3	2	0	2	1	0	0	0	0	0	0	0	0	0	0
Otu01628	Bacteria(100)	Acidobacteria(100)	Acidobacteria_Gp2(100)	Acidobacteria_Gp2_order_incertae_sedis(100)	Acidobacteria_Gp2_family_incertae_sedis(100)	Gp2(100)	10	0	0	0	0	0	0	0	1	0	0	0	0	1	0	0	0	0	0	0	0	0	2	1	1	0	0	1	0	2	1	0	0
Otu01629	Bacteria(100)	Acidobacteria(100)	Acidobacteria_Gp2(100)	Acidobacteria_Gp2_order_incertae_sedis(100)	Acidobacteria_Gp2_family_incertae_sedis(100)	Gp2(100)	10	2	0	0	2	0	0	0	0	1	0	1	0	0	1	0	1	0	0	0	0	1	0	0	0	0	0	1	0	0	0	0	0
Otu01630	Bacteria(100)	Planctomycetes(100)	Planctomycetacia(100)	Planctomycetales(100)	Planctomycetaceae(100)	Singulisphaera(100)	10	1	0	0	0	0	1	2	0	2	0	0	0	0	0	0	0	0	0	0	0	2	0	0	1	0	0	1	0	0	0	0	0
Otu01631	Bacteria(100)	Acidobacteria(100)	Acidobacteria_Gp2(100)	Acidobacteria_Gp2_order_incertae_sedis(100)	Acidobacteria_Gp2_family_incertae_sedis(100)	Gp2(100)	10	1	0	0	0	0	0	0	0	1	1	0	0	0	0	0	0	0	2	0	1	1	1	0	0	0	1	0	1	0	0	0	0
Otu01632	Bacteria(100)	Planctomycetes(100)	Planctomycetacia(100)	Planctomycetales(100)	Planctomycetaceae(100)	Zavarzinella(90)	10	0	0	1	0	0	0	0	0	0	1	0	0	0	0	0	2	0	0	0	0	0	1	1	3	0	1	0	0	0	0	0	0
Otu01633	Bacteria(100)	Planctomycetes(100)	Planctomycetacia(100)	Planctomycetales(100)	Planctomycetaceae(100)	Singulisphaera(100)	10	0	0	0	0	1	2	0	4	0	0	0	0	0	0	0	0	0	0	0	0	0	1	0	0	0	0	0	0	0	0	1	1
Otu01634	Bacteria(100)	Planctomycetes(100)	Planctomycetacia(100)	Planctomycetales(100)	Planctomycetaceae(100)	Gemmata(90)	10	0	0	0	0	1	0	0	0	0	0	0	0	0	0	0	1	1	1	0	0	1	2	0	0	1	0	0	1	0	1	0	0
Otu01635	Bacteria(100)	Planctomycetes(100)	Planctomycetacia(100)	Planctomycetales(100)	Planctomycetaceae(100)	Singulisphaera(100)	10	0	0	0	0	2	1	0	0	0	0	1	0	1	1	0	0	0	0	0	0	0	0	0	0	1	1	1	0	0	0	0	1
Otu01636	Bacteria(100)	Planctomycetes(100)	Planctomycetacia(100)	Planctomycetales(100)	Planctomycetaceae(100)	Gemmata(100)	10	0	0	0	0	0	0	1	1	0	0	1	1	0	0	1	0	0	0	0	0	0	1	0	0	0	1	0	1	1	0	1	0
Otu01637	Bacteria(100)	Planctomycetes(100)	Planctomycetacia(100)	Planctomycetales(100)	Planctomycetaceae(100)	Gemmata(100)	10	0	1	0	0	0	0	0	1	0	0	0	0	0	0	0	0	0	1	1	1	1	2	1	1	0	0	0	0	0	0	0	0
Otu01638	Bacteria(100)	Planctomycetes(100)	Planctomycetacia(100)	Planctomycetales(100)	Planctomycetaceae(100)	Singulisphaera(100)	10	0	0	0	0	0	1	0	0	0	0	0	0	0	1	0	0	0	0	0	1	1	0	0	0	2	3	1	0	0	0	0	0
Otu01639	Bacteria(100)	Planctomycetes(100)	Planctomycetacia(100)	Planctomycetales(100)	Planctomycetaceae(100)	Gemmata(100)	10	1	0	0	0	0	0	0	0	0	0	1	0	0	0	0	1	1	0	0	4	1	0	1	0	0	0	0	0	0	0	0	0
Otu01640	Bacteria(100)	Planctomycetes(100)	Planctomycetacia(100)	Planctomycetales(100)	Planctomycetaceae(100)	Singulisphaera(100)	10	0	0	0	0	0	1	0	1	0	0	1	1	0	0	1	0	0	0	0	0	0	0	0	0	2	1	0	0	2	0	0	0
Otu01641	Bacteria(100)	Planctomycetes(100)	Planctomycetacia(100)	Planctomycetales(100)	Planctomycetaceae(100)	Gemmata(100)	10	0	0	0	1	0	0	1	0	0	2	0	1	2	1	0	0	0	0	0	0	0	0	0	0	1	0	1	0	0	0	0	0
Otu01642	Bacteria(100)	Planctomycetes(100)	Planctomycetacia(100)	Planctomycetales(100)	Planctomycetaceae(100)	Isosphaera(70)	10	2	0	2	0	0	0	0	0	0	0	1	0	0	0	0	0	0	0	0	0	0	0	0	0	1	0	0	0	3	0	1	0
Otu01643	Bacteria(100)	Actinobacteria(100)	Actinobacteria(100)	Actinomycetales(100)	Thermomonosporaceae(100)	Spirillospora(100)	10	0	0	0	1	0	0	0	0	0	0	0	0	0	0	0	0	3	2	3	1	0	0	0	0	0	0	0	0	0	0	0	0
Otu01644	Bacteria(100)	Actinobacteria(100)	Actinobacteria(100)	Actinomycetales(100)	unclassified(100)	unclassified(100)	10	0	0	0	0	0	0	0	0	0	0	8	0	1	0	0	0	0	0	0	0	0	0	0	0	0	0	1	0	0	0	0	0
Otu01645	Bacteria(100)	Planctomycetes(100)	Planctomycetacia(100)	Planctomycetales(100)	Planctomycetaceae(100)	Zavarzinella(100)	10	0	0	1	0	0	2	0	1	0	0	1	0	1	1	0	0	0	0	0	0	0	0	0	0	1	0	0	0	1	0	1	0
Otu01646	Bacteria(100)	Planctomycetes(100)	Planctomycetacia(100)	Planctomycetales(100)	Planctomycetaceae(100)	Singulisphaera(100)	10	1	0	0	0	1	0	0	0	0	0	1	0	1	0	1	0	0	0	0	0	0	1	0	0	2	0	0	0	1	1	0	0
Otu01647	Bacteria(100)	Planctomycetes(100)	Planctomycetacia(100)	Planctomycetales(100)	Planctomycetaceae(100)	Zavarzinella(100)	10	0	0	0	0	0	0	0	0	2	0	0	0	0	0	2	0	0	0	0	2	0	0	1	0	0	0	0	0	0	1	2	0
Otu01648	Bacteria(100)	Planctomycetes(100)	Planctomycetacia(100)	Planctomycetales(100)	Planctomycetaceae(100)	Zavarzinella(100)	10	2	0	0	0	0	0	1	0	1	0	1	0	0	0	0	0	0	0	0	0	0	0	0	1	0	1	0	1	0	1	0	1
Otu01649	Bacteria(100)	Planctomycetes(100)	Planctomycetacia(100)	Planctomycetales(100)	Planctomycetaceae(100)	Isosphaera(100)	10	0	0	0	0	1	1	0	2	0	0	2	0	0	0	0	0	0	0	0	0	0	0	0	1	1	0	0	1	0	0	1	0
Otu01650	Bacteria(100)	Planctomycetes(100)	Planctomycetacia(100)	Planctomycetales(100)	Planctomycetaceae(100)	Isosphaera(100)	10	0	0	0	1	0	0	0	1	0	0	0	0	0	0	0	0	0	4	1	1	0	0	0	2	0	0	0	0	0	0	0	0
Otu01651	Bacteria(100)	Planctomycetes(100)	Planctomycetacia(100)	Planctomycetales(100)	Planctomycetaceae(100)	Isosphaera(100)	10	2	0	0	0	0	0	0	1	0	1	0	0	1	0	0	0	0	0	0	0	0	4	0	0	0	0	0	0	0	1	0	0
Otu01652	Bacteria(100)	Planctomycetes(100)	Planctomycetacia(100)	Planctomycetales(100)	Planctomycetaceae(100)	Singulisphaera(100)	10	0	1	0	0	0	1	0	2	0	0	1	0	2	2	0	1	0	0	0	0	0	0	0	0	0	0	0	0	0	0	0	0
Otu01653	Bacteria(100)	Planctomycetes(100)	Planctomycetacia(100)	Planctomycetales(100)	Planctomycetaceae(100)	Singulisphaera(100)	10	0	1	1	0	0	0	0	0	2	0	1	0	1	0	0	1	0	0	0	0	0	0	0	0	0	1	0	1	0	0	0	1
Otu01654	Bacteria(100)	Planctomycetes(100)	Planctomycetacia(100)	Planctomycetales(100)	Planctomycetaceae(100)	Gemmata(80)	10	0	0	0	0	0	0	0	0	0	0	0	0	0	0	0	0	0	0	0	0	0	0	0	0	4	0	0	0	3	0	3	0
Otu01655	Bacteria(100)	Actinobacteria(100)	Actinobacteria(100)	Actinomycetales(100)	Thermomonosporaceae(100)	Thermomonospora(100)	10	0	0	2	0	0	0	1	0	0	0	1	0	0	0	0	0	1	0	0	0	1	1	0	1	0	2	0	0	0	0	0	0
Otu01656	Bacteria(100)	Actinobacteria(100)	Actinobacteria(100)	Acidimicrobiales(100)	Acidimicrobineae_incertae_sedis(100)	Aciditerrimonas(100)	10	0	0	0	3	0	0	0	0	0	0	0	0	0	0	0	0	3	1	2	1	0	0	0	0	0	0	0	0	0	0	0	0
Otu01657	Bacteria(100)	Actinobacteria(100)	Actinobacteria(100)	Solirubrobacterales(100)	Conexibacteraceae(100)	Conexibacter(100)	10	0	0	0	0	1	0	0	0	0	0	0	0	0	0	0	0	0	1	3	3	0	0	2	0	0	0	0	0	0	0	0	0
Otu01658	Bacteria(100)	Proteobacteria(100)	Alphaproteobacteria(100)	Rhizobiales(100)	Rhizobiales_incertae_sedis(89)	Bauldia(89)	9	0	0	1	0	1	0	0	0	2	0	0	0	0	0	1	0	0	0	0	0	0	0	0	1	0	1	0	1	0	0	1	0
Otu01659	Bacteria(100)	Proteobacteria(100)	Alphaproteobacteria(100)	Rhodospirillales(100)	Acetobacteraceae(100)	Stella(100)	9	0	0	0	0	0	0	0	0	6	0	0	0	0	0	2	1	0	0	0	0	0	0	0	0	0	0	0	0	0	0	0	0
Otu01660	Bacteria(100)	Proteobacteria(100)	Alphaproteobacteria(100)	Rhizobiales(100)	Hyphomicrobiaceae(78)	Blastochloris(78)	9	1	0	0	0	0	0	2	1	0	1	0	0	0	0	0	0	0	0	0	1	0	0	0	0	0	0	0	0	3	0	0	0
Otu01661	Bacteria(100)	Proteobacteria(100)	Alphaproteobacteria(100)	Rhizobiales(100)	Methylocystaceae(78)	Methylocystis(78)	9	0	0	0	0	0	0	0	0	1	1	1	0	1	0	0	0	0	0	0	1	1	0	0	1	0	0	1	1	0	0	0	0
Otu01662	Bacteria(100)	Proteobacteria(100)	Alphaproteobacteria(100)	Rhodospirillales(100)	Rhodospirillaceae(100)	Skermanella(89)	9	0	0	0	0	0	0	0	0	2	0	0	1	0	0	0	0	0	1	0	0	0	0	0	1	0	1	0	1	1	1	0	0
Otu01663	Bacteria(100)	Proteobacteria(100)	Alphaproteobacteria(100)	Rhizobiales(100)	Bradyrhizobiaceae(100)	Bradyrhizobium(100)	9	0	0	0	2	0	0	0	1	0	0	1	0	0	0	0	0	0	0	1	0	0	0	0	0	1	0	0	2	0	0	1	0
Otu01664	Bacteria(100)	Proteobacteria(100)	Alphaproteobacteria(100)	Rickettsiales(100)	Mitochondria(100)	Mitochondria_genus_incertae_sedis(100)	9	0	0	1	0	0	3	0	1	0	0	0	0	0	0	0	0	0	0	0	0	1	0	1	2	0	0	0	0	0	0	0	0
Otu01665	Bacteria(100)	Proteobacteria(100)	Alphaproteobacteria(100)	Rhizobiales(100)	Xanthobacteraceae(78)	Pseudolabrys(78)	9	1	0	0	0	0	0	0	1	0	0	0	1	0	0	0	0	0	0	0	0	0	0	0	1	2	0	0	0	1	0	0	2
Otu01666	Bacteria(100)	Proteobacteria(100)	Alphaproteobacteria(100)	Rhodospirillales(100)	Acetobacteraceae(100)	Acidicaldus(100)	9	1	0	4	3	0	0	0	0	0	0	0	0	0	0	0	0	0	0	0	0	0	0	0	1	0	0	0	0	0	0	0	0
Otu01667	Bacteria(100)	Proteobacteria(100)	Alphaproteobacteria(100)	Rhodospirillales(100)	Acetobacteraceae(56)	Craurococcus(56)	9	0	0	0	0	1	0	1	0	0	1	0	0	0	0	0	0	0	1	0	0	1	2	1	0	0	0	0	0	0	1	0	0
Otu01668	Bacteria(100)	Proteobacteria(100)	Alphaproteobacteria(100)	Rhizobiales(100)	Methylobacteriaceae(100)	Meganema(100)	9	1	1	0	0	0	0	0	1	0	1	1	0	1	0	0	1	0	1	0	0	0	0	0	1	0	0	0	0	0	0	0	0
Otu01669	Bacteria(100)	Proteobacteria(100)	Alphaproteobacteria(100)	Rhodospirillales(100)	Rhodospirillaceae(100)	Desertibacter(100)	9	0	0	0	0	0	0	0	0	0	0	0	0	0	0	0	0	7	0	1	0	1	0	0	0	0	0	0	0	0	0	0	0
Otu01670	Bacteria(100)	Proteobacteria(100)	Alphaproteobacteria(100)	Rhodospirillales(100)	Acetobacteraceae(100)	Acidisoma(78)	9	0	0	0	0	0	0	0	0	2	0	2	1	3	0	0	0	0	0	0	0	0	0	0	0	0	0	0	0	0	0	1	0
Otu01671	Bacteria(100)	Proteobacteria(100)	Alphaproteobacteria(100)	Rhodospirillales(100)	Acetobacteraceae(100)	Acidisoma(100)	9	0	2	0	0	0	0	0	0	1	0	0	0	0	1	0	2	0	0	0	0	1	2	0	0	0	0	0	0	0	0	0	0
Otu01672	Bacteria(100)	Firmicutes(100)	Clostridia(100)	Thermoanaerobacterales(100)	Thermoanaerobacteraceae(100)	Desulfovirgula(100)	9	0	0	1	1	0	0	0	0	0	0	0	0	0	0	0	0	2	0	0	1	4	0	0	0	0	0	0	0	0	0	0	0
Otu01673	Bacteria(100)	Firmicutes(100)	Clostridia(100)	Thermoanaerobacterales(100)	Thermoanaerobacteraceae(100)	Thermacetogenium(100)	9	0	0	0	0	0	0	0	0	0	0	0	0	0	1	1	0	0	0	0	0	1	0	1	1	0	1	2	0	0	1	0	0
Otu01674	Bacteria(100)	Firmicutes(100)	Clostridia(100)	Clostridiales(100)	unclassified(100)	unclassified(100)	9	1	0	0	2	0	0	0	0	0	0	0	0	0	0	0	0	1	0	3	1	0	0	1	0	0	0	0	0	0	0	0	0
Otu01675	Bacteria(100)	Acidobacteria(100)	Acidobacteria_Gp6(100)	Acidobacteria_Gp6_order_incertae_sedis(100)	Acidobacteria_Gp6_family_incertae_sedis(100)	Gp6(100)	9	0	0	0	0	0	0	0	0	0	0	0	0	0	0	0	0	0	0	0	0	0	0	0	0	2	0	0	1	1	0	1	4
Otu01676	Bacteria(100)	Acidobacteria(100)	Acidobacteria_Gp2(100)	Acidobacteria_Gp2_order_incertae_sedis(100)	Acidobacteria_Gp2_family_incertae_sedis(100)	Gp2(100)	9	0	1	0	0	0	0	0	0	0	0	0	0	0	0	0	2	1	0	0	0	1	1	2	0	0	0	0	0	0	1	0	0
Otu01677	Bacteria(100)	Chloroflexi(100)	Ktedonobacteria(100)	Ktedonobacterales(100)	Ktedonobacteraceae(100)	Ktedonobacter(100)	9	0	0	0	0	0	1	0	0	1	1	1	0	3	0	0	0	0	0	0	0	0	0	0	0	0	0	2	0	0	0	0	0
Otu01678	Bacteria(100)	Chloroflexi(100)	Ktedonobacteria(100)	Ktedonobacterales(100)	Ktedonobacteraceae(100)	Ktedonobacter(100)	9	2	0	2	1	1	0	0	0	0	0	0	0	0	0	0	0	1	0	0	1	1	0	0	0	0	0	0	0	0	0	0	0
Otu01679	Bacteria(100)	Chloroflexi(100)	Ktedonobacteria(100)	Thermogemmatisporales(100)	Thermogemmatisporaceae(100)	Thermogemmatispora(100)	9	1	1	1	1	0	0	0	0	0	0	0	0	0	0	0	0	0	0	0	0	1	2	0	1	0	1	0	0	0	0	0	0
Otu01680	Bacteria(100)	Proteobacteria(100)	Alphaproteobacteria(100)	Rhodospirillales(100)	Rhodospirillaceae(100)	Desertibacter(100)	9	0	0	0	0	0	2	0	0	0	1	1	1	0	0	0	0	0	0	0	0	0	0	0	0	1	0	0	1	0	1	1	0
Otu01681	Bacteria(100)	Proteobacteria(100)	Alphaproteobacteria(100)	Rhodospirillales(100)	Acetobacteraceae(89)	Stella(89)	9	0	0	1	6	0	0	0	0	0	1	0	0	0	0	0	0	0	0	0	0	0	0	0	1	0	0	0	0	0	0	0	0
Otu01682	Bacteria(100)	Proteobacteria(100)	Alphaproteobacteria(100)	Rhodospirillales(100)	Acetobacteraceae(100)	Acidisoma(100)	9	2	0	0	1	0	0	0	0	0	0	0	0	0	0	0	0	0	2	0	1	1	1	0	1	0	0	0	0	0	0	0	0
Otu01683	Bacteria(100)	Proteobacteria(100)	Alphaproteobacteria(100)	Rhodospirillales(100)	Rhodospirillaceae(100)	Desertibacter(100)	9	0	0	0	0	0	0	0	0	6	0	0	0	0	0	0	0	1	0	0	1	0	0	1	0	0	0	0	0	0	0	0	0
Otu01684	Bacteria(100)	Proteobacteria(100)	Alphaproteobacteria(100)	Rhizobiales(100)	Methylocystaceae(100)	Methylopila(78)	9	0	0	0	0	0	0	0	0	0	0	0	0	0	0	2	0	0	0	0	3	0	1	0	0	0	0	0	1	1	1	0	0
Otu01685	Bacteria(100)	Proteobacteria(100)	Alphaproteobacteria(100)	Rhizobiales(100)	Bradyrhizobiaceae(100)	Bradyrhizobium(89)	9	0	0	0	0	0	3	1	0	0	0	1	0	1	0	0	0	0	0	0	0	0	0	0	0	0	0	0	0	0	0	2	1
Otu01686	Bacteria(100)	Proteobacteria(100)	Alphaproteobacteria(100)	Rhodospirillales(100)	Rhodospirillaceae(100)	Dongia(100)	9	0	0	1	0	0	0	1	1	0	0	1	3	1	0	0	0	0	0	0	0	0	0	0	0	0	0	0	0	0	0	0	1
Otu01687	Bacteria(100)	Proteobacteria(100)	Alphaproteobacteria(100)	Alphaproteobacteria_order_incertae_sedis(100)	Alphaproteobacteria_family_incertae_sedis(100)	Elioraea(100)	9	1	0	0	1	1	0	0	1	0	0	2	0	0	0	0	0	0	0	0	0	0	1	1	0	0	0	0	0	1	0	0	0
Otu01688	Bacteria(100)	Proteobacteria(100)	Alphaproteobacteria(100)	Rhodospirillales(100)	Acetobacteraceae(89)	Craurococcus(89)	9	0	0	0	0	1	0	0	1	0	1	1	0	0	0	0	0	0	1	0	0	0	0	0	0	0	1	0	2	0	0	1	0
Otu01689	Bacteria(100)	Proteobacteria(100)	Alphaproteobacteria(100)	Rhodospirillales(100)	Rhodospirillaceae(100)	Skermanella(100)	9	2	1	1	0	0	0	0	0	0	0	0	0	0	1	0	0	0	2	1	0	0	1	0	0	0	0	0	0	0	0	0	0
Otu01690	Bacteria(100)	Proteobacteria(100)	Alphaproteobacteria(100)	Rhizobiales(100)	Hyphomicrobiaceae(100)	Rhodomicrobium(100)	9	0	0	0	0	0	1	1	1	1	1	0	0	0	0	2	0	0	1	0	0	1	0	0	0	0	0	0	0	0	0	0	0
Otu01691	Bacteria(100)	Proteobacteria(100)	Alphaproteobacteria(100)	Rhodospirillales(100)	Acetobacteraceae(100)	Acidicaldus(56)	9	1	1	0	1	0	3	0	0	0	0	0	0	0	0	0	0	0	0	0	1	1	0	0	1	0	0	0	0	0	0	0	0
Otu01692	Bacteria(100)	Proteobacteria(100)	Alphaproteobacteria(100)	Rhizobiales(100)	Methylocystaceae(100)	Methylocystis(100)	9	0	0	0	0	0	0	0	0	0	0	0	0	0	0	0	0	0	2	0	7	0	0	0	0	0	0	0	0	0	0	0	0
Otu01693	Bacteria(100)	Proteobacteria(100)	Alphaproteobacteria(100)	Rickettsiales(100)	Mitochondria(100)	Mitochondria_genus_incertae_sedis(100)	9	0	0	0	0	0	0	0	0	0	0	1	0	0	0	0	1	0	0	0	0	0	0	0	0	0	0	2	1	0	1	3	0
Otu01694	Bacteria(100)	Proteobacteria(100)	Alphaproteobacteria(100)	Rhizobiales(100)	Rhodobiaceae(89)	Tepidamorphus(89)	9	1	0	0	0	0	1	1	1	2	0	1	0	1	0	0	0	0	0	0	0	0	0	0	0	0	0	0	0	0	0	0	1
Otu01695	Bacteria(100)	Proteobacteria(100)	Alphaproteobacteria(100)	Rhodospirillales(100)	Acetobacteraceae(56)	Stella(56)	9	1	0	0	0	0	2	0	1	0	0	0	0	0	1	0	0	2	0	0	0	0	0	1	1	0	0	0	0	0	0	0	0
Otu01696	Bacteria(100)	Proteobacteria(100)	Alphaproteobacteria(100)	Rhizobiales(100)	Bradyrhizobiaceae(100)	Afipia(67)	9	0	2	1	0	0	0	2	0	0	0	0	0	0	0	0	0	0	0	0	0	0	0	0	1	1	0	0	1	0	0	1	0
Otu01697	Bacteria(100)	Proteobacteria(100)	Alphaproteobacteria(100)	Rhizobiales(100)	Bradyrhizobiaceae(100)	Bradyrhizobium(89)	9	1	0	0	0	0	0	0	1	0	1	0	2	0	0	0	0	0	0	0	0	0	0	0	0	0	0	0	1	0	0	1	2
Otu01698	Bacteria(100)	Proteobacteria(100)	Deltaproteobacteria(100)	Myxococcales(100)	Phaselicystidaceae(100)	Phaselicystis(100)	9	0	0	0	0	0	0	0	0	0	0	0	0	3	0	0	1	1	0	0	0	1	0	0	0	0	2	0	1	0	0	0	0
Otu01699	Bacteria(100)	Planctomycetes(100)	Planctomycetacia(100)	Planctomycetales(100)	Planctomycetaceae(100)	Singulisphaera(100)	9	0	0	0	0	1	0	0	0	0	0	1	0	0	1	0	1	0	2	0	0	0	2	0	0	0	0	0	0	1	0	0	0
Otu01700	Bacteria(100)	Actinobacteria(100)	Actinobacteria(100)	Actinomycetales(100)	Pseudonocardiaceae(100)	Actinosynnema(78)	9	0	0	0	1	1	1	0	1	2	1	0	0	0	0	0	0	0	0	0	1	0	1	0	0	0	0	0	0	0	0	0	0
Otu01701	Bacteria(100)	Proteobacteria(100)	Deltaproteobacteria(100)	Myxococcales(100)	Cystobacteraceae(100)	Anaeromyxobacter(100)	9	0	0	0	1	0	1	0	0	0	0	0	0	0	0	0	0	0	0	6	1	0	0	0	0	0	0	0	0	0	0	0	0
Otu01702	Bacteria(100)	Planctomycetes(100)	Planctomycetacia(100)	Planctomycetales(100)	Planctomycetaceae(100)	Gemmata(100)	9	0	0	0	0	0	0	0	0	0	1	1	0	0	0	1	1	0	0	0	0	2	0	1	0	1	0	1	0	0	0	0	0
Otu01703	Bacteria(100)	Acidobacteria(100)	Acidobacteria_Gp5(100)	Acidobacteria_Gp5_order_incertae_sedis(100)	Acidobacteria_Gp5_family_incertae_sedis(100)	Gp5(100)	9	1	0	0	0	0	0	0	1	0	0	0	3	1	0	0	0	0	0	0	0	0	0	0	0	1	0	0	0	0	0	1	1
Otu01704	Bacteria(100)	Proteobacteria(100)	Deltaproteobacteria(100)	Myxococcales(100)	Haliangiaceae(89)	Haliangium(89)	9	0	0	0	0	1	0	0	0	1	0	1	0	0	0	1	0	1	0	0	0	0	2	0	0	1	0	1	0	0	0	0	0
Otu01705	Bacteria(100)	Proteobacteria(100)	Deltaproteobacteria(100)	Myxococcales(100)	Haliangiaceae(67)	Haliangium(67)	9	0	0	1	1	0	1	1	0	0	0	0	0	0	0	0	0	0	0	0	1	0	1	0	0	0	0	0	0	1	1	0	1
Otu01706	Bacteria(100)	Actinobacteria(100)	Actinobacteria(100)	Actinomycetales(100)	Geodermatophilaceae(89)	Geodermatophilus(89)	9	0	0	0	0	0	1	0	0	0	0	0	0	0	0	3	0	0	0	0	0	0	2	0	0	0	0	0	1	2	0	0	0
Otu01707	Bacteria(100)	Actinobacteria(100)	Actinobacteria(100)	Actinomycetales(100)	Thermomonosporaceae(100)	Spirillospora(89)	9	0	0	0	0	0	0	0	0	0	0	0	0	0	0	1	0	0	1	0	0	0	0	0	1	1	0	0	0	2	0	3	0
Otu01708	Bacteria(100)	Planctomycetes(100)	Planctomycetacia(100)	Planctomycetales(100)	Planctomycetaceae(100)	Isosphaera(100)	9	0	0	0	0	0	0	0	0	0	0	0	0	0	0	0	0	0	0	0	1	4	4	0	0	0	0	0	0	0	0	0	0
Otu01709	Bacteria(100)	Planctomycetes(100)	Planctomycetacia(100)	Planctomycetales(100)	Planctomycetaceae(100)	unclassified(100)	9	1	1	1	0	1	0	0	0	1	0	0	0	0	0	0	0	0	0	0	0	0	0	0	2	0	0	1	0	1	0	0	0
Otu01710	Bacteria(100)	Gemmatimonadetes(100)	Gemmatimonadetes(100)	Gemmatimonadales(100)	Gemmatimonadaceae(100)	Gemmatimonas(100)	9	0	0	0	0	2	0	0	0	0	0	2	0	0	1	0	3	0	0	0	0	0	0	0	0	0	1	0	0	0	0	0	0
Otu01711	Bacteria(100)	Actinobacteria(100)	Actinobacteria(100)	Actinomycetales(100)	Thermomonosporaceae(78)	Thermomonospora(67)	9	0	0	0	0	0	0	0	0	0	0	1	0	0	0	0	4	0	0	0	0	0	0	0	2	0	0	0	2	0	0	0	0
Otu01712	Bacteria(100)	Actinobacteria(100)	Actinobacteria(100)	Thermoleophilales(100)	Thermoleophilaceae(100)	Thermoleophilum(100)	9	0	0	5	0	2	0	0	0	0	0	0	1	0	0	0	0	0	0	0	0	0	0	0	1	0	0	0	0	0	0	0	0
Otu01713	Bacteria(100)	Actinobacteria(100)	Actinobacteria(100)	Actinomycetales(100)	Thermomonosporaceae(100)	Actinoallomurus(100)	9	0	0	0	0	0	0	0	0	0	0	0	2	0	0	0	0	0	0	0	0	0	0	0	0	2	0	0	0	2	1	2	0
Otu01714	Bacteria(100)	Actinobacteria(100)	Actinobacteria(100)	Actinomycetales(100)	Thermomonosporaceae(67)	Thermomonospora(56)	9	0	1	0	0	1	1	1	0	1	0	0	0	1	0	0	1	0	0	0	0	1	0	0	0	0	0	0	0	0	0	1	0
Otu01715	Bacteria(100)	Actinobacteria(100)	Actinobacteria(100)	Solirubrobacterales(100)	Conexibacteraceae(100)	Conexibacter(100)	9	0	0	1	0	1	1	3	0	0	0	0	0	0	0	0	1	0	0	1	1	0	0	0	0	0	0	0	0	0	0	0	0
Otu01716	Bacteria(100)	Actinobacteria(100)	Actinobacteria(100)	Actinomycetales(100)	Micromonosporaceae(100)	Rugosimonospora(100)	9	0	0	0	0	0	0	0	0	0	0	0	3	1	0	0	0	0	0	0	0	0	0	0	0	0	0	0	0	0	1	2	2
Otu01717	Bacteria(100)	Actinobacteria(100)	Actinobacteria(100)	Actinomycetales(100)	Thermomonosporaceae(89)	Thermomonospora(89)	9	0	0	0	0	0	0	0	0	2	1	0	0	1	2	1	0	0	0	0	0	0	0	0	1	0	0	0	1	0	0	0	0
Otu01718	Bacteria(100)	Acidobacteria(100)	Acidobacteria_Gp2(100)	Acidobacteria_Gp2_order_incertae_sedis(100)	Acidobacteria_Gp2_family_incertae_sedis(100)	Gp2(100)	9	2	0	0	1	0	0	0	0	0	2	0	0	1	0	0	0	0	0	0	0	0	0	0	0	1	0	1	0	1	0	0	0
Otu01719	Bacteria(100)	Acidobacteria(100)	Acidobacteria_Gp2(100)	Acidobacteria_Gp2_order_incertae_sedis(100)	Acidobacteria_Gp2_family_incertae_sedis(100)	Gp2(100)	9	0	1	1	0	0	0	0	0	2	0	0	0	0	0	0	0	0	0	0	0	0	0	0	0	0	3	1	0	0	1	0	0
Otu01720	Bacteria(100)	Proteobacteria(100)	Gammaproteobacteria(100)	Gammaproteobacteria_order_incertae_sedis(100)	Gammaproteobacteria_family_incertae_sedis(100)	Thiohalobacter(100)	9	0	2	0	0	0	0	0	0	1	0	0	0	0	0	0	4	0	0	0	0	0	0	0	0	0	1	0	0	1	0	0	0
Otu01721	Bacteria(100)	Proteobacteria(100)	Gammaproteobacteria(100)	Chromatiales(100)	Ectothiorhodospiraceae(78)	Ectothiorhodosinus(78)	9	0	1	0	0	0	0	0	0	0	0	0	0	0	3	0	1	0	0	0	0	0	0	1	0	0	0	1	0	0	0	1	1
Otu01722	Bacteria(100)	Proteobacteria(100)	Gammaproteobacteria(100)	Chromatiales(100)	Ectothiorhodospiraceae(100)	Arhodomonas(78)	9	2	0	0	0	0	0	0	0	2	1	1	0	0	0	0	0	1	1	0	0	0	0	1	0	0	0	0	0	0	0	0	0
Otu01723	Bacteria(100)	Actinobacteria(100)	Actinobacteria(100)	Solirubrobacterales(100)	Solirubrobacteraceae(78)	Solirubrobacter(78)	9	0	2	2	1	1	0	0	0	0	0	0	0	0	0	0	0	0	0	3	0	0	0	0	0	0	0	0	0	0	0	0	0
Otu01724	Bacteria(100)	Actinobacteria(100)	Actinobacteria(100)	Solirubrobacterales(100)	Conexibacteraceae(100)	Conexibacter(100)	9	0	0	0	2	1	0	0	0	0	0	0	0	0	0	0	0	1	0	4	1	0	0	0	0	0	0	0	0	0	0	0	0
Otu01725	Bacteria(100)	Actinobacteria(100)	Actinobacteria(100)	Acidimicrobiales(100)	Acidimicrobineae_incertae_sedis(100)	Aciditerrimonas(100)	9	1	2	1	1	0	0	1	0	0	0	0	0	0	0	0	0	0	1	1	0	0	0	1	0	0	0	0	0	0	0	0	0
Otu01726	Bacteria(100)	Actinobacteria(100)	Actinobacteria(100)	Actinomycetales(100)	Thermomonosporaceae(100)	Spirillospora(100)	9	0	0	0	0	1	0	1	0	1	0	1	0	0	1	0	1	0	0	0	0	0	0	1	0	0	0	1	0	0	1	0	0
Otu01727	Bacteria(100)	Actinobacteria(100)	Actinobacteria(100)	Solirubrobacterales(100)	Conexibacteraceae(100)	Conexibacter(100)	9	0	0	0	0	0	6	0	0	0	1	0	0	1	1	0	0	0	0	0	0	0	0	0	0	0	0	0	0	0	0	0	0
Otu01728	Bacteria(100)	Actinobacteria(100)	Actinobacteria(100)	Solirubrobacterales(100)	Conexibacteraceae(100)	Conexibacter(100)	9	1	0	0	0	3	0	1	0	0	0	1	0	0	0	0	0	0	1	0	0	0	0	1	1	0	0	0	0	0	0	0	0
Otu01729	Bacteria(100)	Actinobacteria(100)	Actinobacteria(100)	Solirubrobacterales(100)	Conexibacteraceae(100)	Conexibacter(100)	9	0	0	0	0	1	0	0	0	0	1	0	0	0	1	1	1	0	0	0	0	0	0	1	1	0	0	1	0	0	1	0	0
Otu01730	Bacteria(100)	Actinobacteria(100)	Actinobacteria(100)	Solirubrobacterales(100)	Conexibacteraceae(100)	Conexibacter(100)	9	1	1	1	0	0	0	1	0	0	0	0	1	0	0	0	0	1	1	2	0	0	0	0	0	0	0	0	0	0	0	0	0
Otu01731	Bacteria(100)	Planctomycetes(100)	Planctomycetacia(100)	Planctomycetales(100)	Planctomycetaceae(100)	Singulisphaera(100)	9	0	0	0	0	0	2	0	0	0	0	1	0	1	0	1	0	0	0	0	0	0	0	0	0	0	1	0	0	0	1	2	0
Otu01732	Bacteria(100)	Planctomycetes(100)	Planctomycetacia(100)	Planctomycetales(100)	Planctomycetaceae(100)	Gemmata(100)	9	0	0	0	1	0	0	0	0	0	1	0	0	0	1	1	1	1	0	0	0	1	0	0	0	0	0	0	1	0	0	1	0
Otu01733	Bacteria(100)	Actinobacteria(100)	Actinobacteria(100)	Solirubrobacterales(78)	Solirubrobacteraceae(78)	Solirubrobacter(78)	9	0	1	0	2	1	0	0	0	0	0	0	0	0	0	0	0	0	2	0	2	0	0	0	1	0	0	0	0	0	0	0	0
Otu01734	Bacteria(100)	Actinobacteria(100)	Actinobacteria(100)	Solirubrobacterales(100)	Conexibacteraceae(100)	Conexibacter(100)	9	0	0	1	0	1	0	0	1	0	0	1	0	0	0	0	0	0	0	0	1	1	0	0	0	0	0	0	0	1	1	1	0
Otu01735	Bacteria(100)	Actinobacteria(100)	Actinobacteria(100)	Acidimicrobiales(100)	Acidimicrobineae_incertae_sedis(100)	Aciditerrimonas(100)	9	0	0	0	1	0	0	0	0	0	0	0	0	0	0	0	0	0	3	5	0	0	0	0	0	0	0	0	0	0	0	0	0
Otu01736	Bacteria(100)	Actinobacteria(100)	Actinobacteria(100)	Solirubrobacterales(100)	Conexibacteraceae(100)	Conexibacter(100)	9	0	0	0	0	2	0	3	2	0	0	0	0	0	0	0	0	0	0	0	1	0	0	0	1	0	0	0	0	0	0	0	0
Otu01737	Bacteria(100)	Proteobacteria(100)	Deltaproteobacteria(100)	Myxococcales(100)	Phaselicystidaceae(100)	Phaselicystis(100)	9	0	0	0	0	0	0	0	1	0	1	0	1	0	0	0	0	0	1	1	0	0	0	1	0	1	0	0	0	1	0	1	0
Otu01738	Bacteria(100)	Proteobacteria(100)	Deltaproteobacteria(100)	Myxococcales(100)	Polyangiaceae(100)	Chondromyces(100)	9	0	0	0	0	0	0	0	1	0	0	1	1	0	0	2	0	0	0	0	0	1	0	1	0	0	1	0	0	0	0	1	0
Otu01739	Bacteria(100)	Planctomycetes(100)	Planctomycetacia(100)	Planctomycetales(100)	Planctomycetaceae(100)	Singulisphaera(100)	9	0	0	0	0	0	0	0	0	0	0	0	0	0	0	0	0	0	1	0	1	1	1	4	1	0	0	0	0	0	0	0	0
Otu01740	Bacteria(100)	Planctomycetes(100)	Planctomycetacia(100)	Planctomycetales(100)	Planctomycetaceae(100)	Zavarzinella(100)	9	0	1	0	0	0	0	1	0	0	0	0	0	0	0	0	0	1	0	0	2	3	1	0	0	0	0	0	0	0	0	0	0
Otu01741	Bacteria(100)	Planctomycetes(100)	Planctomycetacia(100)	Planctomycetales(100)	Planctomycetaceae(100)	Zavarzinella(78)	9	0	0	1	0	0	0	0	0	0	0	0	0	0	0	0	0	0	1	0	0	1	3	1	0	0	0	1	0	0	1	0	0
Otu01742	Bacteria(100)	Planctomycetes(100)	Planctomycetacia(100)	Planctomycetales(100)	Planctomycetaceae(100)	Gemmata(56)	9	1	1	0	0	0	0	0	1	1	2	0	2	0	1	0	0	0	0	0	0	0	0	0	0	0	0	0	0	0	0	0	0
Otu01743	Bacteria(100)	Planctomycetes(100)	Planctomycetacia(100)	Planctomycetales(100)	Planctomycetaceae(100)	Gemmata(100)	9	0	0	0	1	0	0	0	0	0	1	1	0	0	0	0	0	0	1	2	0	2	0	1	0	0	0	0	0	0	0	0	0
Otu01744	Bacteria(100)	Planctomycetes(100)	Planctomycetacia(100)	Planctomycetales(100)	Planctomycetaceae(100)	Singulisphaera(100)	9	0	0	0	0	0	2	0	1	1	0	2	0	1	1	0	0	0	0	0	0	0	0	0	0	1	0	0	0	0	0	0	0
Otu01745	Bacteria(100)	Planctomycetes(100)	Planctomycetacia(100)	Planctomycetales(100)	Planctomycetaceae(100)	Gemmata(100)	9	0	0	0	0	0	0	0	0	0	0	0	0	0	0	0	0	0	2	4	3	0	0	0	0	0	0	0	0	0	0	0	0
Otu01746	Bacteria(100)	Planctomycetes(100)	Planctomycetacia(100)	Planctomycetales(100)	Planctomycetaceae(100)	Zavarzinella(100)	9	0	0	0	1	0	0	0	1	0	0	1	2	0	0	0	0	0	0	0	0	0	0	0	2	1	0	0	0	0	0	1	0
Otu01747	Bacteria(100)	Planctomycetes(100)	Planctomycetacia(100)	Planctomycetales(100)	Planctomycetaceae(100)	Singulisphaera(100)	9	0	0	0	0	1	0	0	0	0	0	0	0	1	0	0	4	0	0	0	0	0	0	0	1	0	1	0	1	0	0	0	0
Otu01748	Bacteria(100)	Verrucomicrobia(100)	Spartobacteria(100)	Spartobacteria_order_incertae_sedis(100)	Spartobacteria_family_incertae_sedis(100)	Spartobacteria_genera_incertae_sedis(100)	9	0	0	0	0	0	0	0	0	1	0	0	1	0	0	1	0	0	0	0	0	0	0	0	0	1	0	0	1	2	0	2	0
Otu01749	Bacteria(100)	Verrucomicrobia(100)	Spartobacteria(100)	Spartobacteria_order_incertae_sedis(100)	Spartobacteria_family_incertae_sedis(100)	Spartobacteria_genera_incertae_sedis(100)	9	0	0	0	0	0	0	0	0	0	0	0	0	0	2	0	0	0	2	0	0	0	1	0	0	0	0	2	0	0	1	1	0
Otu01750	Bacteria(100)	Planctomycetes(100)	Planctomycetacia(100)	Planctomycetales(100)	Planctomycetaceae(100)	Singulisphaera(100)	9	0	0	0	0	0	0	0	0	0	1	0	0	0	0	0	0	0	0	0	0	0	0	0	0	1	0	0	0	1	2	0	4
Otu01751	Bacteria(100)	Planctomycetes(100)	Planctomycetacia(100)	Planctomycetales(100)	Planctomycetaceae(100)	Gemmata(100)	9	1	1	0	0	0	0	5	0	0	0	0	0	0	0	0	0	0	0	0	1	0	1	0	0	0	0	0	0	0	0	0	0
Otu01752	Bacteria(100)	Verrucomicrobia(100)	Spartobacteria(100)	Spartobacteria_order_incertae_sedis(100)	Spartobacteria_family_incertae_sedis(100)	Spartobacteria_genera_incertae_sedis(100)	9	1	0	0	0	0	0	0	0	0	0	0	0	0	0	0	0	0	0	0	0	0	1	0	0	0	1	1	1	0	1	3	0
Otu01753	Bacteria(100)	Chloroflexi(100)	Dehalococcoidetes(100)	Dehalococcoidetes_order_incertae_sedis(100)	Dehalococcoidetes_family_incertae_sedis(100)	Dehalogenimonas(100)	9	0	2	0	0	0	0	0	0	0	1	2	0	0	0	0	0	0	0	0	0	0	0	1	1	1	0	0	0	0	0	1	0
Otu01754	Bacteria(100)	Planctomycetes(100)	Planctomycetacia(100)	Planctomycetales(100)	Planctomycetaceae(100)	Singulisphaera(100)	9	0	0	0	0	0	1	2	0	0	0	0	0	0	0	0	0	0	0	0	0	1	2	1	0	0	0	1	1	0	0	0	0
Otu01755	Bacteria(100)	Verrucomicrobia(100)	Opitutae(100)	Opitutales(100)	Opitutaceae(100)	Opitutus(100)	9	1	0	0	0	0	1	0	1	0	0	2	0	2	0	0	0	0	0	0	0	0	0	0	0	0	0	0	0	1	0	0	1
Otu01756	Bacteria(100)	Planctomycetes(100)	Planctomycetacia(100)	Planctomycetales(100)	Planctomycetaceae(100)	Blastopirellula(89)	9	0	0	0	0	0	1	0	0	0	0	1	2	1	1	0	0	0	0	0	0	0	0	0	0	0	0	0	0	2	1	0	0
Otu01757	Bacteria(100)	Planctomycetes(100)	Planctomycetacia(100)	Planctomycetales(100)	Planctomycetaceae(100)	Gemmata(100)	9	0	0	0	0	1	0	0	0	0	0	1	0	1	0	1	0	0	0	0	2	1	0	1	0	0	0	0	0	1	0	0	0
Otu01758	Bacteria(100)	Verrucomicrobia(100)	Spartobacteria(100)	Spartobacteria_order_incertae_sedis(100)	Spartobacteria_family_incertae_sedis(100)	Spartobacteria_genera_incertae_sedis(100)	9	0	0	0	0	2	0	1	0	0	0	0	1	0	0	0	0	0	0	0	0	0	0	1	2	0	0	0	0	0	0	2	0
Otu01759	Bacteria(100)	Planctomycetes(100)	Planctomycetacia(100)	Planctomycetales(100)	Planctomycetaceae(100)	Gemmata(100)	9	0	0	2	4	0	0	0	0	0	0	0	0	0	0	0	0	1	1	0	0	0	0	1	0	0	0	0	0	0	0	0	0
Otu01760	Bacteria(100)	Planctomycetes(100)	Planctomycetacia(100)	Planctomycetales(100)	Planctomycetaceae(100)	Gemmata(100)	9	1	0	3	0	1	0	0	0	0	1	0	0	0	0	0	0	0	0	0	0	0	0	1	0	0	0	1	0	0	0	1	0
Otu01761	Bacteria(100)	Planctomycetes(100)	Planctomycetacia(100)	Planctomycetales(100)	Planctomycetaceae(100)	Singulisphaera(100)	9	0	0	0	0	1	1	1	0	1	0	1	0	1	0	0	1	0	0	0	0	0	0	0	0	1	0	0	0	1	0	0	0
Otu01762	Bacteria(100)	Planctomycetes(100)	Planctomycetacia(100)	Planctomycetales(100)	Planctomycetaceae(100)	Gemmata(89)	9	0	0	2	0	0	0	2	0	0	0	0	0	0	0	0	0	0	0	1	1	0	0	1	1	1	0	0	0	0	0	0	0
Otu01763	Bacteria(100)	Planctomycetes(100)	Planctomycetacia(100)	Planctomycetales(100)	Planctomycetaceae(100)	Singulisphaera(100)	9	0	0	0	0	0	0	0	0	1	0	0	0	0	1	0	1	0	0	0	0	1	1	2	0	0	0	0	0	0	1	0	1
Otu01764	Bacteria(100)	Planctomycetes(100)	Planctomycetacia(100)	Planctomycetales(100)	Planctomycetaceae(100)	Zavarzinella(100)	9	0	0	1	0	0	0	0	0	1	0	0	0	1	3	0	0	0	0	0	0	0	0	0	0	0	2	0	0	0	0	1	0
Otu01765	Bacteria(100)	Planctomycetes(100)	Planctomycetacia(100)	Planctomycetales(100)	Planctomycetaceae(100)	Planctomyces(100)	9	0	0	0	0	0	0	0	0	0	1	2	2	0	0	0	0	0	0	0	0	0	0	0	0	1	0	3	0	0	0	0	0
Otu01766	Bacteria(100)	Planctomycetes(100)	Planctomycetacia(100)	Planctomycetales(100)	Planctomycetaceae(100)	Gemmata(100)	9	0	0	1	0	0	0	0	0	0	0	0	0	0	0	0	0	0	3	2	2	0	1	0	0	0	0	0	0	0	0	0	0
Otu01767	Bacteria(100)	Actinobacteria(100)	Actinobacteria(100)	Acidimicrobiales(100)	Acidimicrobiaceae(100)	Ilumatobacter(100)	9	0	0	0	0	0	0	1	0	1	0	0	2	0	0	0	0	0	0	0	0	0	0	0	0	1	0	0	0	1	0	1	2
Otu01768	Bacteria(100)	Actinobacteria(100)	Actinobacteria(100)	Acidimicrobiales(100)	Acidimicrobineae_incertae_sedis(100)	Aciditerrimonas(100)	9	1	0	0	0	0	0	1	0	0	1	0	3	0	0	0	0	0	0	0	0	0	0	0	0	0	0	0	0	1	1	0	1
Otu01769	Bacteria(100)	Actinobacteria(100)	Actinobacteria(100)	Solirubrobacterales(100)	Solirubrobacteraceae(100)	Solirubrobacter(100)	9	1	1	0	0	1	5	1	0	0	0	0	0	0	0	0	0	0	0	0	0	0	0	0	0	0	0	0	0	0	0	0	0
Otu01770	Bacteria(100)	Actinobacteria(100)	Actinobacteria(100)	Thermoleophilales(100)	Thermoleophilaceae(100)	Thermoleophilum(100)	9	1	0	1	0	0	3	1	2	0	0	0	0	0	0	0	0	0	0	0	0	0	0	0	0	0	0	0	0	0	0	1	0
Otu01771	Bacteria(100)	Actinobacteria(100)	Actinobacteria(100)	Actinomycetales(100)	Thermomonosporaceae(100)	Actinoallomurus(100)	9	0	2	0	0	0	1	0	0	0	1	0	1	0	0	0	0	0	0	0	0	0	0	2	0	0	1	0	1	0	0	0	0
Otu01772	Bacteria(100)	Actinobacteria(100)	Actinobacteria(100)	Actinomycetales(100)	Thermomonosporaceae(100)	Thermomonospora(56)	9	0	1	0	0	0	0	0	0	0	0	0	0	0	1	1	2	0	0	0	0	0	0	0	0	0	1	3	0	0	0	0	0
Otu01773	Bacteria(100)	Verrucomicrobia(100)	Spartobacteria(100)	Spartobacteria_order_incertae_sedis(100)	Spartobacteria_family_incertae_sedis(100)	Spartobacteria_genera_incertae_sedis(100)	9	0	0	0	0	0	0	0	0	0	1	0	0	0	0	0	0	0	0	0	0	0	0	0	0	3	0	1	1	1	1	0	1
Otu01774	Bacteria(100)	Verrucomicrobia(100)	Spartobacteria(100)	Spartobacteria_order_incertae_sedis(100)	Spartobacteria_family_incertae_sedis(100)	Spartobacteria_genera_incertae_sedis(100)	9	0	0	0	0	1	0	1	0	0	0	2	0	1	1	0	0	0	0	0	0	0	1	1	0	0	0	0	0	0	1	0	0
Otu01775	Bacteria(100)	Acidobacteria(100)	Acidobacteria_Gp3(100)	Acidobacteria_Gp3_order_incertae_sedis(100)	Acidobacteria_Gp3_family_incertae_sedis(100)	Gp3(100)	9	0	1	0	0	1	1	1	0	1	0	0	0	0	0	0	1	0	1	0	0	0	0	1	0	0	0	0	0	0	1	0	0
Otu01776	Bacteria(100)	Acidobacteria(100)	Acidobacteria_Gp3(100)	Acidobacteria_Gp3_order_incertae_sedis(100)	Acidobacteria_Gp3_family_incertae_sedis(100)	Gp3(100)	9	1	0	0	0	0	0	0	0	0	0	0	0	0	1	0	0	0	0	0	0	0	0	1	1	1	0	2	0	0	1	1	0
Otu01777	Bacteria(100)	Proteobacteria(100)	Betaproteobacteria(100)	Rhodocyclales(100)	Rhodocyclaceae(100)	Sulfuritalea(100)	9	2	0	1	1	0	0	3	0	0	0	1	0	0	0	0	0	0	0	0	0	0	0	0	0	0	0	0	0	0	0	1	0
Otu01778	Bacteria(100)	Proteobacteria(100)	Betaproteobacteria(100)	Rhodocyclales(100)	Rhodocyclaceae(100)	Methyloversatilis(100)	9	2	1	2	0	1	1	1	0	0	0	0	0	0	0	0	0	0	0	0	0	0	0	0	1	0	0	0	0	0	0	0	0
Otu01779	Bacteria(100)	Proteobacteria(100)	Betaproteobacteria(100)	Burkholderiales(100)	Burkholderiales_incertae_sedis(100)	Thiobacter(100)	9	2	0	0	0	0	0	1	1	0	0	0	2	0	0	0	0	0	0	0	1	0	0	0	0	0	0	0	0	0	1	1	0
Otu01780	Bacteria(100)	Proteobacteria(100)	Betaproteobacteria(100)	Burkholderiales(100)	Comamonadaceae(100)	Variovorax(89)	9	0	0	0	0	0	0	0	0	0	2	0	1	0	0	1	0	0	0	0	0	0	0	0	0	0	0	2	0	0	0	2	1
Otu01781	Bacteria(100)	Proteobacteria(100)	Betaproteobacteria(100)	Burkholderiales(100)	Comamonadaceae(100)	Comamonas(100)	9	0	0	0	0	0	0	0	0	0	0	0	0	0	0	0	0	0	0	0	0	0	0	0	0	0	9	0	0	0	0	0	0
Otu01782	Bacteria(100)	Acidobacteria(100)	Acidobacteria_Gp3(100)	Acidobacteria_Gp3_order_incertae_sedis(100)	Acidobacteria_Gp3_family_incertae_sedis(100)	Gp3(100)	9	0	0	0	0	1	2	1	0	0	1	1	0	0	0	0	0	0	0	0	0	0	1	0	0	0	1	0	0	0	1	0	0
Otu01783	Bacteria(100)	Acidobacteria(100)	Acidobacteria_Gp3(100)	Acidobacteria_Gp3_order_incertae_sedis(100)	Acidobacteria_Gp3_family_incertae_sedis(100)	Gp3(100)	9	0	0	0	0	0	1	0	1	0	0	0	2	0	0	0	0	0	0	0	0	0	0	0	1	3	0	0	0	0	0	1	0
Otu01784	Bacteria(100)	Acidobacteria(100)	Acidobacteria_Gp3(100)	Acidobacteria_Gp3_order_incertae_sedis(100)	Acidobacteria_Gp3_family_incertae_sedis(100)	Gp3(100)	9	0	0	1	0	0	0	0	0	0	0	0	0	1	1	0	0	0	1	0	0	0	0	0	0	2	2	0	0	1	0	0	0
Otu01785	Bacteria(100)	Acidobacteria(100)	Acidobacteria_Gp3(100)	Acidobacteria_Gp3_order_incertae_sedis(100)	Acidobacteria_Gp3_family_incertae_sedis(100)	Gp3(100)	9	1	0	0	0	0	2	1	0	0	0	0	0	0	0	0	1	0	0	0	1	1	0	0	1	0	0	0	0	0	1	0	0
Otu01786	Bacteria(100)	Acidobacteria(100)	Acidobacteria_Gp3(100)	Acidobacteria_Gp3_order_incertae_sedis(100)	Acidobacteria_Gp3_family_incertae_sedis(100)	Gp3(100)	9	0	0	0	0	0	0	0	0	0	0	3	0	1	0	0	0	0	0	0	0	0	0	0	2	0	0	0	1	1	0	1	0
Otu01787	Bacteria(100)	Acidobacteria(100)	Acidobacteria_Gp3(100)	Acidobacteria_Gp3_order_incertae_sedis(100)	Acidobacteria_Gp3_family_incertae_sedis(100)	Gp3(100)	9	0	0	0	0	0	0	0	0	0	0	0	0	0	0	0	0	0	0	2	0	1	0	1	2	0	0	0	0	1	1	1	0
Otu01788	Bacteria(100)	Acidobacteria(100)	Acidobacteria_Gp3(100)	Acidobacteria_Gp3_order_incertae_sedis(100)	Acidobacteria_Gp3_family_incertae_sedis(100)	Gp3(100)	9	0	1	0	0	0	0	1	0	2	0	0	0	0	0	0	3	0	0	0	0	0	0	0	0	0	1	0	1	0	0	0	0
Otu01789	Bacteria(100)	Verrucomicrobia(100)	Spartobacteria(100)	Spartobacteria_order_incertae_sedis(100)	Spartobacteria_family_incertae_sedis(100)	Spartobacteria_genera_incertae_sedis(100)	9	0	0	0	0	0	0	0	0	0	1	0	0	0	3	0	3	0	0	0	0	1	0	0	0	0	0	0	0	0	0	1	0
Otu01790	Bacteria(100)	Verrucomicrobia(100)	Spartobacteria(100)	Spartobacteria_order_incertae_sedis(100)	Spartobacteria_family_incertae_sedis(100)	Spartobacteria_genera_incertae_sedis(100)	9	0	0	0	0	0	0	0	0	0	0	0	0	0	0	1	0	0	0	0	0	0	0	0	0	0	0	0	0	1	4	1	2
Otu01791	Bacteria(100)	Verrucomicrobia(100)	Spartobacteria(100)	Spartobacteria_order_incertae_sedis(100)	Spartobacteria_family_incertae_sedis(100)	Spartobacteria_genera_incertae_sedis(100)	9	0	1	0	0	1	1	0	0	0	1	1	0	0	0	0	0	0	0	0	0	0	1	0	0	0	0	2	1	0	0	0	0
Otu01792	Bacteria(100)	Planctomycetes(100)	Planctomycetacia(100)	Planctomycetales(100)	Planctomycetaceae(100)	Blastopirellula(100)	9	1	0	0	0	0	0	1	0	2	0	0	0	0	0	0	1	0	0	0	0	0	0	0	0	1	0	0	3	0	0	0	0
Otu01793	Bacteria(100)	Planctomycetes(100)	Planctomycetacia(100)	Planctomycetales(100)	Planctomycetaceae(100)	Zavarzinella(78)	9	1	0	1	0	2	3	0	0	0	0	0	1	0	0	0	0	0	0	1	0	0	0	0	0	0	0	0	0	0	0	0	0
Otu01794	Bacteria(100)	Planctomycetes(100)	Planctomycetacia(100)	Planctomycetales(100)	Planctomycetaceae(100)	Zavarzinella(78)	9	0	0	1	0	0	1	1	3	2	0	0	0	0	0	0	0	0	0	0	0	0	1	0	0	0	0	0	0	0	0	0	0
Otu01795	Bacteria(100)	Planctomycetes(100)	Planctomycetacia(100)	Planctomycetales(100)	Planctomycetaceae(100)	Gemmata(78)	9	0	0	0	0	0	0	0	2	0	0	0	0	0	0	0	0	0	0	0	4	0	0	0	0	0	0	0	2	1	0	0	0
Otu01796	Bacteria(100)	Proteobacteria(100)	Gammaproteobacteria(100)	Chromatiales(100)	Chromatiaceae(100)	Nitrosococcus(100)	9	1	2	0	0	0	0	0	0	0	0	0	0	0	0	0	0	0	0	1	0	3	1	0	0	1	0	0	0	0	0	0	0
Otu01797	Bacteria(100)	Proteobacteria(100)	Gammaproteobacteria(100)	Legionellales(100)	Coxiellaceae(100)	Aquicella(100)	9	0	0	0	1	0	0	0	0	0	0	0	0	1	0	0	1	0	0	0	1	0	0	0	0	1	0	0	2	0	1	1	0
Otu01798	Bacteria(100)	Planctomycetes(100)	Planctomycetacia(100)	Planctomycetales(100)	Planctomycetaceae(100)	Gemmata(89)	9	0	0	0	0	0	0	1	2	0	0	0	0	0	1	0	0	0	0	0	0	0	0	0	0	0	1	1	0	0	1	2	0
Otu01799	Bacteria(100)	Proteobacteria(100)	Gammaproteobacteria(100)	Xanthomonadales(100)	Sinobacteraceae(100)	Steroidobacter(100)	9	0	2	0	0	0	0	0	0	0	0	0	0	0	2	1	2	0	0	0	1	0	1	0	0	0	0	0	0	0	0	0	0
Otu01800	Bacteria(100)	Proteobacteria(100)	Gammaproteobacteria(100)	Legionellales(100)	Coxiellaceae(100)	Aquicella(100)	9	0	0	0	0	0	0	0	1	0	0	0	0	0	1	2	0	0	0	0	0	0	1	0	0	0	3	0	0	0	1	0	0
Otu01801	Bacteria(100)	Acidobacteria(100)	Acidobacteria_Gp1(100)	Acidobacteria_Gp1_order_incertae_sedis(100)	Acidobacteria_Gp1_family_incertae_sedis(100)	Gp1(100)	9	0	0	0	0	0	0	2	0	0	0	0	0	0	1	0	0	0	0	0	0	0	0	0	0	0	2	0	2	2	0	0	0
Otu01802	Bacteria(100)	Acidobacteria(100)	Acidobacteria_Gp1(100)	Acidobacteria_Gp1_order_incertae_sedis(100)	Acidobacteria_Gp1_family_incertae_sedis(100)	Gp1(100)	9	0	0	0	0	0	0	0	0	0	0	0	1	0	0	3	0	0	0	0	0	0	0	0	1	0	1	1	0	0	0	2	0
Otu01803	Bacteria(100)	Bacteroidetes(100)	Sphingobacteria(100)	Sphingobacteriales(100)	Chitinophagaceae(100)	Ferruginibacter(100)	9	1	0	0	0	0	0	0	1	0	0	0	1	0	0	0	0	0	0	0	0	0	0	0	0	1	0	0	0	2	1	0	2
Otu01804	Bacteria(100)	Acidobacteria(100)	Acidobacteria_Gp1(100)	Acidobacteria_Gp1_order_incertae_sedis(100)	Acidobacteria_Gp1_family_incertae_sedis(100)	Gp1(100)	9	0	1	0	0	0	0	2	0	0	1	0	0	2	0	1	0	0	0	0	0	2	0	0	0	0	0	0	0	0	0	0	0
Otu01805	Bacteria(100)	Planctomycetes(100)	Planctomycetacia(100)	Planctomycetales(100)	Planctomycetaceae(100)	Zavarzinella(67)	9	0	1	0	0	0	0	0	0	0	0	0	0	0	4	0	1	0	0	0	0	0	0	0	0	0	2	1	0	0	0	0	0
Otu01806	Bacteria(100)	Acidobacteria(100)	Acidobacteria_Gp4(100)	Acidobacteria_Gp4_order_incertae_sedis(100)	Acidobacteria_Gp4_family_incertae_sedis(100)	Gp4(100)	9	0	0	0	0	0	0	0	0	1	0	0	5	0	0	0	0	0	0	0	0	0	0	0	0	0	0	0	0	1	0	1	1
Otu01807	Bacteria(100)	Acidobacteria(100)	Acidobacteria_Gp4(100)	Acidobacteria_Gp4_order_incertae_sedis(100)	Acidobacteria_Gp4_family_incertae_sedis(100)	Gp4(100)	9	0	0	0	0	0	0	0	0	1	0	0	6	0	0	0	0	0	0	0	0	0	0	0	0	0	0	0	0	0	1	0	1
Otu01808	Bacteria(100)	Planctomycetes(100)	Planctomycetacia(100)	Planctomycetales(100)	Planctomycetaceae(100)	Planctomyces(100)	9	0	0	0	0	0	0	0	1	0	0	0	0	0	0	0	0	0	0	0	0	0	0	0	0	2	0	0	0	0	0	0	6
Otu01809	Bacteria(100)	Planctomycetes(100)	Planctomycetacia(100)	Planctomycetales(100)	Planctomycetaceae(100)	Zavarzinella(78)	9	0	0	0	3	0	0	0	0	0	0	0	0	0	0	0	0	1	1	0	0	2	2	0	0	0	0	0	0	0	0	0	0
Otu01810	Bacteria(100)	Planctomycetes(100)	Planctomycetacia(100)	Planctomycetales(100)	Planctomycetaceae(100)	Blastopirellula(100)	9	0	0	0	0	0	0	0	0	1	2	1	0	1	0	0	0	0	0	0	0	0	0	0	0	1	0	1	1	0	0	0	1
Otu01811	Bacteria(100)	Chloroflexi(100)	Ktedonobacteria(100)	Ktedonobacterales(100)	Ktedonobacteraceae(100)	Ktedonobacter(100)	9	0	1	1	0	0	0	0	0	0	0	0	0	0	0	0	0	0	0	0	0	1	4	2	0	0	0	0	0	0	0	0	0
Otu01812	Bacteria(100)	Chloroflexi(100)	Ktedonobacteria(100)	Ktedonobacterales(100)	Thermosporotrichaceae(100)	Thermosporothrix(100)	9	3	0	0	0	0	0	0	0	1	0	0	2	0	0	0	0	0	0	0	0	0	0	0	0	2	0	0	0	0	0	0	1
Otu01813	Bacteria(100)	Chloroflexi(100)	Ktedonobacteria(100)	Ktedonobacterales(100)	Thermosporotrichaceae(100)	Thermosporothrix(100)	9	0	0	0	0	0	0	0	0	0	0	0	0	0	0	0	0	1	4	3	1	0	0	0	0	0	0	0	0	0	0	0	0
Otu01814	Bacteria(100)	Chloroflexi(100)	Ktedonobacteria(100)	Ktedonobacterales(100)	Ktedonobacteraceae(100)	Ktedonobacter(100)	9	2	0	0	5	0	0	0	0	0	0	0	0	0	0	0	0	0	0	1	1	0	0	0	0	0	0	0	0	0	0	0	0
Otu01815	Bacteria(100)	Chloroflexi(100)	Ktedonobacteria(100)	Ktedonobacterales(100)	Ktedonobacteraceae(100)	Ktedonobacter(100)	9	0	0	0	0	0	0	0	0	0	2	0	0	1	0	0	0	0	0	0	0	0	0	0	0	0	3	3	0	0	0	0	0
Otu01816	Bacteria(100)	Chloroflexi(100)	Ktedonobacteria(100)	Ktedonobacterales(100)	Ktedonobacteraceae(100)	Ktedonobacter(100)	9	1	4	0	1	0	0	1	0	0	0	0	0	0	0	0	0	0	0	0	0	0	0	0	2	0	0	0	0	0	0	0	0
Otu01817	Bacteria(100)	Chloroflexi(100)	Ktedonobacteria(100)	Ktedonobacterales(100)	Ktedonobacteraceae(100)	Ktedonobacter(100)	9	0	0	0	0	0	0	0	0	0	0	0	0	0	0	0	0	0	2	0	4	1	1	1	0	0	0	0	0	0	0	0	0
Otu01818	Bacteria(100)	Chloroflexi(100)	Ktedonobacteria(100)	Ktedonobacterales(100)	Ktedonobacteraceae(100)	Ktedonobacter(100)	9	0	0	1	1	1	1	0	0	0	0	0	0	0	0	1	0	0	0	0	1	0	0	2	1	0	0	0	0	0	0	0	0
Otu01819	Bacteria(100)	Acidobacteria(100)	Acidobacteria_Gp7(100)	Acidobacteria_Gp7_order_incertae_sedis(100)	Acidobacteria_Gp7_family_incertae_sedis(100)	Gp7(100)	9	1	0	0	0	0	1	0	0	0	0	0	0	0	0	0	0	0	0	5	2	0	0	0	0	0	0	0	0	0	0	0	0
Otu01820	Bacteria(100)	Acidobacteria(100)	Acidobacteria_Gp13(100)	Acidobacteria_Gp13_order_incertae_sedis(100)	Acidobacteria_Gp13_family_incertae_sedis(100)	Gp13(100)	9	0	0	1	1	0	0	0	0	0	0	0	0	0	0	0	0	1	3	0	2	0	1	0	0	0	0	0	0	0	0	0	0
Otu01821	Bacteria(100)	Acidobacteria(100)	Acidobacteria_Gp13(100)	Acidobacteria_Gp13_order_incertae_sedis(100)	Acidobacteria_Gp13_family_incertae_sedis(100)	Gp13(100)	9	0	0	1	2	0	0	0	0	0	0	0	0	0	0	0	0	0	0	0	0	0	1	3	0	0	0	0	2	0	0	0	0
Otu01822	Bacteria(100)	Armatimonadetes(100)	Chthonomonadetes(100)	Chthonomonadales(100)	Chthonomonadaceae(100)	Chthonomonas_Armatimonadetes_gp3(100)	9	0	0	1	0	1	0	0	0	0	0	1	0	0	1	0	0	2	3	0	0	0	0	0	0	0	0	0	0	0	0	0	0
Otu01823	Bacteria(100)	Chloroflexi(100)	Ktedonobacteria(100)	Ktedonobacterales(100)	Ktedonobacteraceae(100)	Ktedonobacter(100)	9	0	0	1	0	0	0	0	0	1	0	0	0	0	0	0	0	1	0	0	0	1	1	2	0	0	0	0	0	2	0	0	0
Otu01824	Bacteria(100)	Acidobacteria(100)	Acidobacteria_Gp1(100)	Acidobacteria_Gp1_order_incertae_sedis(100)	Acidobacteria_Gp1_family_incertae_sedis(100)	Gp1(100)	9	0	0	0	0	0	0	0	0	0	0	1	0	0	0	0	0	0	0	0	0	0	0	0	0	1	1	3	0	1	1	1	0
Otu01825	Bacteria(100)	Acidobacteria(100)	Acidobacteria_Gp1(100)	Acidobacteria_Gp1_order_incertae_sedis(100)	Acidobacteria_Gp1_family_incertae_sedis(100)	Gp1(100)	9	0	0	0	0	0	0	1	0	0	0	1	0	0	0	0	1	0	0	0	0	0	0	0	0	0	3	1	1	0	1	0	0
Otu01826	Bacteria(100)	Planctomycetes(100)	Planctomycetacia(100)	Planctomycetales(100)	Planctomycetaceae(100)	Singulisphaera(100)	9	0	0	0	0	2	0	1	0	4	0	0	0	0	0	0	0	0	1	0	0	0	0	0	0	0	0	0	0	1	0	0	0
Otu01827	Bacteria(100)	Verrucomicrobia(100)	Subdivision3(100)	Subdivision3_order_incertae_sedis(100)	Subdivision3_family_incertae_sedis(100)	3_genus_incertae_sedis(100)	9	0	0	1	0	1	0	0	0	2	0	0	0	0	2	0	2	0	0	0	0	0	0	0	0	0	1	0	0	0	0	0	0
Otu01828	Bacteria(100)	Verrucomicrobia(100)	Subdivision3(100)	Subdivision3_order_incertae_sedis(100)	Subdivision3_family_incertae_sedis(100)	3_genus_incertae_sedis(100)	9	1	0	0	0	0	0	1	0	0	2	0	0	0	1	1	0	0	0	1	0	0	0	0	0	1	0	0	0	0	0	1	0
Otu01829	Bacteria(100)	Planctomycetes(100)	Planctomycetacia(100)	Planctomycetales(100)	Planctomycetaceae(100)	Gemmata(56)	9	4	0	1	0	0	0	0	0	0	0	0	2	0	0	0	0	0	0	0	0	0	0	0	1	0	0	0	0	1	0	0	0
Otu01830	Bacteria(100)	Planctomycetes(100)	Phycisphaerae(100)	Phycisphaerales(100)	Phycisphaeraceae(100)	Phycisphaera(100)	9	1	0	4	0	0	0	0	0	0	0	0	0	0	0	0	0	0	0	0	1	0	1	1	1	0	0	0	0	0	0	0	0
Otu01831	Bacteria(100)	Planctomycetes(100)	Planctomycetacia(100)	Planctomycetales(100)	Planctomycetaceae(100)	Gemmata(100)	9	0	2	0	0	0	0	0	0	0	0	0	0	0	0	0	0	0	0	0	1	0	0	1	0	0	0	2	0	0	2	0	1
Otu01832	Bacteria(100)	Planctomycetes(100)	Planctomycetacia(100)	Planctomycetales(100)	Planctomycetaceae(100)	Gemmata(78)	9	0	0	1	0	1	0	0	0	2	0	0	0	0	0	0	0	0	0	0	0	1	0	0	2	1	0	0	0	1	0	0	0
Otu01833	Bacteria(100)	Bacteroidetes(100)	Bacteroidetes_incertae_sedis_class_incertae_sedis(100)	Bacteroidetes_incertae_sedis_order_incertae_sedis(100)	Bacteroidetes_incertae_sedis_family_incertae_sedis(100)	Ohtaekwangia(100)	9	0	0	0	0	0	0	4	0	0	0	0	1	0	0	0	0	0	0	0	0	0	0	0	0	1	0	0	0	0	3	0	0
Otu01834	Bacteria(100)	Proteobacteria(100)	Deltaproteobacteria(100)	Syntrophobacterales(100)	Syntrophaceae(100)	Desulfomonile(100)	8	0	0	0	0	0	0	0	0	0	0	2	0	0	0	0	2	0	0	0	0	0	0	0	0	0	2	0	2	0	0	0	0
Otu01835	Bacteria(100)	Proteobacteria(100)	Deltaproteobacteria(100)	Myxococcales(100)	Cystobacteraceae(100)	Anaeromyxobacter(100)	8	0	0	0	0	0	0	0	0	0	0	0	0	0	0	0	1	2	1	3	1	0	0	0	0	0	0	0	0	0	0	0	0
Otu01836	Bacteria(100)	Proteobacteria(100)	Deltaproteobacteria(100)	Myxococcales(100)	Phaselicystidaceae(63)	Phaselicystis(63)	8	0	0	0	1	1	0	2	0	0	1	0	0	0	0	0	0	0	0	0	0	0	0	1	0	0	0	1	1	0	0	0	0
Otu01837	Bacteria(100)	Chloroflexi(100)	Thermomicrobia(100)	Sphaerobacterales(75)	Sphaerobacteraceae(75)	Sphaerobacter(75)	8	0	0	0	0	0	0	2	1	0	0	0	2	0	0	0	0	0	0	0	0	0	0	0	0	0	0	0	0	0	0	0	3
Otu01838	Bacteria(100)	Verrucomicrobia(100)	Spartobacteria(100)	Spartobacteria_order_incertae_sedis(100)	Spartobacteria_family_incertae_sedis(100)	Spartobacteria_genera_incertae_sedis(100)	8	1	0	0	0	0	0	0	0	0	0	0	0	1	2	4	0	0	0	0	0	0	0	0	0	0	0	0	0	0	0	0	0
Otu01839	Bacteria(100)	Verrucomicrobia(100)	Spartobacteria(100)	Spartobacteria_order_incertae_sedis(100)	Spartobacteria_family_incertae_sedis(100)	Spartobacteria_genera_incertae_sedis(100)	8	0	0	0	0	0	0	0	0	2	1	0	1	0	0	0	0	0	0	0	0	0	0	0	0	1	0	0	0	2	1	0	0
Otu01840	Bacteria(100)	Planctomycetes(100)	Planctomycetacia(100)	Planctomycetales(100)	Planctomycetaceae(100)	Singulisphaera(100)	8	0	0	0	0	0	1	3	1	0	0	0	0	0	0	0	0	0	0	0	2	0	1	0	0	0	0	0	0	0	0	0	0
Otu01841	Bacteria(100)	Verrucomicrobia(100)	Spartobacteria(100)	Spartobacteria_order_incertae_sedis(100)	Spartobacteria_family_incertae_sedis(100)	Spartobacteria_genera_incertae_sedis(100)	8	0	0	1	0	0	0	0	0	0	0	0	0	0	0	0	0	0	0	0	0	0	0	0	0	1	0	0	0	0	0	0	6
Otu01842	Bacteria(100)	Verrucomicrobia(100)	Spartobacteria(100)	Spartobacteria_order_incertae_sedis(100)	Spartobacteria_family_incertae_sedis(100)	Spartobacteria_genera_incertae_sedis(100)	8	0	0	0	0	0	0	0	0	0	0	1	0	0	1	2	0	0	0	0	0	1	0	0	0	0	0	2	0	0	1	0	0
Otu01843	Bacteria(100)	Chloroflexi(100)	Ktedonobacteria(100)	Ktedonobacterales(100)	Ktedonobacteraceae(100)	Ktedonobacter(100)	8	1	0	1	0	0	0	0	0	0	0	0	0	0	0	0	0	0	0	0	0	2	2	2	0	0	0	0	0	0	0	0	0
Otu01844	Bacteria(100)	Chloroflexi(100)	Ktedonobacteria(100)	Ktedonobacterales(88)	Ktedonobacteraceae(88)	Ktedonobacter(88)	8	0	2	0	2	0	0	0	0	0	0	0	0	0	0	0	0	0	2	0	2	0	0	0	0	0	0	0	0	0	0	0	0
Otu01845	Bacteria(100)	Chloroflexi(100)	Ktedonobacteria(100)	Ktedonobacterales(100)	Ktedonobacteraceae(100)	Ktedonobacter(100)	8	0	0	0	0	0	0	1	0	0	0	1	0	0	1	1	1	0	0	0	1	0	0	0	0	0	0	0	0	1	1	0	0
Otu01846	Bacteria(100)	Planctomycetes(100)	Planctomycetacia(100)	Planctomycetales(100)	Planctomycetaceae(100)	Isosphaera(88)	8	0	0	0	0	0	0	1	0	1	0	0	0	0	0	0	3	0	0	0	0	2	1	0	0	0	0	0	0	0	0	0	0
Otu01847	Bacteria(100)	Planctomycetes(100)	Planctomycetacia(100)	Planctomycetales(100)	Planctomycetaceae(100)	Singulisphaera(100)	8	0	0	0	0	1	1	0	2	1	1	0	0	0	0	0	0	0	0	0	0	0	0	0	0	1	1	0	0	0	0	0	0
Otu01848	Bacteria(100)	Proteobacteria(100)	Deltaproteobacteria(100)	Desulfobacterales(100)	Desulfobacteraceae(100)	Desulfocella(100)	8	1	0	0	0	1	0	0	1	0	0	0	0	2	1	0	1	0	0	0	0	0	0	0	1	0	0	0	0	0	0	0	0
Otu01849	Bacteria(100)	Proteobacteria(100)	Deltaproteobacteria(100)	Myxococcales(100)	Polyangiaceae(75)	Chondromyces(75)	8	0	0	0	2	0	0	1	0	1	0	0	1	0	0	0	0	0	0	0	0	0	0	0	1	0	0	0	1	0	0	1	0
Otu01850	Bacteria(100)	Verrucomicrobia(100)	Spartobacteria(100)	Spartobacteria_order_incertae_sedis(100)	Spartobacteria_family_incertae_sedis(100)	Spartobacteria_genera_incertae_sedis(100)	8	0	0	0	0	0	0	0	0	1	1	0	0	1	0	0	2	0	0	0	0	0	0	0	0	0	0	3	0	0	0	0	0
Otu01851	Bacteria(100)	Chloroflexi(100)	Ktedonobacteria(100)	Ktedonobacterales(100)	Ktedonobacteraceae(100)	Ktedonobacter(100)	8	0	1	1	0	0	0	0	0	0	0	0	0	1	0	0	0	0	0	0	1	0	1	3	0	0	0	0	0	0	0	0	0
Otu01852	Bacteria(100)	Chloroflexi(100)	Ktedonobacteria(100)	Ktedonobacterales(100)	Thermosporotrichaceae(88)	Thermosporothrix(88)	8	0	0	1	3	0	0	1	1	0	0	0	0	0	0	0	0	0	0	0	0	0	0	1	0	0	0	0	1	0	0	0	0
Otu01853	Bacteria(100)	Verrucomicrobia(100)	Spartobacteria(100)	Spartobacteria_order_incertae_sedis(100)	Spartobacteria_family_incertae_sedis(100)	Spartobacteria_genera_incertae_sedis(100)	8	0	0	0	0	0	0	0	0	0	0	1	0	0	3	0	0	0	0	0	0	1	1	0	0	0	0	1	0	0	1	0	0
Otu01854	Bacteria(100)	Verrucomicrobia(100)	Spartobacteria(100)	Spartobacteria_order_incertae_sedis(100)	Spartobacteria_family_incertae_sedis(100)	Spartobacteria_genera_incertae_sedis(100)	8	0	0	0	0	0	0	0	2	0	0	0	0	0	0	0	0	0	0	0	0	0	0	0	0	2	0	0	0	1	0	2	1
Otu01855	Bacteria(100)	Verrucomicrobia(100)	Spartobacteria(100)	Spartobacteria_order_incertae_sedis(100)	Spartobacteria_family_incertae_sedis(100)	Spartobacteria_genera_incertae_sedis(100)	8	1	0	0	0	0	0	0	0	0	0	0	0	0	0	0	0	0	0	0	0	0	0	1	1	1	0	1	1	2	0	0	0
Otu01856	Bacteria(100)	Verrucomicrobia(100)	Spartobacteria(100)	Spartobacteria_order_incertae_sedis(100)	Spartobacteria_family_incertae_sedis(100)	Spartobacteria_genera_incertae_sedis(100)	8	0	1	3	0	0	0	1	3	0	0	0	0	0	0	0	0	0	0	0	0	0	0	0	0	0	0	0	0	0	0	0	0
Otu01857	Bacteria(100)	Verrucomicrobia(100)	Spartobacteria(100)	Spartobacteria_order_incertae_sedis(100)	Spartobacteria_family_incertae_sedis(100)	Spartobacteria_genera_incertae_sedis(100)	8	0	0	0	0	0	0	0	0	1	0	0	0	0	1	0	2	0	1	0	0	1	0	0	0	0	0	2	0	0	0	0	0
Otu01858	Bacteria(100)	Verrucomicrobia(100)	Spartobacteria(100)	Spartobacteria_order_incertae_sedis(100)	Spartobacteria_family_incertae_sedis(100)	Spartobacteria_genera_incertae_sedis(100)	8	0	0	0	0	0	0	0	0	0	0	0	1	0	0	0	0	0	0	0	0	0	0	0	0	1	0	0	0	0	1	0	5
Otu01859	Bacteria(100)	Verrucomicrobia(100)	Spartobacteria(100)	Spartobacteria_order_incertae_sedis(100)	Spartobacteria_family_incertae_sedis(100)	Spartobacteria_genera_incertae_sedis(100)	8	0	5	2	1	0	0	0	0	0	0	0	0	0	0	0	0	0	0	0	0	0	0	0	0	0	0	0	0	0	0	0	0
Otu01860	Bacteria(100)	Verrucomicrobia(100)	Spartobacteria(100)	Spartobacteria_order_incertae_sedis(100)	Spartobacteria_family_incertae_sedis(100)	Spartobacteria_genera_incertae_sedis(100)	8	0	0	2	0	1	0	0	1	0	0	0	0	0	0	0	1	0	0	0	0	1	0	1	0	0	0	1	0	0	0	0	0
Otu01861	Bacteria(100)	Verrucomicrobia(100)	Spartobacteria(100)	Spartobacteria_order_incertae_sedis(100)	Spartobacteria_family_incertae_sedis(100)	Spartobacteria_genera_incertae_sedis(100)	8	0	0	0	0	0	0	0	0	0	0	0	0	0	0	0	0	0	0	0	0	0	0	0	0	0	0	0	0	0	4	0	4
Otu01862	Bacteria(100)	Chloroflexi(100)	Ktedonobacteria(100)	Ktedonobacterales(100)	Ktedonobacteraceae(100)	Ktedonobacter(100)	8	0	0	0	0	0	0	0	0	0	0	0	0	0	0	0	0	0	0	8	0	0	0	0	0	0	0	0	0	0	0	0	0
Otu01863	Bacteria(100)	Chloroflexi(100)	Ktedonobacteria(100)	Ktedonobacterales(100)	Ktedonobacteraceae(100)	Ktedonobacter(100)	8	0	0	1	0	1	1	1	0	0	0	0	2	0	0	0	0	0	0	0	0	0	0	0	0	1	1	0	0	0	0	0	0
Otu01864	Bacteria(100)	Acidobacteria(100)	Acidobacteria_Gp3(100)	Acidobacteria_Gp3_order_incertae_sedis(100)	Acidobacteria_Gp3_family_incertae_sedis(100)	Gp3(100)	8	0	0	0	0	0	0	0	0	1	1	0	0	0	1	1	0	0	0	0	0	0	0	0	0	0	0	0	0	2	2	0	0
Otu01865	Bacteria(100)	Acidobacteria(100)	Acidobacteria_Gp3(100)	Acidobacteria_Gp3_order_incertae_sedis(100)	Acidobacteria_Gp3_family_incertae_sedis(100)	Gp3(100)	8	0	0	0	0	1	0	0	0	1	0	0	0	1	1	0	3	0	0	0	0	0	0	0	0	0	0	1	0	0	0	0	0
Otu01866	Bacteria(100)	Acidobacteria(100)	Acidobacteria_Gp3(100)	Acidobacteria_Gp3_order_incertae_sedis(100)	Acidobacteria_Gp3_family_incertae_sedis(100)	Gp3(100)	8	1	1	0	0	0	1	0	0	1	0	0	0	0	0	0	0	1	0	0	0	0	1	0	2	0	0	0	0	0	0	0	0
Otu01867	Bacteria(100)	Acidobacteria(100)	Acidobacteria_Gp3(100)	Acidobacteria_Gp3_order_incertae_sedis(100)	Acidobacteria_Gp3_family_incertae_sedis(100)	Gp3(100)	8	0	1	0	0	1	1	0	0	0	0	1	0	0	0	0	1	0	0	0	0	0	0	1	2	0	0	0	0	0	0	0	0
Otu01868	Bacteria(100)	Planctomycetes(100)	Planctomycetacia(100)	Planctomycetales(100)	Planctomycetaceae(100)	Zavarzinella(100)	8	0	0	0	0	0	0	1	0	0	0	0	0	0	0	0	0	1	0	0	1	0	2	1	1	0	0	0	0	0	0	1	0
Otu01869	Bacteria(100)	Planctomycetes(100)	Planctomycetacia(100)	Planctomycetales(100)	Planctomycetaceae(100)	Singulisphaera(100)	8	0	0	0	0	0	1	1	4	0	0	0	0	0	0	0	0	0	0	0	0	1	0	0	1	0	0	0	0	0	0	0	0
Otu01870	Bacteria(100)	Planctomycetes(100)	Planctomycetacia(100)	Planctomycetales(100)	Planctomycetaceae(100)	Isosphaera(100)	8	0	1	1	0	0	0	0	0	0	0	0	0	0	0	0	0	0	0	0	0	1	4	0	0	0	1	0	0	0	0	0	0
Otu01871	Bacteria(100)	Planctomycetes(100)	Planctomycetacia(100)	Planctomycetales(100)	Planctomycetaceae(100)	Singulisphaera(100)	8	0	0	0	0	0	0	0	0	0	0	1	0	0	0	1	0	0	0	0	0	0	0	0	0	0	1	4	0	0	0	1	0
Otu01872	Bacteria(100)	Planctomycetes(100)	Planctomycetacia(100)	Planctomycetales(100)	Planctomycetaceae(100)	Singulisphaera(100)	8	0	0	0	0	0	0	1	0	0	0	0	0	3	0	0	2	0	0	0	0	0	0	1	0	0	0	1	0	0	0	0	0
Otu01873	Bacteria(100)	Planctomycetes(100)	Planctomycetacia(100)	Planctomycetales(100)	Planctomycetaceae(100)	Isosphaera(100)	8	0	0	0	0	0	1	1	0	1	0	0	1	0	0	0	0	0	0	0	0	0	1	1	0	0	0	0	1	0	1	0	0
Otu01874	Bacteria(100)	Planctomycetes(100)	Planctomycetacia(100)	Planctomycetales(100)	Planctomycetaceae(100)	Singulisphaera(100)	8	0	0	0	0	0	0	0	0	1	0	0	0	1	1	3	0	0	0	0	0	0	0	0	0	0	0	0	0	0	1	0	1
Otu01875	Bacteria(100)	Proteobacteria(100)	Alphaproteobacteria(100)	Rhizobiales(100)	Bradyrhizobiaceae(100)	Afipia(63)	8	0	0	0	0	0	0	1	1	0	2	0	1	0	0	0	0	0	0	0	0	0	0	0	1	0	0	1	0	0	0	0	1
Otu01876	Bacteria(100)	Proteobacteria(100)	Alphaproteobacteria(100)	Rhodospirillales(100)	Rhodospirillaceae(100)	Skermanella(100)	8	0	1	0	0	0	0	0	0	1	0	0	0	2	2	0	0	0	1	1	0	0	0	0	0	0	0	0	0	0	0	0	0
Otu01877	Bacteria(100)	Proteobacteria(100)	Alphaproteobacteria(100)	Rhizobiales(100)	Hyphomicrobiaceae(100)	Rhodomicrobium(100)	8	0	0	0	0	0	0	0	0	0	0	0	0	5	0	1	0	0	0	0	0	0	0	1	0	0	0	0	0	1	0	0	0
Otu01878	Bacteria(100)	Proteobacteria(100)	Alphaproteobacteria(100)	Rhodospirillales(100)	Acetobacteraceae(100)	Acidocella(100)	8	2	2	0	0	3	0	1	0	0	0	0	0	0	0	0	0	0	0	0	0	0	0	0	0	0	0	0	0	0	0	0	0
Otu01879	Bacteria(100)	Proteobacteria(100)	Alphaproteobacteria(100)	Rhizobiales(100)	Beijerinckiaceae(100)	Beijerinckia(88)	8	0	1	0	0	0	1	0	0	1	0	0	0	0	2	0	0	0	0	0	0	2	0	0	0	0	1	0	0	0	0	0	0
Otu01880	Bacteria(100)	Proteobacteria(100)	Alphaproteobacteria(100)	Rhizobiales(100)	Hyphomicrobiaceae(100)	Hyphomicrobium(100)	8	0	0	0	0	0	0	0	0	0	0	2	0	3	0	0	0	0	0	2	0	0	0	0	0	0	0	1	0	0	0	0	0
Otu01881	Bacteria(100)	Proteobacteria(100)	Alphaproteobacteria(100)	Rhodospirillales(100)	Rhodospirillaceae(88)	Skermanella(88)	8	0	0	0	0	0	0	0	0	0	0	1	0	0	0	0	3	0	0	0	1	0	2	0	1	0	0	0	0	0	0	0	0
Otu01882	Bacteria(100)	Proteobacteria(100)	Alphaproteobacteria(100)	Rhizobiales(100)	Beijerinckiaceae(88)	unclassified(100)	8	0	1	0	0	0	0	1	0	0	1	0	0	1	0	0	2	0	0	0	0	0	0	0	0	0	1	1	0	0	0	0	0
Otu01883	Bacteria(100)	Proteobacteria(100)	Alphaproteobacteria(100)	Rhizobiales(100)	Rhizobiaceae(88)	Rhizobium(88)	8	0	0	0	0	0	0	0	0	0	0	1	0	4	1	0	0	0	0	0	0	0	0	0	0	0	0	0	1	0	0	1	0
Otu01884	Bacteria(100)	Proteobacteria(100)	Alphaproteobacteria(100)	Kiloniellales(100)	Kiloniellaceae(100)	Kiloniella(100)	8	0	0	1	0	0	0	0	0	0	0	0	0	0	1	3	0	0	0	0	0	0	0	1	0	0	0	0	2	0	0	0	0
Otu01885	Bacteria(100)	Proteobacteria(100)	Alphaproteobacteria(100)	Rhodospirillales(100)	Acetobacteraceae(100)	Stella(100)	8	0	0	0	1	0	0	0	0	0	3	1	0	0	0	0	1	1	0	0	0	0	1	0	0	0	0	0	0	0	0	0	0
Otu01886	Bacteria(100)	Proteobacteria(100)	Alphaproteobacteria(100)	Rhodospirillales(100)	Rhodospirillaceae(63)	unclassified(100)	8	0	0	0	0	0	0	0	0	0	0	0	0	0	0	0	0	2	3	0	2	0	1	0	0	0	0	0	0	0	0	0	0
Otu01887	Bacteria(100)	Proteobacteria(100)	Alphaproteobacteria(100)	Rhizobiales(100)	Hyphomicrobiaceae(63)	unclassified(100)	8	0	2	0	0	1	0	0	0	0	0	1	2	0	0	0	0	0	0	0	0	0	0	0	0	0	0	0	0	0	0	0	2
Otu01888	Bacteria(100)	Proteobacteria(100)	Alphaproteobacteria(100)	Alphaproteobacteria_order_incertae_sedis(100)	Alphaproteobacteria_family_incertae_sedis(100)	Rhizomicrobium(100)	8	0	1	0	0	0	0	1	0	0	0	0	0	0	0	0	0	0	1	0	0	0	0	1	0	0	1	2	0	1	0	0	0
Otu01889	Bacteria(100)	Planctomycetes(100)	Planctomycetacia(100)	Planctomycetales(100)	Planctomycetaceae(100)	Gemmata(100)	8	0	0	0	0	2	0	1	0	1	0	0	0	0	0	0	0	0	1	0	2	1	0	0	0	0	0	0	0	0	0	0	0
Otu01890	Bacteria(100)	Planctomycetes(100)	Planctomycetacia(100)	Planctomycetales(100)	Planctomycetaceae(100)	Gemmata(63)	8	0	0	0	0	0	0	0	0	0	0	0	0	0	0	0	0	1	2	3	2	0	0	0	0	0	0	0	0	0	0	0	0
Otu01891	Bacteria(100)	Planctomycetes(100)	Planctomycetacia(100)	Planctomycetales(100)	Planctomycetaceae(100)	Isosphaera(75)	8	0	0	0	0	0	0	0	0	0	0	1	0	0	1	0	0	1	0	0	0	0	2	2	0	0	0	1	0	0	0	0	0
Otu01892	Bacteria(100)	Planctomycetes(100)	Planctomycetacia(100)	Planctomycetales(100)	Planctomycetaceae(100)	Gemmata(100)	8	1	0	0	0	0	0	0	0	0	1	1	0	0	0	0	0	0	0	0	0	0	3	0	0	0	1	0	0	0	0	1	0
Otu01893	Bacteria(100)	Planctomycetes(100)	Planctomycetacia(100)	Planctomycetales(100)	Planctomycetaceae(100)	Gemmata(100)	8	0	0	1	0	0	0	0	0	0	0	0	0	0	0	0	0	0	0	1	0	0	0	2	0	3	0	0	0	0	0	0	1
Otu01894	Bacteria(100)	Planctomycetes(100)	Planctomycetacia(100)	Planctomycetales(100)	Planctomycetaceae(100)	Singulisphaera(100)	8	1	1	0	0	0	0	0	0	2	0	0	0	1	0	0	1	1	0	0	0	1	0	0	0	0	0	0	0	0	0	0	0
Otu01895	Bacteria(100)	Planctomycetes(100)	Planctomycetacia(100)	Planctomycetales(100)	Planctomycetaceae(100)	Gemmata(100)	8	0	0	1	0	0	0	0	1	0	0	0	0	0	3	0	0	0	0	0	0	0	1	1	1	0	0	0	0	0	0	0	0
Otu01896	Bacteria(100)	Planctomycetes(100)	Planctomycetacia(100)	Planctomycetales(100)	Planctomycetaceae(100)	Gemmata(100)	8	0	0	0	0	0	2	0	0	0	0	1	0	0	0	0	0	0	0	0	0	1	0	0	3	0	0	0	0	0	0	1	0
Otu01897	Bacteria(100)	Planctomycetes(100)	Planctomycetacia(100)	Planctomycetales(100)	Planctomycetaceae(100)	Zavarzinella(100)	8	0	0	0	0	0	0	1	0	0	2	0	0	2	0	0	0	0	0	0	0	0	0	0	0	0	0	2	1	0	0	0	0
Otu01898	Bacteria(100)	Planctomycetes(100)	Planctomycetacia(100)	Planctomycetales(100)	Planctomycetaceae(100)	Isosphaera(75)	8	0	0	0	0	1	0	0	0	0	2	0	3	1	1	0	0	0	0	0	0	0	0	0	0	0	0	0	0	0	0	0	0
Otu01899	Bacteria(100)	Planctomycetes(100)	Planctomycetacia(100)	Planctomycetales(100)	Planctomycetaceae(100)	Isosphaera(100)	8	0	1	0	0	0	0	0	2	0	0	0	0	0	0	0	0	0	0	0	0	0	1	0	1	0	2	1	0	0	0	0	0
[truncated: 4,640 more rows]

## Sheet: Fungi
OTU	Kingdom	Phylum	Class	Order	Family	Genus	Species	Number total of reads	KP1S	KP2S	KP3S	KP4S	KP1Mq	KP2Mq	KP3Mq	KP4Mq	KP1Na	KP2Na	KP3Na	KP4Na	KP1M	KP2M	KP3M	KP4M	RBP1S	RBP2S	RBP3S	RBP4S	RBP1Mq	RBP2Mq	RBP3Mq	RBP4Mq	RBP1Na	RBP2Na	RBP3Na	RBP4Na	RBP1M	RBP2M	RBP3M	RBP4M
[truncated: 2,722 more rows]
